# Supplementary material for: Field-Based High-Throughput Plant Phenotyping Reveals the Temporal Patterns of Quantitative Trait Loci Associated with Stress-Responsive Traits in Cotton
Source: G3 (Bethesda). 2016 Jan 27;6(4):865–79. doi: 10.1534/g3.115.023515 (PMC4825657; doi:10.1534/g3.115.023515)
Supplement: Supporting Information [file supp_g3.115.023515_FileS1.xlsx]

## Sheet: Non-HTPP BLUEs
Genotype	Irrigation regime	ABA concentration	Delta C13	Sugar concentration	Fiber elongation	Fiber micronaire	Fiber uniformity	Fiber strength	Fiber length (upper half mean)	Boll size	Seed per boll	Lint yield
NM01	WL	10.46	19.7	0.59	4.85	3.51	83.28	34.22	1.14	2.65	13.39	214.17
NM01	WW	9.42	19.82	0.43	4.96	3.61	83.05	33.09	1.14	2.99	16.38	393.67
NM02	WL	5.49	20.48	0.53	5.72	4.83	83.08	33.26	1.06	3.34	18.74	655.51
NM02	WW	5.46	20.52	0.41	5.95	4.89	83.43	31.99	1.08	3.55	19.72	790.83
NM03	WL	13.15	20.27	0.53	5	4.77	82.91	35.57	1.09	3.2	17.05	311.61
NM03	WW	9	20.24	0.43	4.88	4.56	83.2	34.61	1.09	3.11	17.24	341.42
NM04	WL	10.87	20.44	0.6	4.85	3.64	83.3	36.95	1.23	2.45	12.02	238.76
NM04	WW	8.28	20.75	0.42	4.93	3.51	84.06	36.42	1.24	2.68	14.79	356.21
NM05	WL	13.99	19.6	0.49	5.74	4.19	81.71	31.09	1.16	3.03	19.53	556.09
NM05	WW	5.65	19.86	0.5	5.78	4.08	81.69	30.56	1.16	3.15	20.37	627.37
NM06	WL	7.24	20.11	0.35	4.15	3.66	81.68	31.87	1.14	3.2	18.06	329.96
NM06	WW	5.6	20.12	0.38	4.66	3.72	81.89	32.08	1.15	3.49	17.7	477.18
NM07	WL	9.68	20.07	0.42	4.84	3.87	83.25	34.63	1.15	2.75	14.39	295.11
NM07	WW	4.93	20.37	0.44	4.93	3.86	83.51	34.25	1.18	2.83	15.36	385.89
NM08	WL	10.65	19.59	0.36	4.53	3.85	82.45	32.73	1.19	3.23	17.28	344.74
NM08	WW	5.98	20.09	0.31	4.58	3.95	83.43	32.96	1.21	3.25	17.42	550.79
NM09	WL	7.27	20.8	0.41	4.87	3.92	84.14	35.39	1.16	3.3	16.99	377.19
NM09	WW	6.09	21.11	0.3	4.87	3.81	83.92	35.15	1.17	3.41	16.9	492.11
NM10	WL	11.75	20.75	0.44	6.02	4.94	82.95	32.5	1.12	3.74	18.24	600.01
NM10	WW	7.58	20.97	0.33	6.05	5.01	82.62	31.24	1.11	4.18	21.41	693.63
NM11	WL	10.5	20.3	0.52	5.84	5	81.75	29.38	1.11	3.04	17.91	502.17
NM11	WW	7.29	20.73	0.39	5.83	4.82	81.4	29.54	1.1	3.32	20.87	640.52
NM12	WL	12.53	20.17	0.49	5.49	4.33	84.08	37.88	1.15	3.49	17.7	416.15
NM12	WW	10.17	20.32	0.38	5.42	4.43	84.39	37	1.15	3.77	19.33	528.89
NM13	WL	10.02	20.26	0.49	4.48	4.53	82.06	31.1	1.1	3.94	19.47	476.04
NM13	WW	4.88	20.44	0.38	4.54	4.55	82.9	31.6	1.12	3.9	20.31	570.08
NM15	WL	13.83	20.41	0.49	4.2	4.68	82.67	30.29	1.1	3.81	24.44	566.91
NM15	WW	8.04	21	0.36	4.2	4.7	82.77	30.71	1.12	3.94	25.09	741.22
NM16	WL	8.34	20.33	0.4	5.89	5.69	82.01	28.58	1.04	3.4	17.15	419.35
NM16	WW	8.26	20.36	0.49	5.87	5.49	82.29	28.19	1.06	3.65	17.47	554.65
NM17	WL	10.43	20.54	0.49	4.82	4.19	82.49	33.65	1.08	3.02	14.48	178.33
NM17	WW	9.56	20.19	0.66	4.66	4.21	82.11	33.54	1.07	2.67	13.22	217.04
NM18	WL	10.84	20.19	0.53	5.57	4.35	81.82	32.31	1.23	3.37	21.34	447.33
NM18	WW	5.72	20.3	0.31	5.65	4.47	82.75	31.94	1.25	3.59	20.58	634.39
NM19	WL	12.61	19.76	0.51	5.13	4.05	81	32.19	1.15	3.05	15.24	243.55
NM19	WW	10.69	20.31	0.45	5.41	4.1	81.08	32.62	1.17	3.28	16.9	319.67
NM20	WL	9.94	19.82	0.42	4.96	4.02	81.99	33.44	1.19	2.83	15.71	276.15
NM20	WW	5.66	20.34	0.38	5.24	4.17	83.16	33.01	1.22	3.01	15.41	304.33
NM21	WL	8.44	19.72	0.47	4.92	3.62	83.7	35.39	1.19	3.19	17.78	267.61
NM21	WW	9.57	19.96	0.41	4.68	3.95	82.92	34.3	1.19	3.5	18.72	427.4
NM22	WL	16.72	20.15	0.47	6.05	3.53	83.53	36.4	1.22	3.89	18.33	367.38
NM22	WW	7.67	20.46	0.36	6.09	3.65	83.6	35.58	1.21	4.59	22.59	464.73
NM23	WL	15.63	20.1	0.49	6.55	4.86	82.91	30.5	1.06	4.2	24.71	410.15
NM23	WW	8.16	20.53	0.42	6.71	4.82	82.76	30.9	1.07	4.12	22.35	482.96
NM24	WL	17.82	19.9	0.41	3.57	4.67	83	35.2	1.13	4.01	21.2	365.84
NM24	WW	6.51	20.67	0.37	3.49	4.92	83.48	34.5	1.13	4.82	24.25	512.71
NM24016	WL	8.78	19.72	0.45	4.34	4.3	84.17	33.29	1.18	2.5	13.77	325
NM24016	WW	6.76	20.13	0.41	4.27	4.38	84.64	33.36	1.19	2.75	14.84	454.48
NM25	WL	7.74	19.59	0.42	4.7	3.58	81.33	30.72	1.12	3	18.16	343.26
NM25	WW	9.16	19.47	0.34	4.66	3.62	81.57	30.32	1.12	3.22	18.93	326.11
NM27	WL	5.59	20.25	0.43	4.39	3.19	81.35	31.52	1.17	3.54	17.01	311.04
NM27	WW	4.01	20.35	0.3	4.56	3.09	80.97	31.27	1.16	3.71	18.18	378.67
NM28	WL	8.59	20.33	0.36	4.27	3.32	80.11	35.77	1.21	3.7	20.32	289.45
NM28	WW	4.84	20.51	0.35	4.38	3.52	80.49	35.85	1.25	3.97	20.59	392.56
NM29	WL	10.17	20.28	0.54	5.43	5.25	82.56	31.11	1.08	3.77	17.36	559.59
NM29	WW	6.71	20.51	0.28	5.36	5.2	82.11	29.88	1.06	4.13	20	911.33
NM30	WL	15.84	20.23	0.59	6.18	4.39	82.95	30.38	1.11	3.13	17.72	414.82
NM30	WW	8.68	20.06	0.59	6.39	4.35	83.21	30.43	1.14	3.47	20.9	515.19
NM31	WL	11.85	20.36	0.55	4.95	4.4	83.96	32.75	1.13	2.29	11.43	182.39
NM31	WW	6.77	20.74	0.45	5.19	4.61	83.37	31.79	1.12	2.74	15.16	138.34
NM32	WL	11.69	19.98	0.52	5.3	4.74	84.14	35.94	1.15	2.61	12.54	191.97
NM32	WW	6.54	20.29	0.38	5.32	4.58	84.97	35.97	1.14	2.51	12.5	234.53
NM33	WL	12.59	20.25	0.6	5.44	5.06	82.76	35.91	1.13	3.66	21.12	525.38
NM33	WW	4.85	20.36	0.36	5.4	5.11	83.9	35.83	1.16	3.75	19.53	773.09
NM34	WL	11.85	19.85	0.52	4.49	4.4	84.1	36.47	1.15	3.07	16.12	409.25
NM34	WW	11.39	20.78	0.46	4.53	4.26	84.7	36.69	1.17	3.11	14.76	537.35
NM35	WL	9.89	19.92	0.43	5.43	4.55	82.44	29.98	1.06	2.15	12.92	397.31
NM35	WW	6.78	20.23	0.37	5.48	4.54	82.41	30.59	1.09	2.26	13.87	529.81
NM36	WL	9.74	20.11	0.5	6.38	4.64	81.58	29.8	1.08	3.84	19.48	359.43
NM36	WW	6.46	20.35	0.46	6.62	4.96	82.2	29.95	1.1	4.12	21.53	535.65
NM37	WL	10.95	20.7	0.45	5.26	4.25	81.36	29.65	1.04	2.54	12.68	443.34
NM37	WW	10.39	20.44	0.38	5.49	4.1	80.84	29.69	1.04	2.57	15.02	482.12
NM38	WL	11.15	20.14	0.46	5.26	5.05	82.28	30.77	1.11	3.43	17.27	446.23
NM38	WW	7.06	20.55	0.37	5.35	4.81	82.03	30.25	1.11	3.64	18.93	440.81
NM39	WL	6.82	20.43	0.37	3.56	3.99	82.26	33.09	1.11	4.64	21.08	552.76
NM39	WW	4.26	20.48	0.34	3.48	4.11	83.49	33.37	1.13	5.26	23.43	731.3
NM40	WL	5.48	20.42	0.46	3.69	5.19	82.2	30.38	1.13	3.26	17.85	361.12
NM40	WW	3.96	20.51	0.32	3.69	5.17	82.09	30.7	1.13	3.34	18.8	548.63
NM41	WL	8.19	19.62	0.58	4.43	4.31	84.9	35.24	1.22	2.84	15.48	365.73
NM41	WW	9.21	19.93	0.49	4.27	4.33	84.79	34.81	1.22	3.02	16.9	506.52
NM42	WL	7.85	20.48	0.42	6.26	4.42	82.44	29.36	1.09	3.21	19.4	443.66
NM42	WW	3.18	20.61	0.38	6.12	4.1	83.23	29.2	1.12	3.37	17.51	632.79
NM43	WL	9.53	20.72	0.39	5.76	5	81.84	29.71	1.09	4.18	20.88	920.16
NM43	WW	7.31	20.63	0.35	5.57	4.78	82.03	30.13	1.11	4.46	23.27	1066.54
NM44	WL	9.12	20.27	0.43	5.43	4.01	82.2	33.56	1.15	2.22	12.47	282.45
NM44	WW	5.59	20.73	0.41	5.35	3.95	82.9	33.03	1.17	2.45	14.09	324.59
NM45	WL	8.73	20.31	0.51	5.09	4.64	84.66	32.97	1.14	3.22	17.21	236.03
NM45	WW	9.31	20.65	0.42	4.86	4.75	84.41	33.18	1.15	3.37	17.8	306.45
NM46	WL	9.96	20.25	0.41	5.51	3.59	81.75	30.42	1.11	2.27	13.81	366.19
NM46	WW	7.53	20.05	0.49	5.97	3.59	82.37	31.58	1.14	2.49	15.86	484.11
NM47	WL	8.37	20.46	0.45	4.62	4.31	82.08	30.66	1.14	3.16	17.23	458.49
NM47	WW	5.44	20.76	0.4	4.67	4.36	82.83	31.73	1.16	3.63	18.53	607.92
NM48	WL	12.15	20.6	0.39	5.06	4.59	83	30.77	1.13	3.51	17.03	475.11
NM48	WW	5.81	20.95	0.29	4.97	4.46	83.04	31.06	1.13	3.54	17.71	569.45
NM49	WL		19.96	0.61	3.84	4.51	84.3	38.12	1.17	4.04	18.34	575.38
NM49	WW	5.94	20.05	0.41	3.7	4.58	84.22	36.37	1.16	4.64	22.92	750.62
NM50	WL	13.83	20.53	0.48	4.89	4.81	83.25	29.45	1.11	3.49	17.07	499.3
NM50	WW	5.6	20.89	0.27	5.17	4.82	83.03	29.64	1.13	3.78	19.44	551.51
NM51	WL	11.7	20.31	0.37	4.05	4.49	81.7	31.67	1.17	3.64	21.2	529
NM51	WW	4.37	20.49	0.37	4.18	4.43	81.53	31.95	1.18	3.8	23.68	630.31
NM52	WL	13.13	20.32	0.56	6.56	5.75	82.03	31.01	0.99	3.19	20.33	412.68
NM52	WW	8.01	21.03	0.37	6.49	5.73	82.3	29.98	0.99	3.35	20.63	550.62
NM53	WL	11.27	20.16	0.56	5.65	4.28	83.33	33.91	1.12	3.22	16.93	402.63
NM53	WW	5.05	20.35	0.37	5.92	4.26	83.2	32.12	1.11	3.3	16.12	476.09
NM55	WL	8.01	20.14	0.55	5.24	3.83	81.1	30.23	1.14	2.57	17.08	388.58
NM55	WW	4.15	20.28	0.51	5.27	3.82	81.74	30.38	1.16	3.04	19.03	526.76
NM56	WL	9.97	20.36	0.53	6.25	4.19	84.18	37.54	1.21	3.44	17.58	315.76
NM56	WW	6.14	20.35	0.44	6.18	4.26	84.2	37.93	1.22	3.62	18.16	452.17
NM57	WL	13.8	20.52	0.53	4.59	4.42	82.69	31.55	1.08	3.07	18.93	292.42
NM57	WW	7.7	20.42	0.41	4.71	4.47	82.09	31.32	1.08	3.09	18.73	393.98
NM58	WL	9.36	20.23	0.56	3.19	4.65	82.77	34.1	1.18	4.17	22.83	307.7
NM58	WW	5.13	20.72	0.41	3.26	4.67	82.38	33.34	1.19	4.56	25.23	538.78
NM59	WL	11.57	20.57	0.47	3.88	3.58	82.39	33.83	1.17	3.63	18.24	378.87
NM59	WW	9.41	20.41	0.39	4.23	3.36	82.06	33	1.18	3.67	18.72	453.9
NM60	WL	10.17	20.32	0.48	5.53	4.8	82.7	30.58	1.12	3.75	19.76	446.41
NM60	WW	4.61	20.35	0.43	5.54	4.9	83.14	29.88	1.13	4.08	19.95	645.64
NM61	WL	7.48	20.6	0.35	4.66	4.95	83.72	35.65	1.25	3.73	18.25	631.4
NM61	WW	5.11	20.99	0.37	4.83	4.77	84.31	34.87	1.27	4.05	19.31	909.2
NM62	WL	14.33	20.31	0.41	5.2	4.58	82.01	32.86	1.05	2.86	14.03	222.35
NM62	WW	8.42	20.54	0.39	4.86	4.97	82.01	32.26	1.06	3.07	16.18	321.8
NM63	WL	10	20.1	0.32	5.28	3.62	81.8	34.2	1.18	3.49	18.48	387.04
NM63	WW	5.43	20.29	0.4	5.05	3.56	81.78	33.09	1.19	3.63	19.65	456
NM64	WL	12.35	20.71	0.51	4.41	3.62	82.48	29.45	1.14	2.83	16.02	287.83
NM64	WW	7.01	20.56	0.36	4.58	3.59	82.41	29.97	1.15	2.97	16.34	445.91
NM65	WL	11	20.14	0.6	4.26	3.43	82.12	33.02	1.13	2.81	17.01	200.79
NM65	WW	10.64	20.88	0.46	4.47	3.53	82.04	32.34	1.13	3	17.3	273.57
NM66	WL	9.95	20.31	0.49	4.85	5.05	82.01	28.59	1.04	3.08	17.95	654.5
NM66	WW	9.66	20.39	0.55	5.28	5.15	82	28.91	1.05	3.09	17.83	653.52
NM67	WL	8.17	20.74	0.42	5.3	4.98	83.37	31.23	1.13	4.17	23.36	582.77
NM67	WW	5.18	21.09	0.3	5.32	4.94	83.61	32.32	1.15	4.5	23.88	792.44
NM68	WL	12.24	20.2	0.62	5.93	4.01	83.61	32.73	1.2	4.66	20.3	431.34
NM68	WW	7.3	20.76	0.41	5.95	3.87	83.57	31.93	1.23	4.82	21.04	500.72
NM69	WL	11.34	20.3	0.43	6.77	5.02	82.57	34.25	1.03	2.64	15.59	435.65
NM69	WW	6.52	20.41	0.48	6.92	5.11	82.33	33.98	1.03	2.74	14.88	549.92
NM70	WL	3.52	20.09	0.48	4.56	4.3	84.51	35.6	1.22	3.48	20.19	439.3
NM70	WW	6.91	20.48	0.43	4.59	4.32	84.88	34.38	1.26	3.76	20.16	569.09
NM71	WL	11.25	20.28	0.45	6.32	5.49	82.95	30.41	1.08	3.32	16.43	397.41
NM71	WW	9.67	20.78	0.45	6.33	5.5	82.37	31.16	1.09	3.62	18.65	588.36
NM72	WL	15.64	19.84	0.54	6.78	4.9	83.24	34.59	1.17	3.8	18.75	485.51
NM72	WW	7.28	20.35	0.49	6.47	4.79	83.62	34.18	1.2	4.25	20.05	612.65
NM73	WL	13.7	20.63	0.49	5.45	5.16	82.91	34.24	1.1	3.38	16.21	445.65
NM73	WW	11.02	20.74	0.49	5.57	5.05	82.62	33.68	1.07	3.48	17.58	668.32
NM74	WL	10.69	20.35	0.51	4.61	3.69	83.1	32.3	1.16	4.58	21.35	460.31
NM74	WW	6.77	20.2	0.49	4.58	3.71	83.77	32.58	1.18	4.71	21.38	679.5
NM75	WL	9.86	20.44	0.47	6.11	4.71	83.62	31.15	1.05	2.61	14.83	354.08
NM75	WW	7.15	21.12	0.39	6.34	4.85	83.76	30.25	1.06	3.09	17.9	461.48
NM76	WL	13.25	20.26	0.43	4.81	4.05	83.21	35.08	1.21	3.62	19.88	646.3
NM76	WW	8.67	20.56	0.38	5.09	3.91	83.71	35.35	1.24	3.58	21.14	824.95
NM77	WL	11.42	20.12	0.51	5.04	3.43	82.56	34.22	1.17	3.21	17.48	375.35
NM77	WW	4.93	20.23	0.37	5.24	3.41	83.02	34.58	1.18	3.19	17.19	439.87
NM78	WL	11.31	19.81	0.43	6.17	4.04	82.07	34.95	1.18	3.24	20.87	587.07
NM78	WW	8.12	20.58	0.41	6.07	4.14	82.41	33.36	1.17	3.34	21.09	664.7
NM79	WL	10.09	20.45	0.49	4.13	3.73	82.77	33.95	1.19	3.74	17.62	394.53
NM79	WW	11.12	20.43	0.42	4.07	3.78	83.13	33.1	1.18	4.31	19.45	485.93
NM80	WL	10.99	20.41	0.49	5.96	4.92	82.8	31.8	1.03	3.79	20.31	449.88
NM80	WW	7.85	20.33	0.36	6.21	4.97	82.96	30.95	1.03	3.97	20.83	630.41
NM81	WL	9.03	20.51	0.37	4.11	3.63	83.55	35.52	1.16	2.96	17.29	344.12
NM81	WW	6.21	20.62	0.4	4.47	3.84	83.36	33.37	1.17	3.29	19.61	493.11
NM82	WL	8.18	20.31	0.42	4.43	5.2	83.37	35.29	1.16	3.75	19.64	843.06
NM82	WW	9.21	20.51	0.47	4.4	4.93	83.78	34.91	1.17	4.08	23.84	1035.57
NM83	WL	11	20.18	0.43	4.59	4.55	83.25	33.82	1.07	2.9	18.4	334.61
NM83	WW	4.73	20.27	0.3	4.92	4.65	83.23	33.29	1.07	3.03	18.47	426.08
NM84	WL	11.66	20.58	0.5	4.98	4.04	81.07	28.31	1.01	3.37	19.24	266.63
NM84	WW	6.26	20.58	0.42	5.04	4.12	81.81	29	0.99	3.23	18.18	341.73
NM85	WL	10.69	20.3	0.37	4.23	4.12	83.61	34.46	1.18	2.98	16.84	418.96
NM85	WW	7.48	20.75	0.41	4.47	4.18	83.55	35.1	1.18	3.08	17.14	382.76
NM86	WL	10.28	20.27	0.51	4.57	4.01	84.53	37.22	1.17	2.5	15.45	212.86
NM86	WW	9.85	20.6	0.49	4.58	3.94	84.6	36.46	1.19	2.66	15.42	304.72
NM87	WL	10.84	20.52	0.47	5.02	4.31	83.01	33.49	1.08	2.37	13.37	287.69
NM87	WW	7.8	21.01	0.33	5.11	4.4	82.71	33	1.09	2.83	15.67	283.18
NM88	WL	10.86	20.07	0.46	4.52	4.97	83.1	32.83	1.14	3.74	17.16	427.47
NM88	WW	4.38	20.21	0.35	4.52	5.06	82.32	33.53	1.15	4.07	18.27	451.44
NM89	WL	5.89	20.49	0.48	4.76	4.28	83.12	33.15	1.12	3.65	15.82	333.86
NM89	WW	4.85	21.14	0.31	4.99	4.41	83.54	33.16	1.14	4.15	16.61	440.6
NM90	WL	11.1	20.05	0.52	4.65	3.72	84.35	32.94	1.13	2.3	12.53	310.21
NM90	WW	5.8	20.58	0.47	4.76	3.78	84.41	32.62	1.13	2.68	14.08	398.97
NM91	WL	8.5	20.65	0.45	4.45	4.02	82.91	33.24	1.23	3.78	19.19	457.99
NM91	WW	6.99	20.7	0.4	4.34	4.05	83.29	33.85	1.25	4.14	20.49	653.44
NM92	WL	10.11	20.31	0.43	5.01	4.19	83.71	32.74	1.2	3.54	16.55	361.36
NM92	WW	6.78	20.23	0.39	4.9	4.2	83.6	33.72	1.19	3.53	16.82	513.42
NM93	WL	11.16	19.92	0.5	5.02	3.86	81.39	29.37	1.13	2.16	13.5	313.76
NM93	WW	5.02	20.3	0.43	5.02	3.81	81.3	29.22	1.14	2.58	17.36	351.9
NM94	WL	7.32	20.59	0.4	3.97	4.82	83.14	34.41	1.16	4.02	21.24	489.89
NM94	WW	6.23	20.6	0.39	3.84	4.72	83.42	34.16	1.19	4.2	21.45	677.48
NM95	WL	9.21	19.95	0.57	5.05	4	84.4	35.41	1.16	2.71	14.6	274.41
NM95	WW	7.3	20.41	0.32	5.09	3.83	84.62	34.85	1.17	2.7	15.23	421.06
NM96	WL	8.68	20.59	0.42	5.47	5.1	83.97	31.49	1.15	3.73	18.29	600.86
NM96	WW	6.59	20.9	0.38	5.28	4.97	83.75	31.54	1.17	4.08	19.64	841.51
NM97	WL	10.15	20.04	0.41	4.19	5.29	83.5	37.18	1.11	3.24	15.22	474.6
NM97	WW	6.18	20.14	0.37	4.08	5.13	83.1	36.16	1.11	3.64	16.64	642.05
NM98	WL	21	19.89	0.57	4.86	3.84	83.3	36.22	1.08	3.33	17.67	246.06
NM98	WW	6.5	20.37	0.56	4.9	3.88	83.77	36.78	1.11	3.55	18.8	351.21
NM99	WL	7.52	20.21	0.54	5.37	4.61	83.78	30.55	1.11	2.54	15.57	212.11
NM99	WW	7.09	20.8	0.71	5.32	4.61	83.92	30.61	1.12	2.45	15.38	270.09
TM1	WL	10.71	20.28	0.43	5.12	5.09	82.69	29.84	1.11	4.73	25.09	667.25
TM1	WW	6.99	20.5	0.4	5.26	5.04	83.18	29.58	1.13	4.98	26.4	890.6

## Sheet: Plant Height BLUEs
Genotype	Year	Day of year	Irrigation regime	Plant height
NM01	2010	208	WL	0.793141
NM01	2010	208	WW	0.840597
NM02	2010	208	WL	0.643303
NM02	2010	208	WW	0.718626
NM03	2010	208	WL	0.695249
NM03	2010	208	WW	0.792644
NM04	2010	208	WL	0.695049
NM04	2010	208	WW	0.771113
NM05	2010	208	WL	0.647786
NM05	2010	208	WW	0.697502
NM06	2010	208	WL	0.676659
NM06	2010	208	WW	0.760355
NM07	2010	208	WL	0.75293
NM07	2010	208	WW	0.785868
NM08	2010	208	WL	0.605239
NM08	2010	208	WW	0.605887
NM09	2010	208	WL	0.786839
NM09	2010	208	WW	0.700614
NM10	2010	208	WL	0.775001
NM10	2010	208	WW	0.725724
NM11	2010	208	WL	0.747669
NM11	2010	208	WW	0.660916
NM12	2010	208	WL	0.645298
NM12	2010	208	WW	0.710182
NM13	2010	208	WL	0.700142
NM13	2010	208	WW	0.694258
NM15	2010	208	WL	0.751897
NM15	2010	208	WW	0.725087
NM16	2010	208	WL	0.740368
NM16	2010	208	WW	0.721538
NM17	2010	208	WL	0.56689
NM17	2010	208	WW	0.753286
NM18	2010	208	WL	0.704528
NM18	2010	208	WW	0.806539
NM19	2010	208	WL	0.751196
NM19	2010	208	WW	0.953196
NM20	2010	208	WL	0.850599
NM20	2010	208	WW	0.817128
NM21	2010	208	WL	0.696201
NM21	2010	208	WW	0.68306
NM22	2010	208	WL	0.68239
NM22	2010	208	WW	0.752494
NM23	2010	208	WL	0.744944
NM23	2010	208	WW	0.687339
NM24	2010	208	WL	0.639388
NM24	2010	208	WW	0.74111
NM24016	2010	208	WL	0.747769
NM24016	2010	208	WW	0.713078
NM25	2010	208	WL	0.56486
NM25	2010	208	WW	0.653916
NM27	2010	208	WL	0.593968
NM27	2010	208	WW	0.699982
NM28	2010	208	WL	0.671384
NM28	2010	208	WW	0.68482
NM29	2010	208	WL	0.713651
NM29	2010	208	WW	0.650227
NM30	2010	208	WL	0.650433
NM30	2010	208	WW	0.741178
NM31	2010	208	WL	0.56315
NM31	2010	208	WW	0.689274
NM32	2010	208	WL	0.647631
NM32	2010	208	WW	0.715259
NM33	2010	208	WL	0.669998
NM33	2010	208	WW	0.658159
NM34	2010	208	WL	0.74033
NM34	2010	208	WW	0.727444
NM35	2010	208	WL	0.617953
NM35	2010	208	WW	0.657969
NM36	2010	208	WL	0.775267
NM36	2010	208	WW	0.759515
NM37	2010	208	WL	0.700089
NM37	2010	208	WW	0.684578
NM38	2010	208	WL	0.743879
NM38	2010	208	WW	0.775501
NM39	2010	208	WL	0.757734
NM39	2010	208	WW	0.661723
NM40	2010	208	WL	0.673757
NM40	2010	208	WW	0.708678
NM41	2010	208	WL	0.637825
NM41	2010	208	WW	0.735553
NM42	2010	208	WL	0.791341
NM42	2010	208	WW	0.79234
NM43	2010	208	WL	0.722539
NM43	2010	208	WW	0.749182
NM44	2010	208	WL	0.621211
NM44	2010	208	WW	0.651878
NM45	2010	208	WL	0.613609
NM45	2010	208	WW	0.649593
NM46	2010	208	WL	0.691732
NM46	2010	208	WW	0.692574
NM47	2010	208	WL	0.690559
NM47	2010	208	WW	0.696712
NM48	2010	208	WL	0.663789
NM48	2010	208	WW	0.755107
NM49	2010	208	WL	0.743527
NM49	2010	208	WW	0.785291
NM50	2010	208	WL	0.725628
NM50	2010	208	WW	0.780679
NM51	2010	208	WL	0.638589
NM51	2010	208	WW	0.680464
NM52	2010	208	WL	0.778005
NM52	2010	208	WW	0.906807
NM53	2010	208	WL	0.68949
NM53	2010	208	WW	0.676449
NM55	2010	208	WL	0.655081
NM55	2010	208	WW	0.566172
NM56	2010	208	WL	0.599878
NM56	2010	208	WW	0.632437
NM57	2010	208	WL	0.681149
NM57	2010	208	WW	0.706717
NM58	2010	208	WL	0.626289
NM58	2010	208	WW	0.614466
NM59	2010	208	WL	0.749055
NM59	2010	208	WW	0.777287
NM60	2010	208	WL	0.59544
NM60	2010	208	WW	0.732645
NM61	2010	208	WL	0.716109
NM61	2010	208	WW	0.775028
NM62	2010	208	WL	0.715855
NM62	2010	208	WW	0.699788
NM63	2010	208	WL	0.628867
NM63	2010	208	WW	0.647145
NM64	2010	208	WL	0.601618
NM64	2010	208	WW	0.680008
NM65	2010	208	WL	0.721181
NM65	2010	208	WW	0.838288
NM66	2010	208	WL	0.65898
NM66	2010	208	WW	0.693997
NM67	2010	208	WL	0.716347
NM67	2010	208	WW	0.771773
NM68	2010	208	WL	0.449455
NM68	2010	208	WW	0.52509
NM69	2010	208	WL	0.621825
NM69	2010	208	WW	0.644457
NM70	2010	208	WL	0.628391
NM70	2010	208	WW	0.664532
NM71	2010	208	WL	0.72877
NM71	2010	208	WW	0.775736
NM72	2010	208	WL	0.658096
NM72	2010	208	WW	0.646123
NM73	2010	208	WL	0.655737
NM73	2010	208	WW	0.669362
NM74	2010	208	WL	0.623099
NM74	2010	208	WW	0.697433
NM75	2010	208	WL	0.675411
NM75	2010	208	WW	0.528542
NM76	2010	208	WL	0.657578
NM76	2010	208	WW	0.777423
NM77	2010	208	WL	0.599829
NM77	2010	208	WW	0.682412
NM78	2010	208	WL	0.785084
NM78	2010	208	WW	0.703706
NM79	2010	208	WL	0.617523
NM79	2010	208	WW	0.66504
NM80	2010	208	WL	0.719191
NM80	2010	208	WW	0.720647
NM81	2010	208	WL	0.559307
NM81	2010	208	WW	0.561921
NM82	2010	208	WL	0.752685
NM82	2010	208	WW	0.779504
NM83	2010	208	WL	0.639226
NM83	2010	208	WW	0.683338
NM84	2010	208	WL	0.649817
NM84	2010	208	WW	0.673864
NM85	2010	208	WL	0.711639
NM85	2010	208	WW	0.700753
NM86	2010	208	WL	0.642306
NM86	2010	208	WW	0.642269
NM87	2010	208	WL	0.639477
NM87	2010	208	WW	0.692736
NM88	2010	208	WL	0.491537
NM88	2010	208	WW	0.563566
NM89	2010	208	WL	0.66512
NM89	2010	208	WW	0.585822
NM90	2010	208	WL	0.729393
NM90	2010	208	WW	0.70632
NM91	2010	208	WL	0.675139
NM91	2010	208	WW	0.751824
NM92	2010	208	WL	0.518875
NM92	2010	208	WW	0.561028
NM93	2010	208	WL	0.581751
NM93	2010	208	WW	0.729559
NM94	2010	208	WL	0.605327
NM94	2010	208	WW	0.680695
NM95	2010	208	WL	0.698621
NM95	2010	208	WW	0.683828
NM96	2010	208	WL	0.723016
NM96	2010	208	WW	0.808988
NM97	2010	208	WL	0.759088
NM97	2010	208	WW	0.74427
NM98	2010	208	WL	0.678761
NM98	2010	208	WW	0.70562
NM99	2010	208	WL	0.648041
NM99	2010	208	WW	0.722471
TM1	2010	208	WL	0.659849
TM1	2010	208	WW	0.681733
NM01	2010	218	WL	0.959105
NM01	2010	218	WW	1.11326
NM02	2010	218	WL	0.825634
NM02	2010	218	WW	0.832292
NM03	2010	218	WL	0.89517
NM03	2010	218	WW	0.960164
NM04	2010	218	WL	0.928258
NM04	2010	218	WW	1.06246
NM05	2010	218	WL	0.75047
NM05	2010	218	WW	0.810675
NM06	2010	218	WL	0.788535
NM06	2010	218	WW	0.989515
NM07	2010	218	WL	0.87857
NM07	2010	218	WW	0.982907
NM08	2010	218	WL	0.663777
NM08	2010	218	WW	0.849896
NM09	2010	218	WL	0.814487
NM09	2010	218	WW	0.923028
NM10	2010	218	WL	0.825016
NM10	2010	218	WW	1.02398
NM11	2010	218	WL	0.865276
NM11	2010	218	WW	0.898053
NM12	2010	218	WL	0.910714
NM12	2010	218	WW	0.970327
NM13	2010	218	WL	0.826132
NM13	2010	218	WW	0.954694
NM15	2010	218	WL	0.845486
NM15	2010	218	WW	0.962325
NM16	2010	218	WL	0.876605
NM16	2010	218	WW	0.979372
NM17	2010	218	WL	0.712154
NM17	2010	218	WW	0.903397
NM18	2010	218	WL	0.897865
NM18	2010	218	WW	0.962386
NM19	2010	218	WL	1.05184
NM19	2010	218	WW	1.18159
NM20	2010	218	WL	1.07043
NM20	2010	218	WW	1.15245
NM21	2010	218	WL	0.758688
NM21	2010	218	WW	0.941767
NM22	2010	218	WL	0.870561
NM22	2010	218	WW	0.982562
NM23	2010	218	WL	0.933343
NM23	2010	218	WW	1.03203
NM24	2010	218	WL	0.797415
NM24	2010	218	WW	0.890341
NM24016	2010	218	WL	0.848385
NM24016	2010	218	WW	0.955411
NM25	2010	218	WL	0.774179
NM25	2010	218	WW	0.9426
NM27	2010	218	WL	0.751305
NM27	2010	218	WW	0.857697
NM28	2010	218	WL	0.811783
NM28	2010	218	WW	0.874221
NM29	2010	218	WL	0.881908
NM29	2010	218	WW	0.863373
NM30	2010	218	WL	0.837093
NM30	2010	218	WW	0.947731
NM31	2010	218	WL	0.779057
NM31	2010	218	WW	0.856181
NM32	2010	218	WL	0.924475
NM32	2010	218	WW	0.970892
NM33	2010	218	WL	0.823626
NM33	2010	218	WW	0.944934
NM34	2010	218	WL	0.874094
NM34	2010	218	WW	1.02988
NM35	2010	218	WL	0.765759
NM35	2010	218	WW	0.842584
NM36	2010	218	WL	0.857325
NM36	2010	218	WW	1.04482
NM37	2010	218	WL	0.842531
NM37	2010	218	WW	0.8656
NM38	2010	218	WL	0.85526
NM38	2010	218	WW	0.980857
NM39	2010	218	WL	0.88558
NM39	2010	218	WW	0.962181
NM40	2010	218	WL	0.872432
NM40	2010	218	WW	0.977095
NM41	2010	218	WL	0.825638
NM41	2010	218	WW	1.00411
NM42	2010	218	WL	0.873746
NM42	2010	218	WW	0.948261
NM43	2010	218	WL	0.919365
NM43	2010	218	WW	0.981412
NM44	2010	218	WL	0.775287
NM44	2010	218	WW	0.851992
NM45	2010	218	WL	0.783841
NM45	2010	218	WW	0.765523
NM46	2010	218	WL	0.915951
NM46	2010	218	WW	0.952862
NM47	2010	218	WL	0.790313
NM47	2010	218	WW	1.01254
NM48	2010	218	WL	0.922619
NM48	2010	218	WW	1.06241
NM49	2010	218	WL	0.868005
NM49	2010	218	WW	0.886842
NM50	2010	218	WL	0.931981
NM50	2010	218	WW	0.987278
NM51	2010	218	WL	0.863059
NM51	2010	218	WW	0.878746
NM52	2010	218	WL	0.963551
NM52	2010	218	WW	1.08104
NM53	2010	218	WL	0.774361
NM53	2010	218	WW	0.869742
NM55	2010	218	WL	0.727194
NM55	2010	218	WW	0.870926
NM56	2010	218	WL	0.737499
NM56	2010	218	WW	0.79872
NM57	2010	218	WL	0.834619
NM57	2010	218	WW	0.937903
NM58	2010	218	WL	0.699443
NM58	2010	218	WW	0.89104
NM59	2010	218	WL	0.869205
NM59	2010	218	WW	0.898605
NM60	2010	218	WL	0.812463
NM60	2010	218	WW	0.915615
NM61	2010	218	WL	0.892716
NM61	2010	218	WW	1.06777
NM62	2010	218	WL	0.934833
NM62	2010	218	WW	1.01712
NM63	2010	218	WL	0.793065
NM63	2010	218	WW	0.900453
NM64	2010	218	WL	0.702109
NM64	2010	218	WW	0.85621
NM65	2010	218	WL	0.920878
NM65	2010	218	WW	1.0442
NM66	2010	218	WL	0.863736
NM66	2010	218	WW	0.898388
NM67	2010	218	WL	0.813908
NM67	2010	218	WW	0.885504
NM68	2010	218	WL	0.683843
NM68	2010	218	WW	0.869802
NM69	2010	218	WL	0.93104
NM69	2010	218	WW	0.91032
NM70	2010	218	WL	0.81394
NM70	2010	218	WW	0.894123
NM71	2010	218	WL	0.918686
NM71	2010	218	WW	0.994063
NM72	2010	218	WL	0.779868
NM72	2010	218	WW	0.831944
NM73	2010	218	WL	0.867776
NM73	2010	218	WW	0.880318
NM74	2010	218	WL	0.804452
NM74	2010	218	WW	0.945594
NM75	2010	218	WL	0.826199
NM75	2010	218	WW	0.84611
NM76	2010	218	WL	0.846746
NM76	2010	218	WW	1.05611
NM77	2010	218	WL	0.699123
NM77	2010	218	WW	0.794316
NM78	2010	218	WL	0.941713
NM78	2010	218	WW	1.01364
NM79	2010	218	WL	0.755707
NM79	2010	218	WW	0.920539
NM80	2010	218	WL	0.807272
NM80	2010	218	WW	0.88867
NM81	2010	218	WL	0.742598
NM81	2010	218	WW	0.881608
NM82	2010	218	WL	0.924664
NM82	2010	218	WW	1.02155
NM83	2010	218	WL	0.840154
NM83	2010	218	WW	0.927093
NM84	2010	218	WL	0.795492
NM84	2010	218	WW	0.88517
NM85	2010	218	WL	0.800225
NM85	2010	218	WW	0.840282
NM86	2010	218	WL	0.796628
NM86	2010	218	WW	0.948959
NM87	2010	218	WL	0.876698
NM87	2010	218	WW	0.92912
NM88	2010	218	WL	0.631782
NM88	2010	218	WW	0.741335
NM89	2010	218	WL	0.83232
NM89	2010	218	WW	0.858873
NM90	2010	218	WL	0.846176
NM90	2010	218	WW	1.00115
NM91	2010	218	WL	0.899253
NM91	2010	218	WW	0.946958
NM92	2010	218	WL	0.649491
NM92	2010	218	WW	0.770385
NM93	2010	218	WL	0.862384
NM93	2010	218	WW	0.863199
NM94	2010	218	WL	0.769909
NM94	2010	218	WW	0.989939
NM95	2010	218	WL	0.899149
NM95	2010	218	WW	0.916106
NM96	2010	218	WL	0.89885
NM96	2010	218	WW	1.05474
NM97	2010	218	WL	0.898943
NM97	2010	218	WW	0.893943
NM98	2010	218	WL	0.924481
NM98	2010	218	WW	0.975941
NM99	2010	218	WL	0.821158
NM99	2010	218	WW	0.917432
TM1	2010	218	WL	0.816179
TM1	2010	218	WW	0.898393
NM01	2010	342	WL	0.935393
NM01	2010	342	WW	1.22995
NM02	2010	342	WL	0.85635
NM02	2010	342	WW	0.846776
NM03	2010	342	WL	0.827747
NM03	2010	342	WW	0.977133
NM04	2010	342	WL	0.910439
NM04	2010	342	WW	1.07169
NM05	2010	342	WL	0.775676
NM05	2010	342	WW	0.875238
NM06	2010	342	WL	0.852545
NM06	2010	342	WW	1.15421
NM07	2010	342	WL	0.988719
NM07	2010	342	WW	1.15444
NM08	2010	342	WL	0.640904
NM08	2010	342	WW	0.946047
NM09	2010	342	WL	0.811364
NM09	2010	342	WW	1.0161
NM10	2010	342	WL	0.907309
NM10	2010	342	WW	1.15134
NM11	2010	342	WL	0.850167
NM11	2010	342	WW	1.05471
NM12	2010	342	WL	1.06909
NM12	2010	342	WW	1.20836
NM13	2010	342	WL	0.79448
NM13	2010	342	WW	0.977636
NM15	2010	342	WL	0.800846
NM15	2010	342	WW	1.06221
NM16	2010	342	WL	0.888845
NM16	2010	342	WW	1.14795
NM17	2010	342	WL	0.7249
NM17	2010	342	WW	0.954361
NM18	2010	342	WL	0.875158
NM18	2010	342	WW	1.14674
NM19	2010	342	WL	1.21843
NM19	2010	342	WW	1.53593
NM20	2010	342	WL	1.15947
NM20	2010	342	WW	1.42581
NM21	2010	342	WL	0.857822
NM21	2010	342	WW	1.04896
NM22	2010	342	WL	1.02027
NM22	2010	342	WW	1.14126
NM23	2010	342	WL	1.05672
NM23	2010	342	WW	1.29723
NM24	2010	342	WL	0.798748
NM24	2010	342	WW	1.10546
NM24016	2010	342	WL	0.870115
NM24016	2010	342	WW	1.04854
NM25	2010	342	WL	0.788784
NM25	2010	342	WW	0.914086
NM27	2010	342	WL	0.897102
NM27	2010	342	WW	1.08264
NM28	2010	342	WL	0.780777
NM28	2010	342	WW	0.916883
NM29	2010	342	WL	0.833353
NM29	2010	342	WW	0.964904
NM30	2010	342	WL	0.941883
NM30	2010	342	WW	1.06017
NM31	2010	342	WL	0.907227
NM31	2010	342	WW	1.06716
NM32	2010	342	WL	0.911142
NM32	2010	342	WW	1.24404
NM33	2010	342	WL	0.882976
NM33	2010	342	WW	1.17554
NM34	2010	342	WL	0.990694
NM34	2010	342	WW	1.0427
NM35	2010	342	WL	0.846443
NM35	2010	342	WW	1.08665
NM36	2010	342	WL	0.896386
NM36	2010	342	WW	1.1446
NM37	2010	342	WL	0.974661
NM37	2010	342	WW	1.01184
NM38	2010	342	WL	0.878045
NM38	2010	342	WW	1.13219
NM39	2010	342	WL	0.833987
NM39	2010	342	WW	1.01801
NM40	2010	342	WL	0.828674
NM40	2010	342	WW	1.131
NM41	2010	342	WL	0.892751
NM41	2010	342	WW	1.17729
NM42	2010	342	WL	0.907157
NM42	2010	342	WW	1.10392
NM43	2010	342	WL	0.966901
NM43	2010	342	WW	1.2012
NM44	2010	342	WL	0.938029
NM44	2010	342	WW	0.977833
NM45	2010	342	WL	0.835879
NM45	2010	342	WW	0.817422
NM46	2010	342	WL	0.920036
NM46	2010	342	WW	1.07474
NM47	2010	342	WL	0.715429
NM47	2010	342	WW	1.08576
NM48	2010	342	WL	0.939861
NM48	2010	342	WW	1.19881
NM49	2010	342	WL	0.804598
NM49	2010	342	WW	0.995649
NM50	2010	342	WL	0.999808
NM50	2010	342	WW	1.14262
NM51	2010	342	WL	0.920207
NM51	2010	342	WW	1.04982
NM52	2010	342	WL	1.14091
NM52	2010	342	WW	1.20701
NM53	2010	342	WL	0.803734
NM53	2010	342	WW	0.983836
NM55	2010	342	WL	0.75486
NM55	2010	342	WW	0.960672
NM56	2010	342	WL	0.730553
NM56	2010	342	WW	0.921451
NM57	2010	342	WL	0.921867
NM57	2010	342	WW	1.11585
NM58	2010	342	WL	0.778985
NM58	2010	342	WW	0.990931
NM59	2010	342	WL	0.884055
NM59	2010	342	WW	0.902734
NM60	2010	342	WL	0.748362
NM60	2010	342	WW	1.01082
NM61	2010	342	WL	0.831561
NM61	2010	342	WW	1.12018
NM62	2010	342	WL	0.924685
NM62	2010	342	WW	1.07286
NM63	2010	342	WL	0.755386
NM63	2010	342	WW	0.752149
NM64	2010	342	WL	0.704014
NM64	2010	342	WW	0.892423
NM65	2010	342	WL	1.13633
NM65	2010	342	WW	1.34992
NM66	2010	342	WL	0.776502
NM66	2010	342	WW	1.01755
NM67	2010	342	WL	0.800598
NM67	2010	342	WW	0.938422
NM68	2010	342	WL	0.660554
NM68	2010	342	WW	0.951705
NM69	2010	342	WL	0.924967
NM69	2010	342	WW	1.03149
NM70	2010	342	WL	0.760678
NM70	2010	342	WW	1.12083
NM71	2010	342	WL	0.894393
NM71	2010	342	WW	1.11156
NM72	2010	342	WL	0.787021
NM72	2010	342	WW	0.841091
NM73	2010	342	WL	0.87781
NM73	2010	342	WW	1.00326
NM74	2010	342	WL	0.739409
NM74	2010	342	WW	0.900525
NM75	2010	342	WL	0.887503
NM75	2010	342	WW	1.13355
NM76	2010	342	WL	0.959724
NM76	2010	342	WW	1.27669
NM77	2010	342	WL	0.690602
NM77	2010	342	WW	0.871486
NM78	2010	342	WL	0.909715
NM78	2010	342	WW	1.25699
NM79	2010	342	WL	0.65908
NM79	2010	342	WW	0.868692
NM80	2010	342	WL	0.903732
NM80	2010	342	WW	1.00319
NM81	2010	342	WL	0.638765
NM81	2010	342	WW	0.887457
NM82	2010	342	WL	0.885617
NM82	2010	342	WW	1.12417
NM83	2010	342	WL	0.986314
NM83	2010	342	WW	1.17036
NM84	2010	342	WL	0.796393
NM84	2010	342	WW	1.0269
NM85	2010	342	WL	0.797445
NM85	2010	342	WW	0.842492
NM86	2010	342	WL	0.930539
NM86	2010	342	WW	1.20919
NM87	2010	342	WL	0.960184
NM87	2010	342	WW	1.16457
NM88	2010	342	WL	0.56801
NM88	2010	342	WW	0.873538
NM89	2010	342	WL	0.853564
NM89	2010	342	WW	0.977173
NM90	2010	342	WL	0.851196
NM90	2010	342	WW	1.21756
NM91	2010	342	WL	0.871837
NM91	2010	342	WW	1.24755
NM92	2010	342	WL	0.761999
NM92	2010	342	WW	0.958087
NM93	2010	342	WL	0.853454
NM93	2010	342	WW	1.01691
NM94	2010	342	WL	0.820535
NM94	2010	342	WW	1.1719
NM95	2010	342	WL	1.06962
NM95	2010	342	WW	1.17659
NM96	2010	342	WL	1.05382
NM96	2010	342	WW	1.12407
NM97	2010	342	WL	0.93284
NM97	2010	342	WW	1.07171
NM98	2010	342	WL	1.02094
NM98	2010	342	WW	1.24355
NM99	2010	342	WL	0.898642
NM99	2010	342	WW	1.26034
TM1	2010	342	WL	0.755711
TM1	2010	342	WW	0.925574
NM01	2011	189	WL	0.480335
NM01	2011	189	WW	0.53175
NM02	2011	189	WL	0.555297
NM02	2011	189	WW	0.524282
NM03	2011	189	WL	0.551911
NM03	2011	189	WW	0.511594
NM04	2011	189	WL	0.515462
NM04	2011	189	WW	0.52569
NM05	2011	189	WL	0.471039
NM05	2011	189	WW	0.474922
NM06	2011	189	WL	0.422112
NM06	2011	189	WW	0.50168
NM07	2011	189	WL	0.483453
NM07	2011	189	WW	0.514959
NM08	2011	189	WL	0.41307
NM08	2011	189	WW	0.439356
NM09	2011	189	WL	0.55146
NM09	2011	189	WW	0.502665
NM10	2011	189	WL	0.569242
NM10	2011	189	WW	0.501847
NM11	2011	189	WL	0.498005
NM11	2011	189	WW	0.51419
NM12	2011	189	WL	0.456174
NM12	2011	189	WW	0.435208
NM13	2011	189	WL	0.489081
NM13	2011	189	WW	0.47595
NM15	2011	189	WL	0.408408
NM15	2011	189	WW	0.418234
NM16	2011	189	WL	0.48871
NM16	2011	189	WW	0.522467
NM17	2011	189	WL	0.456463
NM17	2011	189	WW	0.414137
NM18	2011	189	WL	0.523987
NM18	2011	189	WW	0.5709
NM19	2011	189	WL	0.561948
NM19	2011	189	WW	0.577578
NM20	2011	189	WL	0.54346
NM20	2011	189	WW	0.590362
NM21	2011	189	WL	0.451973
NM21	2011	189	WW	0.48881
NM22	2011	189	WL	0.534963
NM22	2011	189	WW	0.576965
NM23	2011	189	WL	0.514066
NM23	2011	189	WW	0.523116
NM24	2011	189	WL	0.421401
NM24	2011	189	WW	0.46442
NM24016	2011	189	WL	0.494331
NM24016	2011	189	WW	0.525198
NM25	2011	189	WL	0.47308
NM25	2011	189	WW	0.530013
NM27	2011	189	WL	0.458669
NM27	2011	189	WW	0.480639
NM28	2011	189	WL	0.518072
NM28	2011	189	WW	0.500574
NM29	2011	189	WL	0.477899
NM29	2011	189	WW	0.525727
NM30	2011	189	WL	0.535914
NM30	2011	189	WW	0.504794
NM31	2011	189	WL	0.431774
NM31	2011	189	WW	0.475646
NM32	2011	189	WL	0.446661
NM32	2011	189	WW	0.508121
NM33	2011	189	WL	0.541302
NM33	2011	189	WW	0.494259
NM34	2011	189	WL	0.418256
NM34	2011	189	WW	0.514175
NM35	2011	189	WL	0.499646
NM35	2011	189	WW	0.430456
NM36	2011	189	WL	0.439153
NM36	2011	189	WW	0.551123
NM37	2011	189	WL	0.496559
NM37	2011	189	WW	0.482278
NM38	2011	189	WL	0.53458
NM38	2011	189	WW	0.578487
NM39	2011	189	WL	0.529237
NM39	2011	189	WW	0.536412
NM40	2011	189	WL	0.568525
NM40	2011	189	WW	0.566053
NM41	2011	189	WL	0.493744
NM41	2011	189	WW	0.512757
NM42	2011	189	WL	0.539137
NM42	2011	189	WW	0.593999
NM43	2011	189	WL	0.532443
NM43	2011	189	WW	0.48945
NM44	2011	189	WL	0.515566
NM44	2011	189	WW	0.494262
NM45	2011	189	WL	0.412136
NM45	2011	189	WW	0.44386
NM46	2011	189	WL	0.423816
NM46	2011	189	WW	0.498419
NM47	2011	189	WL	0.533295
NM47	2011	189	WW	0.551624
NM48	2011	189	WL	0.527918
NM48	2011	189	WW	0.55141
NM49	2011	189	WL	0.476423
NM49	2011	189	WW	0.518791
NM50	2011	189	WL	0.527472
NM50	2011	189	WW	0.473289
NM51	2011	189	WL	0.533964
NM51	2011	189	WW	0.536536
NM52	2011	189	WL	0.47899
NM52	2011	189	WW	0.53524
NM53	2011	189	WL	0.457787
NM53	2011	189	WW	0.461868
NM55	2011	189	WL	0.42555
NM55	2011	189	WW	0.522221
NM56	2011	189	WL	0.472052
NM56	2011	189	WW	0.464072
NM57	2011	189	WL	0.431769
NM57	2011	189	WW	0.465622
NM58	2011	189	WL	0.459449
NM58	2011	189	WW	0.487457
NM59	2011	189	WL	0.499415
NM59	2011	189	WW	0.546614
NM60	2011	189	WL	0.504305
NM60	2011	189	WW	0.520956
NM61	2011	189	WL	0.484836
NM61	2011	189	WW	0.568117
NM62	2011	189	WL	0.445068
NM62	2011	189	WW	0.499301
NM63	2011	189	WL	0.532544
NM63	2011	189	WW	0.573386
NM64	2011	189	WL	0.495618
NM64	2011	189	WW	0.50501
NM65	2011	189	WL	0.558176
NM65	2011	189	WW	0.598917
NM66	2011	189	WL	0.479087
NM66	2011	189	WW	0.464298
NM67	2011	189	WL	0.480019
NM67	2011	189	WW	0.540213
NM68	2011	189	WL	0.457778
NM68	2011	189	WW	0.447427
NM69	2011	189	WL	0.439696
NM69	2011	189	WW	0.517103
NM70	2011	189	WL	0.498722
NM70	2011	189	WW	0.542128
NM71	2011	189	WL	0.477124
NM71	2011	189	WW	0.459087
NM72	2011	189	WL	0.469353
NM72	2011	189	WW	0.415546
NM73	2011	189	WL	0.486922
NM73	2011	189	WW	0.483037
NM74	2011	189	WL	0.458823
NM74	2011	189	WW	0.456216
NM75	2011	189	WL	0.406092
NM75	2011	189	WW	0.451937
NM76	2011	189	WL	0.593165
NM76	2011	189	WW	0.553995
NM77	2011	189	WL	0.429107
NM77	2011	189	WW	0.479475
NM78	2011	189	WL	0.540432
NM78	2011	189	WW	0.504535
NM79	2011	189	WL	0.482259
NM79	2011	189	WW	0.449857
NM80	2011	189	WL	0.49248
NM80	2011	189	WW	0.4843
NM81	2011	189	WL	0.421436
NM81	2011	189	WW	0.453927
NM82	2011	189	WL	0.569861
NM82	2011	189	WW	0.54301
NM83	2011	189	WL	0.457916
NM83	2011	189	WW	0.488143
NM84	2011	189	WL	0.521481
NM84	2011	189	WW	0.565902
NM85	2011	189	WL	0.452395
NM85	2011	189	WW	0.487223
NM86	2011	189	WL	0.504374
NM86	2011	189	WW	0.473195
NM87	2011	189	WL	0.451011
NM87	2011	189	WW	0.502991
NM88	2011	189	WL	0.474647
NM88	2011	189	WW	0.450078
NM89	2011	189	WL	0.505367
NM89	2011	189	WW	0.492765
NM90	2011	189	WL	0.548186
NM90	2011	189	WW	0.525206
NM91	2011	189	WL	0.493346
NM91	2011	189	WW	0.495781
NM93	2011	189	WL	0.505872
NM93	2011	189	WW	0.468716
NM94	2011	189	WL	0.408983
NM94	2011	189	WW	0.441423
NM95	2011	189	WL	0.524879
NM95	2011	189	WW	0.526351
NM96	2011	189	WL	0.498465
NM96	2011	189	WW	0.572599
NM97	2011	189	WL	0.566615
NM97	2011	189	WW	0.566255
NM98	2011	189	WL	0.491979
NM98	2011	189	WW	0.550097
NM99	2011	189	WL	0.546852
NM99	2011	189	WW	0.501277
TM1	2011	189	WL	0.524663
TM1	2011	189	WW	0.563476
NM01	2011	195	WL	0.627072
NM01	2011	195	WW	0.702126
NM02	2011	195	WL	0.673129
NM02	2011	195	WW	0.636367
NM03	2011	195	WL	0.683832
NM03	2011	195	WW	0.69669
NM04	2011	195	WL	0.692962
NM04	2011	195	WW	0.637534
NM05	2011	195	WL	0.558231
NM05	2011	195	WW	0.590194
NM06	2011	195	WL	0.611383
NM06	2011	195	WW	0.599952
NM07	2011	195	WL	0.654342
NM07	2011	195	WW	0.649197
NM08	2011	195	WL	0.555984
NM08	2011	195	WW	0.527589
NM09	2011	195	WL	0.739348
NM09	2011	195	WW	0.655608
NM10	2011	195	WL	0.686559
NM10	2011	195	WW	0.659743
NM11	2011	195	WL	0.611199
NM11	2011	195	WW	0.674053
NM12	2011	195	WL	0.624433
NM12	2011	195	WW	0.595164
NM13	2011	195	WL	0.691003
NM13	2011	195	WW	0.617706
NM15	2011	195	WL	0.596962
NM15	2011	195	WW	0.553552
NM16	2011	195	WL	0.625092
NM16	2011	195	WW	0.635398
NM17	2011	195	WL	0.523711
NM17	2011	195	WW	0.481888
NM18	2011	195	WL	0.664655
NM18	2011	195	WW	0.701596
NM19	2011	195	WL	0.776398
NM19	2011	195	WW	0.750935
NM20	2011	195	WL	0.772649
NM20	2011	195	WW	0.78124
NM21	2011	195	WL	0.582797
NM21	2011	195	WW	0.60719
NM22	2011	195	WL	0.687241
NM22	2011	195	WW	0.725402
NM23	2011	195	WL	0.679347
NM23	2011	195	WW	0.65676
NM24	2011	195	WL	0.619971
NM24	2011	195	WW	0.638532
NM24016	2011	195	WL	0.661175
NM24016	2011	195	WW	0.6402
NM25	2011	195	WL	0.582354
NM25	2011	195	WW	0.63848
NM27	2011	195	WL	0.633854
NM27	2011	195	WW	0.666588
NM28	2011	195	WL	0.578747
NM28	2011	195	WW	0.604378
NM29	2011	195	WL	0.584561
NM29	2011	195	WW	0.681038
NM30	2011	195	WL	0.705518
NM30	2011	195	WW	0.579827
NM31	2011	195	WL	0.553217
NM31	2011	195	WW	0.612933
NM32	2011	195	WL	0.6054
NM32	2011	195	WW	0.671846
NM33	2011	195	WL	0.662121
NM33	2011	195	WW	0.618925
NM34	2011	195	WL	0.597599
NM34	2011	195	WW	0.660971
NM35	2011	195	WL	0.604716
NM35	2011	195	WW	0.572025
NM36	2011	195	WL	0.604286
NM36	2011	195	WW	0.686072
NM37	2011	195	WL	0.6509
NM37	2011	195	WW	0.618396
NM38	2011	195	WL	0.702711
NM38	2011	195	WW	0.694106
NM39	2011	195	WL	0.59979
NM39	2011	195	WW	0.602488
NM40	2011	195	WL	0.724159
NM40	2011	195	WW	0.712404
NM41	2011	195	WL	0.677915
NM41	2011	195	WW	0.642388
NM42	2011	195	WL	0.754103
NM42	2011	195	WW	0.682743
NM43	2011	195	WL	0.644338
NM43	2011	195	WW	0.615497
NM44	2011	195	WL	0.63535
NM44	2011	195	WW	0.584038
NM45	2011	195	WL	0.527087
NM45	2011	195	WW	0.59147
NM46	2011	195	WL	0.533918
NM46	2011	195	WW	0.594198
NM47	2011	195	WL	0.687055
NM47	2011	195	WW	0.66274
NM48	2011	195	WL	0.679872
NM48	2011	195	WW	0.713087
NM49	2011	195	WL	0.612598
NM49	2011	195	WW	0.614435
NM50	2011	195	WL	0.626048
NM50	2011	195	WW	0.585797
NM51	2011	195	WL	0.639159
NM51	2011	195	WW	0.630943
NM52	2011	195	WL	0.661933
NM52	2011	195	WW	0.707294
NM53	2011	195	WL	0.539824
NM53	2011	195	WW	0.609979
NM55	2011	195	WL	0.547642
NM55	2011	195	WW	0.636488
NM56	2011	195	WL	0.580703
NM56	2011	195	WW	0.652106
NM57	2011	195	WL	0.596068
NM57	2011	195	WW	0.634257
NM58	2011	195	WL	0.631663
NM58	2011	195	WW	0.606232
NM59	2011	195	WL	0.634812
NM59	2011	195	WW	0.699499
NM60	2011	195	WL	0.62051
NM60	2011	195	WW	0.67242
NM61	2011	195	WL	0.69861
NM61	2011	195	WW	0.711798
NM62	2011	195	WL	0.699416
NM62	2011	195	WW	0.637109
NM63	2011	195	WL	0.62361
NM63	2011	195	WW	0.65957
NM64	2011	195	WL	0.606103
NM64	2011	195	WW	0.591996
NM65	2011	195	WL	0.655841
NM65	2011	195	WW	0.716978
NM66	2011	195	WL	0.559559
NM66	2011	195	WW	0.553222
NM67	2011	195	WL	0.662319
NM67	2011	195	WW	0.635105
NM68	2011	195	WL	0.592086
NM68	2011	195	WW	0.566623
NM69	2011	195	WL	0.638522
NM69	2011	195	WW	0.695972
NM70	2011	195	WL	0.637299
NM70	2011	195	WW	0.635591
NM71	2011	195	WL	0.569314
NM71	2011	195	WW	0.580607
NM72	2011	195	WL	0.575512
NM72	2011	195	WW	0.467628
NM73	2011	195	WL	0.595601
NM73	2011	195	WW	0.631775
NM74	2011	195	WL	0.5734
NM74	2011	195	WW	0.626988
NM75	2011	195	WL	0.527779
NM75	2011	195	WW	0.625044
NM76	2011	195	WL	0.688871
NM76	2011	195	WW	0.686241
NM77	2011	195	WL	0.550516
NM77	2011	195	WW	0.569897
NM78	2011	195	WL	0.682709
NM78	2011	195	WW	0.619607
NM79	2011	195	WL	0.568546
NM79	2011	195	WW	0.597825
NM80	2011	195	WL	0.604361
NM80	2011	195	WW	0.65232
NM81	2011	195	WL	0.52037
NM81	2011	195	WW	0.60828
NM82	2011	195	WL	0.695762
NM82	2011	195	WW	0.685306
NM83	2011	195	WL	0.585861
NM83	2011	195	WW	0.608706
NM84	2011	195	WL	0.645346
NM84	2011	195	WW	0.67546
NM85	2011	195	WL	0.622649
NM85	2011	195	WW	0.603952
NM86	2011	195	WL	0.609811
NM86	2011	195	WW	0.61057
NM87	2011	195	WL	0.652092
NM87	2011	195	WW	0.628104
NM88	2011	195	WL	0.538125
NM88	2011	195	WW	0.56797
NM89	2011	195	WL	0.586805
NM89	2011	195	WW	0.626942
NM90	2011	195	WL	0.616619
NM90	2011	195	WW	0.591832
NM91	2011	195	WL	0.64674
NM91	2011	195	WW	0.585829
NM93	2011	195	WL	0.590874
NM93	2011	195	WW	0.555496
NM94	2011	195	WL	0.560131
NM94	2011	195	WW	0.612289
NM95	2011	195	WL	0.584234
NM95	2011	195	WW	0.650869
NM96	2011	195	WL	0.646328
NM96	2011	195	WW	0.753898
NM97	2011	195	WL	0.637548
NM97	2011	195	WW	0.710541
NM98	2011	195	WL	0.625981
NM98	2011	195	WW	0.656935
NM99	2011	195	WL	0.695123
NM99	2011	195	WW	0.612523
TM1	2011	195	WL	0.646678
TM1	2011	195	WW	0.688218
NM01	2011	203	WL	0.738364
NM01	2011	203	WW	0.771716
NM02	2011	203	WL	0.690892
NM02	2011	203	WW	0.735627
NM03	2011	203	WL	0.703915
NM03	2011	203	WW	0.745516
NM04	2011	203	WL	0.718321
NM04	2011	203	WW	0.748078
NM05	2011	203	WL	0.607115
NM05	2011	203	WW	0.646416
NM06	2011	203	WL	0.668811
NM06	2011	203	WW	0.814509
NM07	2011	203	WL	0.667136
NM07	2011	203	WW	0.666215
NM08	2011	203	WL	0.655417
NM08	2011	203	WW	0.643665
NM09	2011	203	WL	0.805449
NM09	2011	203	WW	0.745684
NM10	2011	203	WL	0.708042
NM10	2011	203	WW	0.67271
NM11	2011	203	WL	0.681511
NM11	2011	203	WW	0.83869
NM12	2011	203	WL	0.681382
NM12	2011	203	WW	0.67533
NM13	2011	203	WL	0.719427
NM13	2011	203	WW	0.658401
NM15	2011	203	WL	0.654566
NM15	2011	203	WW	0.651578
NM16	2011	203	WL	0.685243
NM16	2011	203	WW	0.750808
NM17	2011	203	WL	0.659046
NM17	2011	203	WW	0.613871
NM18	2011	203	WL	0.757751
NM18	2011	203	WW	0.829753
NM19	2011	203	WL	0.83244
NM19	2011	203	WW	0.85784
NM20	2011	203	WL	0.855856
NM20	2011	203	WW	0.927968
NM21	2011	203	WL	0.674594
NM21	2011	203	WW	0.685427
NM22	2011	203	WL	0.719262
NM22	2011	203	WW	0.741493
NM23	2011	203	WL	0.77895
NM23	2011	203	WW	0.792362
NM24	2011	203	WL	0.653706
NM24	2011	203	WW	0.794459
NM24016	2011	203	WL	0.636319
NM24016	2011	203	WW	0.770707
NM25	2011	203	WL	0.582392
NM25	2011	203	WW	0.684533
NM27	2011	203	WL	0.641486
NM27	2011	203	WW	0.718574
NM28	2011	203	WL	0.615385
NM28	2011	203	WW	0.775564
NM29	2011	203	WL	0.628553
NM29	2011	203	WW	0.731554
NM30	2011	203	WL	0.609976
NM30	2011	203	WW	0.669166
NM31	2011	203	WL	0.586729
NM31	2011	203	WW	0.708421
NM32	2011	203	WL	0.646761
NM32	2011	203	WW	0.831575
NM33	2011	203	WL	0.761889
NM33	2011	203	WW	0.725868
NM34	2011	203	WL	0.616943
NM34	2011	203	WW	0.757918
NM35	2011	203	WL	0.653316
NM35	2011	203	WW	0.642539
NM36	2011	203	WL	0.689674
NM36	2011	203	WW	0.849322
NM37	2011	203	WL	0.716331
NM37	2011	203	WW	0.726283
NM38	2011	203	WL	0.694875
NM38	2011	203	WW	0.764315
NM39	2011	203	WL	0.703224
NM39	2011	203	WW	0.737229
NM40	2011	203	WL	0.762478
NM40	2011	203	WW	0.846805
NM41	2011	203	WL	0.671184
NM41	2011	203	WW	0.761341
NM42	2011	203	WL	0.640632
NM42	2011	203	WW	0.743459
NM43	2011	203	WL	0.706309
NM43	2011	203	WW	0.750604
NM44	2011	203	WL	0.683487
NM44	2011	203	WW	0.633449
NM45	2011	203	WL	0.688287
NM45	2011	203	WW	0.589897
NM46	2011	203	WL	0.606631
NM46	2011	203	WW	0.677034
NM47	2011	203	WL	0.708892
NM47	2011	203	WW	0.749406
NM48	2011	203	WL	0.787204
NM48	2011	203	WW	0.839404
NM49	2011	203	WL	0.617767
NM49	2011	203	WW	0.66845
NM50	2011	203	WL	0.743549
NM50	2011	203	WW	0.664513
NM51	2011	203	WL	0.628927
NM51	2011	203	WW	0.716325
NM52	2011	203	WL	0.806897
NM52	2011	203	WW	0.807756
NM53	2011	203	WL	0.565594
NM53	2011	203	WW	0.746909
NM55	2011	203	WL	0.602102
NM55	2011	203	WW	0.703311
NM56	2011	203	WL	0.70752
NM56	2011	203	WW	0.672442
NM57	2011	203	WL	0.679233
NM57	2011	203	WW	0.701781
NM58	2011	203	WL	0.633869
NM58	2011	203	WW	0.624145
NM59	2011	203	WL	0.724093
NM59	2011	203	WW	0.71461
NM60	2011	203	WL	0.764691
NM60	2011	203	WW	0.675621
NM61	2011	203	WL	0.844153
NM61	2011	203	WW	0.804713
NM62	2011	203	WL	0.689899
NM62	2011	203	WW	0.715867
NM63	2011	203	WL	0.677773
NM63	2011	203	WW	0.722056
NM64	2011	203	WL	0.666228
NM64	2011	203	WW	0.689479
NM65	2011	203	WL	0.807391
NM65	2011	203	WW	0.868276
NM66	2011	203	WL	0.617479
NM66	2011	203	WW	0.685099
NM67	2011	203	WL	0.68908
NM67	2011	203	WW	0.748575
NM68	2011	203	WL	0.569419
NM68	2011	203	WW	0.682464
NM69	2011	203	WL	0.663606
NM69	2011	203	WW	0.726029
NM70	2011	203	WL	0.69592
NM70	2011	203	WW	0.768812
NM71	2011	203	WL	0.659001
NM71	2011	203	WW	0.682545
NM72	2011	203	WL	0.594807
NM72	2011	203	WW	0.59655
NM73	2011	203	WL	0.671182
NM73	2011	203	WW	0.677512
NM74	2011	203	WL	0.562013
NM74	2011	203	WW	0.645684
NM75	2011	203	WL	0.621423
NM75	2011	203	WW	0.779772
NM76	2011	203	WL	0.727549
NM76	2011	203	WW	0.809954
NM77	2011	203	WL	0.631029
NM77	2011	203	WW	0.597557
NM78	2011	203	WL	0.765886
NM78	2011	203	WW	0.688212
NM79	2011	203	WL	0.576922
NM79	2011	203	WW	0.640833
NM80	2011	203	WL	0.617844
NM80	2011	203	WW	0.646794
NM81	2011	203	WL
NM81	2011	203	WW	0.697191
NM82	2011	203	WL	0.804273
NM82	2011	203	WW	0.776834
NM83	2011	203	WL	0.673861
NM83	2011	203	WW	0.743201
NM84	2011	203	WL	0.746723
NM84	2011	203	WW	0.738359
NM85	2011	203	WL	0.657498
NM85	2011	203	WW	0.745271
NM86	2011	203	WL	0.762355
NM86	2011	203	WW	0.767207
NM87	2011	203	WL	0.711984
NM87	2011	203	WW	0.749146
NM88	2011	203	WL	0.557856
NM88	2011	203	WW	0.553952
NM89	2011	203	WL	0.636592
NM89	2011	203	WW	0.768563
NM90	2011	203	WL	0.689275
NM90	2011	203	WW	0.630839
NM91	2011	203	WL	0.602178
NM91	2011	203	WW	0.681453
NM93	2011	203	WL	0.737208
NM93	2011	203	WW	0.592224
NM94	2011	203	WL	0.668446
NM94	2011	203	WW	0.762221
NM95	2011	203	WL	0.660315
NM95	2011	203	WW	0.640028
NM96	2011	203	WL	0.689543
NM96	2011	203	WW	0.915655
NM97	2011	203	WL	0.688922
NM97	2011	203	WW	0.757929
NM98	2011	203	WL	0.699253
NM98	2011	203	WW	0.801639
NM99	2011	203	WL	0.771391
NM99	2011	203	WW	0.781919
TM1	2011	203	WL	0.710996
TM1	2011	203	WW	0.722251
NM01	2011	209	WL	0.765431
NM01	2011	209	WW	0.79998
NM02	2011	209	WL	0.688287
NM02	2011	209	WW	0.714792
NM03	2011	209	WL	0.839559
NM03	2011	209	WW	0.799058
NM04	2011	209	WL	0.809239
NM04	2011	209	WW	0.8454
NM05	2011	209	WL	0.581442
NM05	2011	209	WW	0.719236
NM06	2011	209	WL	0.656376
NM06	2011	209	WW	0.720449
NM07	2011	209	WL	0.70121
NM07	2011	209	WW	0.782832
NM08	2011	209	WL	0.608798
NM08	2011	209	WW	0.638177
NM09	2011	209	WL	0.70727
NM09	2011	209	WW	0.808774
NM10	2011	209	WL	0.698735
NM10	2011	209	WW	0.756768
NM11	2011	209	WL	0.672155
NM11	2011	209	WW	0.754747
NM12	2011	209	WL	0.632127
NM12	2011	209	WW	0.794007
NM13	2011	209	WL	0.666715
NM13	2011	209	WW	0.712333
NM15	2011	209	WL	0.622315
NM15	2011	209	WW	0.740951
NM16	2011	209	WL	0.640738
NM16	2011	209	WW	0.742907
NM17	2011	209	WL	0.600336
NM17	2011	209	WW	0.68733
NM18	2011	209	WL	0.729209
NM18	2011	209	WW	0.826753
NM19	2011	209	WL	0.825325
NM19	2011	209	WW	0.872959
NM20	2011	209	WL	0.843583
NM20	2011	209	WW	0.968525
NM21	2011	209	WL	0.653974
NM21	2011	209	WW	0.750504
NM22	2011	209	WL	0.728254
NM22	2011	209	WW	0.850103
NM23	2011	209	WL	0.776141
NM23	2011	209	WW	0.880107
NM24	2011	209	WL	0.668214
NM24	2011	209	WW	0.81019
NM24016	2011	209	WL	0.680706
NM24016	2011	209	WW	0.787803
NM25	2011	209	WL	0.551739
NM25	2011	209	WW	0.653493
NM27	2011	209	WL	0.599592
NM27	2011	209	WW	0.702368
NM28	2011	209	WL	0.685705
NM28	2011	209	WW	0.756889
NM29	2011	209	WL	0.602747
NM29	2011	209	WW	0.814317
NM30	2011	209	WL	0.733318
NM30	2011	209	WW	0.782347
NM31	2011	209	WL	0.58635
NM31	2011	209	WW	0.789359
NM32	2011	209	WL	0.705506
NM32	2011	209	WW	0.851544
NM33	2011	209	WL	0.787816
NM33	2011	209	WW	0.758014
NM34	2011	209	WL	0.607038
NM34	2011	209	WW	0.737216
NM35	2011	209	WL	0.580317
NM35	2011	209	WW	0.685543
NM36	2011	209	WL	0.649148
NM36	2011	209	WW	0.806565
NM37	2011	209	WL	0.727117
NM37	2011	209	WW	0.810774
NM38	2011	209	WL	0.709342
NM38	2011	209	WW	0.802939
NM39	2011	209	WL	0.635546
NM39	2011	209	WW	0.675934
NM40	2011	209	WL	0.762324
NM40	2011	209	WW	0.932759
NM41	2011	209	WL	0.753111
NM41	2011	209	WW	0.793898
NM42	2011	209	WL	0.703005
NM42	2011	209	WW	0.825021
NM43	2011	209	WL	0.683194
NM43	2011	209	WW	0.710142
NM44	2011	209	WL	0.681092
NM44	2011	209	WW	0.7206
NM45	2011	209	WL	0.632105
NM45	2011	209	WW	0.73996
NM46	2011	209	WL	0.618234
NM46	2011	209	WW	0.734883
NM47	2011	209	WL	0.696069
NM47	2011	209	WW	0.902368
NM48	2011	209	WL	0.714678
NM48	2011	209	WW	0.849586
NM49	2011	209	WL	0.65531
NM49	2011	209	WW	0.734253
NM50	2011	209	WL	0.688832
NM50	2011	209	WW	0.746874
NM51	2011	209	WL	0.586175
NM51	2011	209	WW	0.696622
NM52	2011	209	WL	0.676628
NM52	2011	209	WW	0.803439
NM53	2011	209	WL	0.595021
NM53	2011	209	WW	0.718409
NM55	2011	209	WL	0.51723
NM55	2011	209	WW	0.761137
NM56	2011	209	WL	0.619808
NM56	2011	209	WW	0.697229
NM57	2011	209	WL	0.684052
NM57	2011	209	WW	0.819488
NM58	2011	209	WL	0.651341
NM58	2011	209	WW	0.677435
NM59	2011	209	WL	0.715151
NM59	2011	209	WW	0.816734
NM60	2011	209	WL	0.692876
NM60	2011	209	WW	0.715919
NM61	2011	209	WL	0.822461
NM61	2011	209	WW	0.833209
NM62	2011	209	WL	0.687423
NM62	2011	209	WW	0.788652
NM63	2011	209	WL	0.67179
NM63	2011	209	WW	0.683576
NM64	2011	209	WL	0.598116
NM64	2011	209	WW	0.705133
NM65	2011	209	WL	0.806552
NM65	2011	209	WW	1.00724
NM66	2011	209	WL	0.619024
NM66	2011	209	WW	0.701633
NM67	2011	209	WL	0.657084
NM67	2011	209	WW	0.779846
NM68	2011	209	WL	0.570616
NM68	2011	209	WW	0.696814
NM69	2011	209	WL	0.643089
NM69	2011	209	WW	0.78345
NM70	2011	209	WL	0.65134
NM70	2011	209	WW	0.776894
NM71	2011	209	WL	0.664526
NM71	2011	209	WW	0.738338
NM72	2011	209	WL	0.572657
NM72	2011	209	WW	0.553603
NM73	2011	209	WL	0.675849
NM73	2011	209	WW	0.827321
NM74	2011	209	WL	0.536971
NM74	2011	209	WW	0.669263
NM75	2011	209	WL	0.660612
NM75	2011	209	WW	0.773635
NM76	2011	209	WL	0.782397
NM76	2011	209	WW	0.872244
NM77	2011	209	WL	0.575447
NM77	2011	209	WW	0.622277
NM78	2011	209	WL	0.756274
NM78	2011	209	WW	0.799292
NM79	2011	209	WL	0.627981
NM79	2011	209	WW	0.718543
NM80	2011	209	WL	0.621246
NM80	2011	209	WW	0.747911
NM81	2011	209	WL	0.557226
NM81	2011	209	WW	0.68455
NM82	2011	209	WL	0.787991
NM82	2011	209	WW	0.814536
NM83	2011	209	WL	0.645694
NM83	2011	209	WW	0.742075
NM84	2011	209	WL	0.725535
NM84	2011	209	WW	0.786664
NM85	2011	209	WL	0.663724
NM85	2011	209	WW	0.743025
NM86	2011	209	WL	0.655443
NM86	2011	209	WW	0.761154
NM87	2011	209	WL	0.649096
NM87	2011	209	WW	0.897483
NM88	2011	209	WL	0.572225
NM88	2011	209	WW	0.566521
NM89	2011	209	WL	0.598737
NM89	2011	209	WW	0.812594
NM90	2011	209	WL	0.669516
NM90	2011	209	WW	0.744456
NM91	2011	209	WL	0.665393
NM91	2011	209	WW	0.724099
NM93	2011	209	WL	0.610821
NM93	2011	209	WW	0.759231
NM94	2011	209	WL	0.648001
NM94	2011	209	WW	0.78243
NM95	2011	209	WL	0.697613
NM95	2011	209	WW	0.694743
NM96	2011	209	WL	0.749299
NM96	2011	209	WW	0.915161
NM97	2011	209	WL	0.741851
NM97	2011	209	WW	0.83047
NM98	2011	209	WL	0.662502
NM98	2011	209	WW	0.835928
NM99	2011	209	WL	0.726999
NM99	2011	209	WW	0.847423
TM1	2011	209	WL	0.685471
TM1	2011	209	WW	0.729512
NM01	2011	216	WL	0.798341
NM01	2011	216	WW	0.84492
NM02	2011	216	WL	0.790868
NM02	2011	216	WW	0.743804
NM03	2011	216	WL	0.846891
NM03	2011	216	WW	0.794428
NM04	2011	216	WL	0.849683
NM04	2011	216	WW	0.880064
NM05	2011	216	WL	0.608633
NM05	2011	216	WW	0.707199
NM06	2011	216	WL	0.739934
NM06	2011	216	WW	0.775527
NM07	2011	216	WL	0.688617
NM07	2011	216	WW	0.758344
NM08	2011	216	WL	0.663746
NM08	2011	216	WW	0.674567
NM09	2011	216	WL	0.764116
NM09	2011	216	WW	0.821388
NM10	2011	216	WL	0.707736
NM10	2011	216	WW	0.834866
NM11	2011	216	WL	0.727921
NM11	2011	216	WW	0.889646
NM12	2011	216	WL	0.8015
NM12	2011	216	WW	0.72887
NM13	2011	216	WL	0.784518
NM13	2011	216	WW	0.799611
NM15	2011	216	WL	0.70722
NM15	2011	216	WW	0.820745
NM16	2011	216	WL	0.653351
NM16	2011	216	WW	0.778786
NM17	2011	216	WL	0.697859
NM17	2011	216	WW	0.6606
NM18	2011	216	WL	0.828082
NM18	2011	216	WW	0.848259
NM19	2011	216	WL	0.903611
NM19	2011	216	WW	1.02596
NM20	2011	216	WL	1.00993
NM20	2011	216	WW	0.990411
NM21	2011	216	WL	0.669567
NM21	2011	216	WW	0.743523
NM22	2011	216	WL	0.827135
NM22	2011	216	WW	0.878503
NM23	2011	216	WL	0.835073
NM23	2011	216	WW	0.824787
NM24	2011	216	WL	0.663485
NM24	2011	216	WW
NM24016	2011	216	WL	0.669966
NM24016	2011	216	WW	0.801938
NM25	2011	216	WL	0.66265
NM25	2011	216	WW	0.721833
NM27	2011	216	WL	0.688515
NM27	2011	216	WW	0.816318
NM28	2011	216	WL	0.677442
NM28	2011	216	WW	0.767906
NM29	2011	216	WL	0.672205
NM29	2011	216	WW	0.728413
NM30	2011	216	WL	0.817532
NM30	2011	216	WW	0.713448
NM31	2011	216	WL	0.696699
NM31	2011	216	WW	0.768848
NM32	2011	216	WL	0.8674
NM32	2011	216	WW	1.01931
NM33	2011	216	WL	0.77187
NM33	2011	216	WW	0.790734
NM34	2011	216	WL	0.660356
NM34	2011	216	WW	0.828896
NM35	2011	216	WL	0.644966
NM35	2011	216	WW	0.782237
NM36	2011	216	WL	0.631912
NM36	2011	216	WW	0.867961
NM37	2011	216	WL	0.730505
NM37	2011	216	WW	0.721705
NM38	2011	216	WL	0.739356
NM38	2011	216	WW	0.818512
NM39	2011	216	WL	0.776192
NM39	2011	216	WW	0.803315
NM40	2011	216	WL	0.82927
NM40	2011	216	WW	0.905436
NM41	2011	216	WL	0.859182
NM41	2011	216	WW	0.894029
NM42	2011	216	WL	0.752636
NM42	2011	216	WW	0.802699
NM43	2011	216	WL	0.755901
NM43	2011	216	WW	0.822323
NM44	2011	216	WL	0.755129
NM44	2011	216	WW	0.741822
NM45	2011	216	WL	0.633378
NM45	2011	216	WW	0.712701
NM46	2011	216	WL	0.777572
NM46	2011	216	WW	0.823843
NM47	2011	216	WL	0.742846
NM47	2011	216	WW	0.818598
NM48	2011	216	WL	0.804095
NM48	2011	216	WW	0.918409
NM49	2011	216	WL	0.657094
NM49	2011	216	WW	0.798022
NM50	2011	216	WL	0.649978
NM50	2011	216	WW	0.728587
NM51	2011	216	WL	0.690104
NM51	2011	216	WW	0.672793
NM52	2011	216	WL	0.741263
NM52	2011	216	WW	0.894715
NM53	2011	216	WL	0.624244
NM53	2011	216	WW	0.730553
NM55	2011	216	WL	0.682328
NM55	2011	216	WW	0.774265
NM56	2011	216	WL	0.707353
NM56	2011	216	WW	0.814995
NM57	2011	216	WL	0.772022
NM57	2011	216	WW	0.795238
NM58	2011	216	WL	0.712612
NM58	2011	216	WW	0.70697
NM59	2011	216	WL	0.720925
NM59	2011	216	WW	0.845885
NM60	2011	216	WL	0.71099
NM60	2011	216	WW	0.716828
NM61	2011	216	WL	0.84586
NM61	2011	216	WW	0.932793
NM62	2011	216	WL	0.84337
NM62	2011	216	WW	0.812997
NM63	2011	216	WL	0.657249
NM63	2011	216	WW	0.807668
NM64	2011	216	WL	0.672537
NM64	2011	216	WW	0.733091
NM65	2011	216	WL	0.883646
NM65	2011	216	WW	0.992131
NM66	2011	216	WL	0.664278
NM66	2011	216	WW	0.762349
NM67	2011	216	WL	0.680126
NM67	2011	216	WW
NM68	2011	216	WL	0.643919
NM68	2011	216	WW	0.712299
NM69	2011	216	WL	0.735349
NM69	2011	216	WW	0.785727
NM70	2011	216	WL	0.660374
NM70	2011	216	WW	0.773486
NM71	2011	216	WL	0.723126
NM71	2011	216	WW	0.783355
NM72	2011	216	WL	0.645021
NM72	2011	216	WW	0.649832
NM73	2011	216	WL	0.710495
NM73	2011	216	WW	0.889548
NM74	2011	216	WL	0.563802
NM74	2011	216	WW	0.673966
NM75	2011	216	WL	0.676358
NM75	2011	216	WW	0.786856
NM76	2011	216	WL	0.771181
NM76	2011	216	WW	0.846123
NM77	2011	216	WL	0.665517
NM77	2011	216	WW	0.623253
NM78	2011	216	WL	0.771728
NM78	2011	216	WW	0.793632
NM79	2011	216	WL	0.658227
NM79	2011	216	WW	0.738205
NM80	2011	216	WL	0.623249
NM80	2011	216	WW	0.708724
NM81	2011	216	WL	0.676456
NM81	2011	216	WW	0.712408
NM82	2011	216	WL	0.756512
NM82	2011	216	WW	0.813656
NM83	2011	216	WL	0.736935
NM83	2011	216	WW	0.815137
NM84	2011	216	WL	0.753699
NM84	2011	216	WW	0.807299
NM85	2011	216	WL	0.709794
NM85	2011	216	WW	0.815877
NM86	2011	216	WL	0.671743
NM86	2011	216	WW	0.84905
NM87	2011	216	WL	0.645094
NM87	2011	216	WW	0.84491
NM88	2011	216	WL	0.625627
NM88	2011	216	WW	0.65498
NM89	2011	216	WL	0.69284
NM89	2011	216	WW	0.892604
NM90	2011	216	WL	0.642779
NM90	2011	216	WW	0.818018
NM91	2011	216	WL	0.716948
NM91	2011	216	WW	0.765375
NM93	2011	216	WL	0.680309
NM93	2011	216	WW	0.666983
NM94	2011	216	WL	0.716469
NM94	2011	216	WW	0.856041
NM95	2011	216	WL	0.673984
NM95	2011	216	WW	0.754247
NM96	2011	216	WL	0.759272
NM96	2011	216	WW	0.949097
NM97	2011	216	WL	0.747172
NM97	2011	216	WW	0.803836
NM98	2011	216	WL	0.770833
NM98	2011	216	WW	0.927948
NM99	2011	216	WL	0.822425
NM99	2011	216	WW	0.862403
TM1	2011	216	WL	0.724769
TM1	2011	216	WW	0.75098
NM01	2011	223	WL	0.85793
NM01	2011	223	WW	0.873509
NM02	2011	223	WL	0.755146
NM02	2011	223	WW	0.894127
NM03	2011	223	WL	0.886547
NM03	2011	223	WW	0.765451
NM04	2011	223	WL	1.01005
NM04	2011	223	WW	0.989162
NM05	2011	223	WL	0.741425
NM05	2011	223	WW	0.693114
NM06	2011	223	WL	0.820452
NM06	2011	223	WW	0.849378
NM07	2011	223	WL	0.874526
NM07	2011	223	WW	0.808859
NM08	2011	223	WL	0.735194
NM08	2011	223	WW	0.760909
NM09	2011	223	WL	0.890783
NM09	2011	223	WW	0.827779
NM10	2011	223	WL	0.883463
NM10	2011	223	WW	0.850313
NM11	2011	223	WL	0.821991
NM11	2011	223	WW	0.876705
NM12	2011	223	WL	0.851147
NM12	2011	223	WW	0.833787
NM13	2011	223	WL	0.81812
NM13	2011	223	WW	0.803309
NM15	2011	223	WL	0.755075
NM15	2011	223	WW	0.844923
NM16	2011	223	WL	0.810004
NM16	2011	223	WW	0.893929
NM17	2011	223	WL	0.77043
NM17	2011	223	WW	0.783134
NM18	2011	223	WL	0.850009
NM18	2011	223	WW	0.853018
NM19	2011	223	WL	0.890257
NM19	2011	223	WW	1.13204
NM20	2011	223	WL	0.967761
NM20	2011	223	WW	1.12735
NM21	2011	223	WL	0.823415
NM21	2011	223	WW	0.819203
NM22	2011	223	WL	0.895054
NM22	2011	223	WW	0.980428
NM23	2011	223	WL	0.890969
NM23	2011	223	WW	0.981603
NM24	2011	223	WL	0.790106
NM24	2011	223	WW	0.830912
NM24016	2011	223	WL	0.768449
NM24016	2011	223	WW	0.810294
NM25	2011	223	WL	0.7362
NM25	2011	223	WW	0.658816
NM27	2011	223	WL	0.750824
NM27	2011	223	WW	0.777032
NM28	2011	223	WL	0.784741
NM28	2011	223	WW	0.886588
NM29	2011	223	WL	0.78333
NM29	2011	223	WW	0.828047
NM30	2011	223	WL	0.869188
NM30	2011	223	WW	0.811371
NM31	2011	223	WL	0.788901
NM31	2011	223	WW	0.844118
NM32	2011	223	WL	0.9511
NM32	2011	223	WW	1.06815
NM33	2011	223	WL	0.879971
NM33	2011	223	WW	0.880881
NM34	2011	223	WL	0.773189
NM34	2011	223	WW	0.840262
NM35	2011	223	WL	0.800882
NM35	2011	223	WW	0.804736
NM36	2011	223	WL	0.804225
NM36	2011	223	WW	0.986345
NM37	2011	223	WL	0.785906
NM37	2011	223	WW	0.846972
NM38	2011	223	WL	0.917288
NM38	2011	223	WW	1.00906
NM39	2011	223	WL	0.761959
NM39	2011	223	WW	0.897148
NM40	2011	223	WL	0.909813
NM40	2011	223	WW	1.02761
NM41	2011	223	WL	0.894259
NM41	2011	223	WW	0.975555
NM42	2011	223	WL	0.821097
NM42	2011	223	WW	0.862813
NM43	2011	223	WL	0.856542
NM43	2011	223	WW	0.861646
NM44	2011	223	WL	0.843921
NM44	2011	223	WW	0.849767
NM45	2011	223	WL	0.784343
NM45	2011	223	WW	0.775159
NM46	2011	223	WL	0.839866
NM46	2011	223	WW	0.775214
NM47	2011	223	WL	0.802842
NM47	2011	223	WW	0.843813
NM48	2011	223	WL	0.8712
NM48	2011	223	WW	0.942033
NM49	2011	223	WL	0.77338
NM49	2011	223	WW	0.823172
NM50	2011	223	WL	0.669337
NM50	2011	223	WW	0.740029
NM51	2011	223	WL	0.734191
NM51	2011	223	WW	0.830377
NM52	2011	223	WL	0.936532
NM52	2011	223	WW	0.917769
NM53	2011	223	WL	0.726625
NM53	2011	223	WW	0.861286
NM55	2011	223	WL	0.775662
NM55	2011	223	WW	0.780728
NM56	2011	223	WL	0.779326
NM56	2011	223	WW	0.851378
NM57	2011	223	WL	0.852702
NM57	2011	223	WW	0.89641
NM58	2011	223	WL	0.783939
NM58	2011	223	WW	0.845111
NM59	2011	223	WL	0.835521
NM59	2011	223	WW	0.869661
NM60	2011	223	WL	0.868776
NM60	2011	223	WW	0.771938
NM61	2011	223	WL	0.928271
NM61	2011	223	WW	0.964973
NM62	2011	223	WL	0.924622
NM62	2011	223	WW	0.946046
NM63	2011	223	WL	0.766513
NM63	2011	223	WW	0.781886
NM64	2011	223	WL	0.774777
NM64	2011	223	WW	0.793142
NM65	2011	223	WL	1.0137
NM65	2011	223	WW	1.07719
NM66	2011	223	WL	0.809766
NM66	2011	223	WW	0.679613
NM67	2011	223	WL	0.769711
NM67	2011	223	WW	0.832049
NM68	2011	223	WL	0.676701
NM68	2011	223	WW	0.728782
NM69	2011	223	WL	0.774952
NM69	2011	223	WW	0.837837
NM70	2011	223	WL	0.763422
NM70	2011	223	WW	0.896978
NM71	2011	223	WL	0.746686
NM71	2011	223	WW	0.843811
NM72	2011	223	WL	0.705005
NM72	2011	223	WW	0.663396
NM73	2011	223	WL	0.850106
NM73	2011	223	WW	0.856625
NM74	2011	223	WL	0.632633
NM74	2011	223	WW	0.743046
NM75	2011	223	WL	0.815547
NM75	2011	223	WW	0.849381
NM76	2011	223	WL	0.836844
NM76	2011	223	WW	0.832908
NM77	2011	223	WL	0.663019
NM77	2011	223	WW	0.702148
NM78	2011	223	WL	0.934595
NM78	2011	223	WW	0.821035
NM79	2011	223	WL	0.743997
NM79	2011	223	WW	0.741119
NM80	2011	223	WL	0.711484
NM80	2011	223	WW	0.74491
NM81	2011	223	WL	0.7164
NM81	2011	223	WW	0.749163
NM82	2011	223	WL	0.853947
NM82	2011	223	WW	0.902099
NM83	2011	223	WL	0.840711
NM83	2011	223	WW	0.841926
NM84	2011	223	WL	0.897552
NM84	2011	223	WW	0.814715
NM85	2011	223	WL	0.725588
NM85	2011	223	WW	0.762263
NM86	2011	223	WL
NM86	2011	223	WW	0.985603
NM87	2011	223	WL	0.839994
NM87	2011	223	WW	1.09295
NM88	2011	223	WL	0.612271
NM88	2011	223	WW	0.666911
NM89	2011	223	WL	0.817573
NM89	2011	223	WW	0.851391
NM90	2011	223	WL	0.829635
NM90	2011	223	WW	0.920406
NM91	2011	223	WL	0.818823
NM91	2011	223	WW	0.818331
NM93	2011	223	WL	0.701885
NM93	2011	223	WW	0.824317
NM94	2011	223	WL	0.757307
NM94	2011	223	WW	0.889819
NM95	2011	223	WL	0.778773
NM95	2011	223	WW	0.878933
NM96	2011	223	WL	0.888956
NM96	2011	223	WW	0.970172
NM97	2011	223	WL	0.805694
NM97	2011	223	WW	0.763841
NM98	2011	223	WL	0.915207
NM98	2011	223	WW	1.00415
NM99	2011	223	WL	0.901252
NM99	2011	223	WW	0.917072
TM1	2011	223	WL	0.797359
TM1	2011	223	WW	0.824712
NM01	2011	231	WL	0.917
NM01	2011	231	WW	0.853
NM02	2011	231	WL	0.8085
NM02	2011	231	WW	0.9275
NM03	2011	231	WL	0.857
NM03	2011	231	WW	0.7635
NM04	2011	231	WL	1.0005
NM04	2011	231	WW	0.9905
NM05	2011	231	WL	0.6065
NM05	2011	231	WW	0.7595
NM06	2011	231	WL	0.8595
NM06	2011	231	WW	0.82
NM07	2011	231	WL	0.8165
NM07	2011	231	WW	0.845
NM08	2011	231	WL	0.8125
NM08	2011	231	WW	0.7185
NM09	2011	231	WL	0.819
NM09	2011	231	WW	0.7275
NM10	2011	231	WL	0.828
NM10	2011	231	WW	0.882
NM11	2011	231	WL	0.8105
NM11	2011	231	WW	0.8595
NM12	2011	231	WL	0.8785
NM12	2011	231	WW	0.9055
NM13	2011	231	WL	0.832
NM13	2011	231	WW	0.7815
NM15	2011	231	WL	0.7865
NM15	2011	231	WW	0.7955
NM16	2011	231	WL	0.725
NM16	2011	231	WW	0.886
NM17	2011	231	WL	0.7545
NM17	2011	231	WW	0.689
NM18	2011	231	WL	0.889
NM18	2011	231	WW	0.867
NM19	2011	231	WL	0.9265
NM19	2011	231	WW	1.0975
NM20	2011	231	WL	1.0645
NM20	2011	231	WW	1.249
NM21	2011	231	WL	0.7415
NM21	2011	231	WW	0.762
NM22	2011	231	WL	0.863
NM22	2011	231	WW	0.945
NM23	2011	231	WL	1.0245
NM23	2011	231	WW	1.0005
NM24	2011	231	WL	0.7275
NM24	2011	231	WW	0.832
NM24016	2011	231	WL	0.749333
NM24016	2011	231	WW	0.828833
NM25	2011	231	WL	0.671
NM25	2011	231	WW	0.743
NM27	2011	231	WL	0.692
NM27	2011	231	WW	0.7315
NM28	2011	231	WL	0.768
NM28	2011	231	WW	0.746
NM29	2011	231	WL	0.706
NM29	2011	231	WW	0.7545
NM30	2011	231	WL	0.786
NM30	2011	231	WW	0.7775
NM31	2011	231	WL	0.7775
NM31	2011	231	WW	0.908
NM32	2011	231	WL	0.938
NM32	2011	231	WW	1.105
NM33	2011	231	WL	0.786
NM33	2011	231	WW	0.854
NM34	2011	231	WL	0.768
NM34	2011	231	WW	0.9185
NM35	2011	231	WL	0.7955
NM35	2011	231	WW	0.8535
NM36	2011	231	WL	0.744
NM36	2011	231	WW	0.981
NM37	2011	231	WL	0.732
NM37	2011	231	WW	0.8075
NM38	2011	231	WL	0.776
NM38	2011	231	WW	1.0085
NM39	2011	231	WL	0.751
NM39	2011	231	WW	0.667
NM40	2011	231	WL	0.8845
NM40	2011	231	WW	1.0115
NM41	2011	231	WL	0.941
NM41	2011	231	WW	1.0165
NM42	2011	231	WL	0.795
NM42	2011	231	WW	0.8515
NM43	2011	231	WL	0.845
NM43	2011	231	WW	0.744
NM44	2011	231	WL	0.7815
NM44	2011	231	WW	0.827
NM45	2011	231	WL	0.754
NM45	2011	231	WW	0.834
NM46	2011	231	WL	0.8955
NM46	2011	231	WW	1.009
NM47	2011	231	WL	0.81
NM47	2011	231	WW	0.9405
NM48	2011	231	WL	0.8325
NM48	2011	231	WW	0.9065
NM49	2011	231	WL	0.7435
NM49	2011	231	WW	0.789
NM50	2011	231	WL	0.748
NM50	2011	231	WW	0.738
NM51	2011	231	WL	0.696
NM51	2011	231	WW	0.818
NM52	2011	231	WL	0.8015
NM52	2011	231	WW	0.949
NM53	2011	231	WL	0.6565
NM53	2011	231	WW	0.713
NM55	2011	231	WL	0.6855
NM55	2011	231	WW	0.806
NM56	2011	231	WL	0.807
NM56	2011	231	WW	0.842
NM57	2011	231	WL	0.884
NM57	2011	231	WW	0.9055
NM58	2011	231	WL	0.6895
NM58	2011	231	WW	0.7515
NM59	2011	231	WL	0.8005
NM59	2011	231	WW	0.7715
NM60	2011	231	WL	0.7705
NM60	2011	231	WW	0.7265
NM61	2011	231	WL	0.829
NM61	2011	231	WW	0.8585
NM62	2011	231	WL	0.9265
NM62	2011	231	WW	0.9085
NM63	2011	231	WL	0.579
NM63	2011	231	WW	0.5815
NM64	2011	231	WL	0.7075
NM64	2011	231	WW	0.825
NM65	2011	231	WL	1.0735
NM65	2011	231	WW	0.992
NM66	2011	231	WL	0.749
NM66	2011	231	WW	0.641
NM67	2011	231	WL	0.7475
NM67	2011	231	WW	0.7085
NM68	2011	231	WL	0.5815
NM68	2011	231	WW	0.6775
NM69	2011	231	WL	0.7725
NM69	2011	231	WW	0.911
NM70	2011	231	WL	0.6945
NM70	2011	231	WW	0.83
NM71	2011	231	WL	0.8255
NM71	2011	231	WW	0.865
NM72	2011	231	WL	0.656
NM72	2011	231	WW	0.673
NM73	2011	231	WL	0.8005
NM73	2011	231	WW	0.9235
NM74	2011	231	WL	0.6225
NM74	2011	231	WW	0.666
NM75	2011	231	WL	0.8445
NM75	2011	231	WW	0.882
NM76	2011	231	WL	0.758
NM76	2011	231	WW	0.932
NM77	2011	231	WL	0.7165
NM77	2011	231	WW	0.6975
NM78	2011	231	WL	0.9035
NM78	2011	231	WW	0.8195
NM79	2011	231	WL	0.6485
NM79	2011	231	WW	0.7075
NM80	2011	231	WL	0.6515
NM80	2011	231	WW	0.756
NM81	2011	231	WL	0.5865
NM81	2011	231	WW	0.732
NM82	2011	231	WL	0.829
NM82	2011	231	WW	0.838
NM83	2011	231	WL	0.7525
NM83	2011	231	WW	0.824
NM84	2011	231	WL	0.842
NM84	2011	231	WW	0.7375
NM85	2011	231	WL	0.7355
NM85	2011	231	WW	0.6685
NM86	2011	231	WL	0.743
NM86	2011	231	WW	1.083
NM87	2011	231	WL	0.8385
NM87	2011	231	WW	1.133
NM88	2011	231	WL	0.6065
NM88	2011	231	WW	0.6095
NM89	2011	231	WL	0.691
NM89	2011	231	WW	0.793
NM90	2011	231	WL	0.76
NM90	2011	231	WW	0.8375
NM91	2011	231	WL	0.7685
NM91	2011	231	WW	0.772
NM93	2011	231	WL	0.7275
NM93	2011	231	WW	0.771
NM94	2011	231	WL	0.7925
NM94	2011	231	WW	0.827
NM95	2011	231	WL	0.833
NM95	2011	231	WW	0.8525
NM96	2011	231	WL	0.8015
NM96	2011	231	WW	0.952
NM97	2011	231	WL	0.767
NM97	2011	231	WW	0.845
NM98	2011	231	WL	0.8755
NM98	2011	231	WW	0.969
NM99	2011	231	WL	0.9615
NM99	2011	231	WW	1.005
TM1	2011	231	WL	0.693667
TM1	2011	231	WW	0.743167
NM01	2011	238	WL	0.7845
NM01	2011	238	WW	0.901
NM02	2011	238	WL	0.806
NM02	2011	238	WW	0.9155
NM03	2011	238	WL	0.8605
NM03	2011	238	WW	0.8125
NM04	2011	238	WL	1.0265
NM04	2011	238	WW	1.0665
NM05	2011	238	WL	0.753
NM05	2011	238	WW	0.7885
NM06	2011	238	WL	0.8105
NM06	2011	238	WW	0.921
NM07	2011	238	WL	0.8825
NM07	2011	238	WW	0.9425
NM08	2011	238	WL	0.7925
NM08	2011	238	WW	0.83
NM09	2011	238	WL	0.88
NM09	2011	238	WW	0.8925
NM10	2011	238	WL	0.9105
NM10	2011	238	WW	0.9205
NM11	2011	238	WL	0.814
NM11	2011	238	WW	1.0445
NM12	2011	238	WL	0.884
NM12	2011	238	WW	0.9675
NM13	2011	238	WL	0.9365
NM13	2011	238	WW	0.8945
NM15	2011	238	WL	0.8165
NM15	2011	238	WW	0.936
NM16	2011	238	WL	0.869
NM16	2011	238	WW	0.945
NM17	2011	238	WL	0.7735
NM17	2011	238	WW	0.6765
NM18	2011	238	WL	0.836
NM18	2011	238	WW	0.9215
NM19	2011	238	WL	0.989
NM19	2011	238	WW	1.172
NM20	2011	238	WL	1.07
NM20	2011	238	WW	1.2815
NM21	2011	238	WL	0.776
NM21	2011	238	WW	0.8015
NM22	2011	238	WL	0.82
NM22	2011	238	WW	0.9935
NM23	2011	238	WL	1.0295
NM23	2011	238	WW	1.0365
NM24	2011	238	WL	0.817
NM24	2011	238	WW	0.9295
NM24016	2011	238	WL	0.813167
NM24016	2011	238	WW	0.855833
NM25	2011	238	WL	0.6955
NM25	2011	238	WW	0.7115
NM27	2011	238	WL	0.7715
NM27	2011	238	WW	0.792
NM28	2011	238	WL	0.687
[truncated: 2,879 more rows]

## Sheet: Canopy Temperature BLUEs
Genotype	Year	Day of year	Time of day	Irrigation regime	Canopy temperature
NM01	2010	217	0700 MST	WL	29.0213
NM01	2010	217	0700 MST	WW	27.4347
NM02	2010	217	0700 MST	WL	27.3334
NM02	2010	217	0700 MST	WW	28.2523
NM03	2010	217	0700 MST	WL	28.9583
NM03	2010	217	0700 MST	WW	28.4505
NM04	2010	217	0700 MST	WL	28.5375
NM04	2010	217	0700 MST	WW	28.0658
NM05	2010	217	0700 MST	WL	29.2385
NM05	2010	217	0700 MST	WW	28.4329
NM06	2010	217	0700 MST	WL	28.5496
NM06	2010	217	0700 MST	WW	28.0162
NM07	2010	217	0700 MST	WL	28.7916
NM07	2010	217	0700 MST	WW	27.7298
NM08	2010	217	0700 MST	WL	28.8433
NM08	2010	217	0700 MST	WW	28.8882
NM09	2010	217	0700 MST	WL	28.5609
NM09	2010	217	0700 MST	WW	28.3841
NM10	2010	217	0700 MST	WL	27.6142
NM10	2010	217	0700 MST	WW	27.9066
NM11	2010	217	0700 MST	WL	28.3882
NM11	2010	217	0700 MST	WW	27.821
NM12	2010	217	0700 MST	WL	28.5693
NM12	2010	217	0700 MST	WW	27.7103
NM13	2010	217	0700 MST	WL	28.4091
NM13	2010	217	0700 MST	WW	28.5738
NM15	2010	217	0700 MST	WL	27.982
NM15	2010	217	0700 MST	WW	27.333
NM16	2010	217	0700 MST	WL	28.7672
NM16	2010	217	0700 MST	WW	28.0194
NM17	2010	217	0700 MST	WL	29.5454
NM17	2010	217	0700 MST	WW	28.6149
NM18	2010	217	0700 MST	WL	28.2153
NM18	2010	217	0700 MST	WW	27.426
NM19	2010	217	0700 MST	WL	28.1009
NM19	2010	217	0700 MST	WW	28.0128
NM20	2010	217	0700 MST	WL	28.5086
NM20	2010	217	0700 MST	WW	27.8577
NM21	2010	217	0700 MST	WL	29.2525
NM21	2010	217	0700 MST	WW	28.0107
NM22	2010	217	0700 MST	WL	28.2407
NM22	2010	217	0700 MST	WW	28.2997
NM23	2010	217	0700 MST	WL	28.0493
NM23	2010	217	0700 MST	WW	27.4209
NM24	2010	217	0700 MST	WL	28.9582
NM24	2010	217	0700 MST	WW	28.247
NM24016	2010	217	0700 MST	WL	28.3088
NM24016	2010	217	0700 MST	WW	27.8769
NM25	2010	217	0700 MST	WL	29.1489
NM25	2010	217	0700 MST	WW	28.061
NM27	2010	217	0700 MST	WL	28.6979
NM27	2010	217	0700 MST	WW	28.3013
NM28	2010	217	0700 MST	WL	27.9267
NM28	2010	217	0700 MST	WW	27.917
NM29	2010	217	0700 MST	WL	27.8645
NM29	2010	217	0700 MST	WW	27.6652
NM30	2010	217	0700 MST	WL	29.0467
NM30	2010	217	0700 MST	WW	28.1431
NM31	2010	217	0700 MST	WL	28.8316
NM31	2010	217	0700 MST	WW	28.2827
NM32	2010	217	0700 MST	WL	27.9432
NM32	2010	217	0700 MST	WW	27.8525
NM33	2010	217	0700 MST	WL	28.6802
NM33	2010	217	0700 MST	WW	28.1454
NM34	2010	217	0700 MST	WL	28.0869
NM34	2010	217	0700 MST	WW	27.7686
NM35	2010	217	0700 MST	WL	28.9531
NM35	2010	217	0700 MST	WW	28.5805
NM36	2010	217	0700 MST	WL	29.3656
NM36	2010	217	0700 MST	WW	27.7704
NM37	2010	217	0700 MST	WL	28.102
NM37	2010	217	0700 MST	WW	28.4648
NM38	2010	217	0700 MST	WL	28.4798
NM38	2010	217	0700 MST	WW	27.7883
NM39	2010	217	0700 MST	WL	28.1641
NM39	2010	217	0700 MST	WW	28.1398
NM40	2010	217	0700 MST	WL	28.1676
NM40	2010	217	0700 MST	WW	27.3904
NM41	2010	217	0700 MST	WL	28.0948
NM41	2010	217	0700 MST	WW	27.7685
NM42	2010	217	0700 MST	WL	28.12
NM42	2010	217	0700 MST	WW	27.7394
NM43	2010	217	0700 MST	WL	28.0231
NM43	2010	217	0700 MST	WW	28.0363
NM44	2010	217	0700 MST	WL	29.1712
NM44	2010	217	0700 MST	WW	29.4305
NM45	2010	217	0700 MST	WL	29.1612
NM45	2010	217	0700 MST	WW	28.5307
NM46	2010	217	0700 MST	WL	28.7817
NM46	2010	217	0700 MST	WW	28.3386
NM47	2010	217	0700 MST	WL	28.2997
NM47	2010	217	0700 MST	WW	27.6174
NM48	2010	217	0700 MST	WL	27.7701
NM48	2010	217	0700 MST	WW	27.2472
NM49	2010	217	0700 MST	WL	28.0907
NM49	2010	217	0700 MST	WW	28.0282
NM50	2010	217	0700 MST	WL	27.5897
NM50	2010	217	0700 MST	WW	28.0034
NM51	2010	217	0700 MST	WL	28.0968
NM51	2010	217	0700 MST	WW	27.6947
NM52	2010	217	0700 MST	WL	27.6231
NM52	2010	217	0700 MST	WW	27.9764
NM53	2010	217	0700 MST	WL	28.509
NM53	2010	217	0700 MST	WW	28.4319
NM55	2010	217	0700 MST	WL	29.2089
NM55	2010	217	0700 MST	WW	28.1139
NM56	2010	217	0700 MST	WL	29.2676
NM56	2010	217	0700 MST	WW	28.8305
NM57	2010	217	0700 MST	WL	28.1099
NM57	2010	217	0700 MST	WW	27.7379
NM58	2010	217	0700 MST	WL	29.3399
NM58	2010	217	0700 MST	WW	28.4359
NM59	2010	217	0700 MST	WL	28.0864
NM59	2010	217	0700 MST	WW	27.4366
NM60	2010	217	0700 MST	WL	29.0425
NM60	2010	217	0700 MST	WW	27.9801
NM61	2010	217	0700 MST	WL	27.8052
NM61	2010	217	0700 MST	WW	27.8394
NM62	2010	217	0700 MST	WL	28.7978
NM62	2010	217	0700 MST	WW	28.2589
NM63	2010	217	0700 MST	WL	28.0994
NM63	2010	217	0700 MST	WW	27.9638
NM64	2010	217	0700 MST	WL	30.1905
NM64	2010	217	0700 MST	WW	28.0381
NM65	2010	217	0700 MST	WL	28.5168
NM65	2010	217	0700 MST	WW	28.0184
NM66	2010	217	0700 MST	WL	28.579
NM66	2010	217	0700 MST	WW	28.19
NM67	2010	217	0700 MST	WL	28.0803
NM67	2010	217	0700 MST	WW	28.2652
NM68	2010	217	0700 MST	WL	30.244
NM68	2010	217	0700 MST	WW	28.7051
NM69	2010	217	0700 MST	WL
NM69	2010	217	0700 MST	WW	28.0471
NM70	2010	217	0700 MST	WL	28.8446
NM70	2010	217	0700 MST	WW	28.3717
NM71	2010	217	0700 MST	WL	28.2285
NM71	2010	217	0700 MST	WW	27.7936
NM72	2010	217	0700 MST	WL	28.5011
NM72	2010	217	0700 MST	WW	28.8809
NM73	2010	217	0700 MST	WL	28.4645
NM73	2010	217	0700 MST	WW	28.1355
NM74	2010	217	0700 MST	WL	28.6285
NM74	2010	217	0700 MST	WW	27.9192
NM75	2010	217	0700 MST	WL	28.1877
NM75	2010	217	0700 MST	WW	27.5838
NM76	2010	217	0700 MST	WL	28.0868
NM76	2010	217	0700 MST	WW	27.1727
NM77	2010	217	0700 MST	WL	28.5687
NM77	2010	217	0700 MST	WW	28.4066
NM78	2010	217	0700 MST	WL	28.0519
NM78	2010	217	0700 MST	WW	27.4097
NM79	2010	217	0700 MST	WL	28.9511
NM79	2010	217	0700 MST	WW	28.1099
NM80	2010	217	0700 MST	WL	28.107
NM80	2010	217	0700 MST	WW	27.9973
NM81	2010	217	0700 MST	WL	29.3949
NM81	2010	217	0700 MST	WW	28.3012
NM82	2010	217	0700 MST	WL	27.9496
NM82	2010	217	0700 MST	WW	27.6707
NM83	2010	217	0700 MST	WL	28.0077
NM83	2010	217	0700 MST	WW	28.0795
NM84	2010	217	0700 MST	WL	28.847
NM84	2010	217	0700 MST	WW	28.2456
NM85	2010	217	0700 MST	WL	28.1905
NM85	2010	217	0700 MST	WW	28.5718
NM86	2010	217	0700 MST	WL	28.4134
NM86	2010	217	0700 MST	WW	28.2536
NM87	2010	217	0700 MST	WL	28.7863
NM87	2010	217	0700 MST	WW	27.8297
NM88	2010	217	0700 MST	WL	29.6809
NM88	2010	217	0700 MST	WW	28.8862
NM89	2010	217	0700 MST	WL	28.0219
NM89	2010	217	0700 MST	WW	28.9867
NM90	2010	217	0700 MST	WL	28.1386
NM90	2010	217	0700 MST	WW	27.9661
NM91	2010	217	0700 MST	WL	27.3094
NM91	2010	217	0700 MST	WW	27.636
NM92	2010	217	0700 MST	WL	29.9098
NM92	2010	217	0700 MST	WW	28.5733
NM93	2010	217	0700 MST	WL	28.9233
NM93	2010	217	0700 MST	WW	28.4816
NM94	2010	217	0700 MST	WL	28.6189
NM94	2010	217	0700 MST	WW	28.0291
NM95	2010	217	0700 MST	WL	29.1483
NM95	2010	217	0700 MST	WW	27.7031
NM96	2010	217	0700 MST	WL	27.9374
NM96	2010	217	0700 MST	WW	27.7636
NM97	2010	217	0700 MST	WL	28.5506
NM97	2010	217	0700 MST	WW	28.1738
NM98	2010	217	0700 MST	WL	27.3904
NM98	2010	217	0700 MST	WW	27.6512
NM99	2010	217	0700 MST	WL	28.428
NM99	2010	217	0700 MST	WW	28.2982
TM1	2010	217	0700 MST	WL	27.8403
TM1	2010	217	0700 MST	WW	27.9304
NM01	2010	217	1300 MST	WL	41.035
NM01	2010	217	1300 MST	WW	33.4543
NM02	2010	217	1300 MST	WL	35.9897
NM02	2010	217	1300 MST	WW	31.8006
NM03	2010	217	1300 MST	WL	38.2609
NM03	2010	217	1300 MST	WW	33.0197
NM04	2010	217	1300 MST	WL	37.7107
NM04	2010	217	1300 MST	WW	32.2478
NM05	2010	217	1300 MST	WL	39.1222
NM05	2010	217	1300 MST	WW	33.5887
NM06	2010	217	1300 MST	WL	39.0309
NM06	2010	217	1300 MST	WW	32.1992
NM07	2010	217	1300 MST	WL	38.9272
NM07	2010	217	1300 MST	WW	33.0058
NM08	2010	217	1300 MST	WL	38.9419
NM08	2010	217	1300 MST	WW	32.5317
NM09	2010	217	1300 MST	WL	38.7929
NM09	2010	217	1300 MST	WW	31.5769
NM10	2010	217	1300 MST	WL	36.7253
NM10	2010	217	1300 MST	WW	31.7153
NM11	2010	217	1300 MST	WL	36.1296
NM11	2010	217	1300 MST	WW	30.9561
NM12	2010	217	1300 MST	WL	36.0382
NM12	2010	217	1300 MST	WW	31.3714
NM13	2010	217	1300 MST	WL	36.9454
NM13	2010	217	1300 MST	WW	32.8698
NM15	2010	217	1300 MST	WL	37.3529
NM15	2010	217	1300 MST	WW	31.6555
NM16	2010	217	1300 MST	WL	38.2821
NM16	2010	217	1300 MST	WW	32.2341
NM17	2010	217	1300 MST	WL	42.0906
NM17	2010	217	1300 MST	WW	34.2621
NM18	2010	217	1300 MST	WL	37.8555
NM18	2010	217	1300 MST	WW	31.3844
NM19	2010	217	1300 MST	WL	37.8723
NM19	2010	217	1300 MST	WW	32.2452
NM20	2010	217	1300 MST	WL	38.1082
NM20	2010	217	1300 MST	WW	32.7249
NM21	2010	217	1300 MST	WL	38.8533
NM21	2010	217	1300 MST	WW	32.8279
NM22	2010	217	1300 MST	WL	37.2474
NM22	2010	217	1300 MST	WW	32.079
NM23	2010	217	1300 MST	WL	35.3008
NM23	2010	217	1300 MST	WW	31.602
NM24	2010	217	1300 MST	WL	38.1351
NM24	2010	217	1300 MST	WW	33.1859
NM24016	2010	217	1300 MST	WL	38.2742
NM24016	2010	217	1300 MST	WW	32.9419
NM25	2010	217	1300 MST	WL	38.1025
NM25	2010	217	1300 MST	WW	32.725
NM27	2010	217	1300 MST	WL	39.4392
NM27	2010	217	1300 MST	WW	32.7197
NM28	2010	217	1300 MST	WL	36.7329
NM28	2010	217	1300 MST	WW	32.0709
NM29	2010	217	1300 MST	WL	36.2809
NM29	2010	217	1300 MST	WW	31.9415
NM30	2010	217	1300 MST	WL	38.5179
NM30	2010	217	1300 MST	WW	32.4678
NM31	2010	217	1300 MST	WL	38.4539
NM31	2010	217	1300 MST	WW	33.5804
NM32	2010	217	1300 MST	WL	38.6853
NM32	2010	217	1300 MST	WW	32.5356
NM33	2010	217	1300 MST	WL	37.9552
NM33	2010	217	1300 MST	WW	31.7628
NM34	2010	217	1300 MST	WL	37.9976
NM34	2010	217	1300 MST	WW	32.1875
NM35	2010	217	1300 MST	WL	36.7422
NM35	2010	217	1300 MST	WW	32.6144
NM36	2010	217	1300 MST	WL	39.5532
NM36	2010	217	1300 MST	WW	31.7024
NM37	2010	217	1300 MST	WL	34.6926
NM37	2010	217	1300 MST	WW	31.9882
NM38	2010	217	1300 MST	WL	37.6174
NM38	2010	217	1300 MST	WW	32.5194
NM39	2010	217	1300 MST	WL	36.7245
NM39	2010	217	1300 MST	WW	31.6322
NM40	2010	217	1300 MST	WL	38.3907
NM40	2010	217	1300 MST	WW	31.4938
NM41	2010	217	1300 MST	WL	39.0012
NM41	2010	217	1300 MST	WW	32.8337
NM42	2010	217	1300 MST	WL	37.6256
NM42	2010	217	1300 MST	WW	32.3581
NM43	2010	217	1300 MST	WL	36.4722
NM43	2010	217	1300 MST	WW	33.1001
NM44	2010	217	1300 MST	WL	38.7818
NM44	2010	217	1300 MST	WW	33.2406
NM45	2010	217	1300 MST	WL	40.1016
NM45	2010	217	1300 MST	WW	34.403
NM46	2010	217	1300 MST	WL	37.6064
NM46	2010	217	1300 MST	WW	32.9748
NM47	2010	217	1300 MST	WL	37.886
NM47	2010	217	1300 MST	WW	31.352
NM48	2010	217	1300 MST	WL	36.2211
NM48	2010	217	1300 MST	WW	31.8179
NM49	2010	217	1300 MST	WL	36.0341
NM49	2010	217	1300 MST	WW	31.5696
NM50	2010	217	1300 MST	WL	35.849
NM50	2010	217	1300 MST	WW	32.771
NM51	2010	217	1300 MST	WL	36.4426
NM51	2010	217	1300 MST	WW	32.1905
NM52	2010	217	1300 MST	WL	35.5971
NM52	2010	217	1300 MST	WW	32.0155
NM53	2010	217	1300 MST	WL	37.287
NM53	2010	217	1300 MST	WW	32.4808
NM55	2010	217	1300 MST	WL	38.1457
NM55	2010	217	1300 MST	WW	32.7076
NM56	2010	217	1300 MST	WL	39.1875
NM56	2010	217	1300 MST	WW	32.9595
NM57	2010	217	1300 MST	WL	36.6689
NM57	2010	217	1300 MST	WW	31.9978
NM58	2010	217	1300 MST	WL	37.1514
NM58	2010	217	1300 MST	WW	32.4067
NM59	2010	217	1300 MST	WL	35.0776
NM59	2010	217	1300 MST	WW	32.2924
NM60	2010	217	1300 MST	WL	38.7419
NM60	2010	217	1300 MST	WW	32.1723
NM61	2010	217	1300 MST	WL	37.8444
NM61	2010	217	1300 MST	WW	32.4396
NM62	2010	217	1300 MST	WL	39.9895
NM62	2010	217	1300 MST	WW	33.084
NM63	2010	217	1300 MST	WL	36.7965
NM63	2010	217	1300 MST	WW	31.5299
NM64	2010	217	1300 MST	WL	42.8162
NM64	2010	217	1300 MST	WW	32.5539
NM65	2010	217	1300 MST	WL	39.2327
NM65	2010	217	1300 MST	WW	32.7916
NM66	2010	217	1300 MST	WL	37.5942
NM66	2010	217	1300 MST	WW	32.632
NM67	2010	217	1300 MST	WL	37.2023
NM67	2010	217	1300 MST	WW	31.8674
NM68	2010	217	1300 MST	WL	45.0214
NM68	2010	217	1300 MST	WW	34.2387
NM69	2010	217	1300 MST	WL
NM69	2010	217	1300 MST	WW	32.101
NM70	2010	217	1300 MST	WL	39.7055
NM70	2010	217	1300 MST	WW	32.3196
NM71	2010	217	1300 MST	WL	37.2772
NM71	2010	217	1300 MST	WW	32.8229
NM72	2010	217	1300 MST	WL	38.1065
NM72	2010	217	1300 MST	WW	33.0304
NM73	2010	217	1300 MST	WL	36.4822
NM73	2010	217	1300 MST	WW	31.4737
NM74	2010	217	1300 MST	WL	38.0319
NM74	2010	217	1300 MST	WW	32.7203
NM75	2010	217	1300 MST	WL	37.3396
NM75	2010	217	1300 MST	WW	31.9903
NM76	2010	217	1300 MST	WL	35.9099
NM76	2010	217	1300 MST	WW	30.1331
NM77	2010	217	1300 MST	WL	38.1637
NM77	2010	217	1300 MST	WW	32.5534
NM78	2010	217	1300 MST	WL	36.0514
NM78	2010	217	1300 MST	WW	31.3473
NM79	2010	217	1300 MST	WL	39.3225
NM79	2010	217	1300 MST	WW	32.6536
NM80	2010	217	1300 MST	WL	37.3962
NM80	2010	217	1300 MST	WW	32.3135
NM81	2010	217	1300 MST	WL	40.7702
NM81	2010	217	1300 MST	WW	33.2141
NM82	2010	217	1300 MST	WL	36.3745
NM82	2010	217	1300 MST	WW	31.6996
NM83	2010	217	1300 MST	WL	35.2714
NM83	2010	217	1300 MST	WW	31.8489
NM84	2010	217	1300 MST	WL	37.8945
NM84	2010	217	1300 MST	WW	33.3631
NM85	2010	217	1300 MST	WL	37.7357
NM85	2010	217	1300 MST	WW	33.5615
NM86	2010	217	1300 MST	WL	37.8293
NM86	2010	217	1300 MST	WW	31.705
NM87	2010	217	1300 MST	WL	38.3422
NM87	2010	217	1300 MST	WW	31.7525
NM88	2010	217	1300 MST	WL	39.4613
NM88	2010	217	1300 MST	WW	32.3882
NM89	2010	217	1300 MST	WL	39.0551
NM89	2010	217	1300 MST	WW	35.0852
NM90	2010	217	1300 MST	WL	36.4947
NM90	2010	217	1300 MST	WW	30.9458
NM91	2010	217	1300 MST	WL	35.5428
NM91	2010	217	1300 MST	WW	31.3282
NM92	2010	217	1300 MST	WL	41.3082
NM92	2010	217	1300 MST	WW	33.8083
NM93	2010	217	1300 MST	WL	36.3625
NM93	2010	217	1300 MST	WW	32.0592
NM94	2010	217	1300 MST	WL	39.1134
NM94	2010	217	1300 MST	WW	31.4853
NM95	2010	217	1300 MST	WL	35.8474
NM95	2010	217	1300 MST	WW	31.0486
NM96	2010	217	1300 MST	WL	36.0661
NM96	2010	217	1300 MST	WW	32.0421
NM97	2010	217	1300 MST	WL	35.7847
NM97	2010	217	1300 MST	WW	31.9142
NM98	2010	217	1300 MST	WL	34.6235
NM98	2010	217	1300 MST	WW	32.1052
NM99	2010	217	1300 MST	WL	38.256
NM99	2010	217	1300 MST	WW	31.3244
TM1	2010	217	1300 MST	WL	36.2411
TM1	2010	217	1300 MST	WW	31.7678
NM01	2010	224	0700 MST	WL	27.9562
NM01	2010	224	0700 MST	WW	26.732
NM02	2010	224	0700 MST	WL	26.4556
NM02	2010	224	0700 MST	WW	25.8553
NM03	2010	224	0700 MST	WL	26.712
NM03	2010	224	0700 MST	WW	25.9967
NM04	2010	224	0700 MST	WL	27.033
NM04	2010	224	0700 MST	WW	26.5305
NM05	2010	224	0700 MST	WL	27.1067
NM05	2010	224	0700 MST	WW	26.2923
NM06	2010	224	0700 MST	WL	27.2929
NM06	2010	224	0700 MST	WW	26.0332
NM07	2010	224	0700 MST	WL	26.5493
NM07	2010	224	0700 MST	WW	26.3028
NM08	2010	224	0700 MST	WL	26.4164
NM08	2010	224	0700 MST	WW	26.5686
NM09	2010	224	0700 MST	WL	27.6531
NM09	2010	224	0700 MST	WW	26.0848
NM10	2010	224	0700 MST	WL	26.5115
NM10	2010	224	0700 MST	WW	26.3685
NM11	2010	224	0700 MST	WL	26.8448
NM11	2010	224	0700 MST	WW	25.9541
NM12	2010	224	0700 MST	WL	26.6322
NM12	2010	224	0700 MST	WW	25.4282
NM13	2010	224	0700 MST	WL	26.6504
NM13	2010	224	0700 MST	WW	25.8517
NM15	2010	224	0700 MST	WL	26.4599
NM15	2010	224	0700 MST	WW	25.8583
NM16	2010	224	0700 MST	WL	27.8101
NM16	2010	224	0700 MST	WW	26.4845
NM17	2010	224	0700 MST	WL	28.3168
NM17	2010	224	0700 MST	WW	26.0629
NM18	2010	224	0700 MST	WL	26.8859
NM18	2010	224	0700 MST	WW	25.4644
NM19	2010	224	0700 MST	WL	26.8821
NM19	2010	224	0700 MST	WW	26.6955
NM20	2010	224	0700 MST	WL	27.4158
NM20	2010	224	0700 MST	WW	26.4198
NM21	2010	224	0700 MST	WL	27.5227
NM21	2010	224	0700 MST	WW	26.5294
NM22	2010	224	0700 MST	WL	27.1294
NM22	2010	224	0700 MST	WW	26.8683
NM23	2010	224	0700 MST	WL	27.0883
NM23	2010	224	0700 MST	WW	26.06
NM24	2010	224	0700 MST	WL	27.2696
NM24	2010	224	0700 MST	WW	25.7736
NM24016	2010	224	0700 MST	WL	26.8105
NM24016	2010	224	0700 MST	WW	26.1039
NM25	2010	224	0700 MST	WL	26.5813
NM25	2010	224	0700 MST	WW	25.8535
NM27	2010	224	0700 MST	WL	26.5174
NM27	2010	224	0700 MST	WW	26.182
NM28	2010	224	0700 MST	WL	26.2031
NM28	2010	224	0700 MST	WW	25.9744
NM29	2010	224	0700 MST	WL	26.5314
NM29	2010	224	0700 MST	WW	25.282
NM30	2010	224	0700 MST	WL	26.6815
NM30	2010	224	0700 MST	WW	25.6195
NM31	2010	224	0700 MST	WL	26.6642
NM31	2010	224	0700 MST	WW	25.7038
NM32	2010	224	0700 MST	WL	27.2696
NM32	2010	224	0700 MST	WW	26.0935
NM33	2010	224	0700 MST	WL	26.9619
NM33	2010	224	0700 MST	WW	26.2528
NM34	2010	224	0700 MST	WL	26.5988
NM34	2010	224	0700 MST	WW	25.993
NM35	2010	224	0700 MST	WL	27.0439
NM35	2010	224	0700 MST	WW	26.2102
NM36	2010	224	0700 MST	WL	28.2489
NM36	2010	224	0700 MST	WW	26.0582
NM37	2010	224	0700 MST	WL	26.7804
NM37	2010	224	0700 MST	WW	25.708
NM38	2010	224	0700 MST	WL	26.6481
NM38	2010	224	0700 MST	WW	27.304
NM39	2010	224	0700 MST	WL	26.8831
NM39	2010	224	0700 MST	WW	26.1175
NM40	2010	224	0700 MST	WL	27.202
NM40	2010	224	0700 MST	WW	25.2182
NM41	2010	224	0700 MST	WL	26.405
NM41	2010	224	0700 MST	WW	26.2434
NM42	2010	224	0700 MST	WL	26.5982
NM42	2010	224	0700 MST	WW	25.6905
NM43	2010	224	0700 MST	WL	26.4872
NM43	2010	224	0700 MST	WW	26.316
NM44	2010	224	0700 MST	WL	26.7018
NM44	2010	224	0700 MST	WW	26.2363
NM45	2010	224	0700 MST	WL	27.1781
NM45	2010	224	0700 MST	WW	26.3491
NM46	2010	224	0700 MST	WL	27.0434
NM46	2010	224	0700 MST	WW	26.7095
NM47	2010	224	0700 MST	WL	27.2013
NM47	2010	224	0700 MST	WW	26.1692
NM48	2010	224	0700 MST	WL	26.5779
NM48	2010	224	0700 MST	WW	26.5519
NM49	2010	224	0700 MST	WL	26.4963
NM49	2010	224	0700 MST	WW	25.7927
NM50	2010	224	0700 MST	WL	26.9123
NM50	2010	224	0700 MST	WW	26.462
NM51	2010	224	0700 MST	WL	26.4066
NM51	2010	224	0700 MST	WW	26.0596
NM52	2010	224	0700 MST	WL	26.8243
NM52	2010	224	0700 MST	WW	26.3447
NM53	2010	224	0700 MST	WL	26.474
NM53	2010	224	0700 MST	WW	25.9905
NM55	2010	224	0700 MST	WL	26.8569
NM55	2010	224	0700 MST	WW	26.2161
NM56	2010	224	0700 MST	WL	27.0359
NM56	2010	224	0700 MST	WW	25.8648
NM57	2010	224	0700 MST	WL	26.5629
NM57	2010	224	0700 MST	WW	25.4111
NM58	2010	224	0700 MST	WL	26.4424
NM58	2010	224	0700 MST	WW	25.6244
NM59	2010	224	0700 MST	WL	26.6396
NM59	2010	224	0700 MST	WW	26.307
NM60	2010	224	0700 MST	WL	27.3421
NM60	2010	224	0700 MST	WW	25.9666
NM61	2010	224	0700 MST	WL	26.4992
NM61	2010	224	0700 MST	WW	26.563
NM62	2010	224	0700 MST	WL	26.672
NM62	2010	224	0700 MST	WW	26.2466
NM63	2010	224	0700 MST	WL	26.4549
NM63	2010	224	0700 MST	WW	26.116
NM64	2010	224	0700 MST	WL	27.756
NM64	2010	224	0700 MST	WW	26.0145
NM65	2010	224	0700 MST	WL	26.9149
NM65	2010	224	0700 MST	WW	26.5784
NM66	2010	224	0700 MST	WL	26.5561
NM66	2010	224	0700 MST	WW	26.1835
NM67	2010	224	0700 MST	WL	26.5819
NM67	2010	224	0700 MST	WW	25.8558
NM68	2010	224	0700 MST	WL	27.5277
NM68	2010	224	0700 MST	WW	26.3405
NM69	2010	224	0700 MST	WL
NM69	2010	224	0700 MST	WW	25.8227
NM70	2010	224	0700 MST	WL	26.4039
NM70	2010	224	0700 MST	WW	25.496
NM71	2010	224	0700 MST	WL	26.422
NM71	2010	224	0700 MST	WW	26.3849
NM72	2010	224	0700 MST	WL	26.3635
NM72	2010	224	0700 MST	WW	26.0112
NM73	2010	224	0700 MST	WL	26.47
NM73	2010	224	0700 MST	WW	26.4018
NM74	2010	224	0700 MST	WL	26.3594
NM74	2010	224	0700 MST	WW	26.2047
NM75	2010	224	0700 MST	WL	26.2828
NM75	2010	224	0700 MST	WW	25.7503
NM76	2010	224	0700 MST	WL	27.0522
NM76	2010	224	0700 MST	WW	25.9517
NM77	2010	224	0700 MST	WL	26.922
NM77	2010	224	0700 MST	WW	26.0881
NM78	2010	224	0700 MST	WL	26.727
NM78	2010	224	0700 MST	WW	26.3235
NM79	2010	224	0700 MST	WL	26.8775
NM79	2010	224	0700 MST	WW	25.9094
NM80	2010	224	0700 MST	WL	26.8293
NM80	2010	224	0700 MST	WW	26.3458
NM81	2010	224	0700 MST	WL	27.2287
NM81	2010	224	0700 MST	WW	25.8417
NM82	2010	224	0700 MST	WL	26.8783
NM82	2010	224	0700 MST	WW	25.877
NM83	2010	224	0700 MST	WL	26.3556
NM83	2010	224	0700 MST	WW	25.7276
NM84	2010	224	0700 MST	WL	27.6628
NM84	2010	224	0700 MST	WW	26.5353
NM85	2010	224	0700 MST	WL	26.4697
NM85	2010	224	0700 MST	WW	26.4671
NM86	2010	224	0700 MST	WL	26.4255
NM86	2010	224	0700 MST	WW	25.8853
NM87	2010	224	0700 MST	WL	26.8377
NM87	2010	224	0700 MST	WW	25.4879
NM88	2010	224	0700 MST	WL	26.5988
NM88	2010	224	0700 MST	WW	26.0937
NM89	2010	224	0700 MST	WL	26.909
NM89	2010	224	0700 MST	WW	25.93
NM90	2010	224	0700 MST	WL	26.6089
NM90	2010	224	0700 MST	WW	25.4795
NM91	2010	224	0700 MST	WL	26.5027
NM91	2010	224	0700 MST	WW	25.5009
NM92	2010	224	0700 MST	WL	27.1857
NM92	2010	224	0700 MST	WW	25.328
NM93	2010	224	0700 MST	WL	26.4389
NM93	2010	224	0700 MST	WW	26.0465
NM94	2010	224	0700 MST	WL	26.9451
NM94	2010	224	0700 MST	WW	25.5807
NM95	2010	224	0700 MST	WL
NM95	2010	224	0700 MST	WW	26.3742
NM96	2010	224	0700 MST	WL	26.9873
NM96	2010	224	0700 MST	WW	27.1756
NM97	2010	224	0700 MST	WL	26.8481
NM97	2010	224	0700 MST	WW	25.6638
NM98	2010	224	0700 MST	WL	26.2764
NM98	2010	224	0700 MST	WW	26.1193
NM99	2010	224	0700 MST	WL	26.4738
NM99	2010	224	0700 MST	WW	26.0445
TM1	2010	224	0700 MST	WL	26.1652
TM1	2010	224	0700 MST	WW	25.2932
NM01	2010	224	1000 MST	WL	35.956
NM01	2010	224	1000 MST	WW	31.2198
NM02	2010	224	1000 MST	WL	32.435
NM02	2010	224	1000 MST	WW	29.7102
NM03	2010	224	1000 MST	WL	33.3095
NM03	2010	224	1000 MST	WW	30.7889
NM04	2010	224	1000 MST	WL	33.2482
NM04	2010	224	1000 MST	WW	30.9831
NM05	2010	224	1000 MST	WL	34.582
NM05	2010	224	1000 MST	WW	31.6779
NM06	2010	224	1000 MST	WL	33.418
NM06	2010	224	1000 MST	WW	30.0873
NM07	2010	224	1000 MST	WL	32.7722
NM07	2010	224	1000 MST	WW	30.6919
NM08	2010	224	1000 MST	WL	34.2734
NM08	2010	224	1000 MST	WW	31.5882
NM09	2010	224	1000 MST	WL	34.8895
NM09	2010	224	1000 MST	WW	29.6235
NM10	2010	224	1000 MST	WL	32.7421
NM10	2010	224	1000 MST	WW	29.9226
NM11	2010	224	1000 MST	WL	32.4853
NM11	2010	224	1000 MST	WW	29.745
NM12	2010	224	1000 MST	WL	32.4197
NM12	2010	224	1000 MST	WW	29.6005
NM13	2010	224	1000 MST	WL	33.7274
NM13	2010	224	1000 MST	WW	30.1211
NM15	2010	224	1000 MST	WL	32.7055
NM15	2010	224	1000 MST	WW	29.9542
NM16	2010	224	1000 MST	WL	34.0958
NM16	2010	224	1000 MST	WW	30.8171
NM17	2010	224	1000 MST	WL	37.4443
NM17	2010	224	1000 MST	WW	32.4941
NM18	2010	224	1000 MST	WL	33.4807
NM18	2010	224	1000 MST	WW	29.2808
NM19	2010	224	1000 MST	WL	33.7804
NM19	2010	224	1000 MST	WW	29.9937
NM20	2010	224	1000 MST	WL	33.941
NM20	2010	224	1000 MST	WW	31.8336
NM21	2010	224	1000 MST	WL	33.8652
NM21	2010	224	1000 MST	WW	30.9356
NM22	2010	224	1000 MST	WL	33.1108
NM22	2010	224	1000 MST	WW	30.9513
NM23	2010	224	1000 MST	WL	31.7471
NM23	2010	224	1000 MST	WW	29.9075
NM24	2010	224	1000 MST	WL	33.8944
NM24	2010	224	1000 MST	WW	30.519
NM24016	2010	224	1000 MST	WL	33.3111
NM24016	2010	224	1000 MST	WW	30.3691
NM25	2010	224	1000 MST	WL	33.7749
NM25	2010	224	1000 MST	WW	30.7794
NM27	2010	224	1000 MST	WL	33.3778
NM27	2010	224	1000 MST	WW	29.9466
NM28	2010	224	1000 MST	WL	31.9
NM28	2010	224	1000 MST	WW	30.3241
NM29	2010	224	1000 MST	WL	32.4644
NM29	2010	224	1000 MST	WW	30.116
NM30	2010	224	1000 MST	WL	33.5279
NM30	2010	224	1000 MST	WW	30.4797
NM31	2010	224	1000 MST	WL	32.8225
NM31	2010	224	1000 MST	WW	30.1719
NM32	2010	224	1000 MST	WL	33.3027
NM32	2010	224	1000 MST	WW	30.0359
NM33	2010	224	1000 MST	WL	33.1411
NM33	2010	224	1000 MST	WW	29.9511
NM34	2010	224	1000 MST	WL	33.2083
NM34	2010	224	1000 MST	WW	29.9025
NM35	2010	224	1000 MST	WL	32.799
NM35	2010	224	1000 MST	WW	30.7273
NM36	2010	224	1000 MST	WL	35.6056
NM36	2010	224	1000 MST	WW	29.521
NM37	2010	224	1000 MST	WL	31.257
NM37	2010	224	1000 MST	WW	30.0311
NM38	2010	224	1000 MST	WL	32.0114
NM38	2010	224	1000 MST	WW	31.5204
NM39	2010	224	1000 MST	WL	32.592
NM39	2010	224	1000 MST	WW	30.3898
NM40	2010	224	1000 MST	WL	33.5372
NM40	2010	224	1000 MST	WW	29.7508
NM41	2010	224	1000 MST	WL	32.6904
NM41	2010	224	1000 MST	WW	30.3607
NM42	2010	224	1000 MST	WL	32.637
NM42	2010	224	1000 MST	WW	30.056
NM43	2010	224	1000 MST	WL	32.1631
NM43	2010	224	1000 MST	WW	29.1101
NM44	2010	224	1000 MST	WL	33.2027
NM44	2010	224	1000 MST	WW	30.3021
NM45	2010	224	1000 MST	WL	34.9467
NM45	2010	224	1000 MST	WW	31.274
NM46	2010	224	1000 MST	WL	33.0601
NM46	2010	224	1000 MST	WW	31.1613
NM47	2010	224	1000 MST	WL	33.2855
NM47	2010	224	1000 MST	WW	30.1685
NM48	2010	224	1000 MST	WL	32.3152
NM48	2010	224	1000 MST	WW	30.5818
NM49	2010	224	1000 MST	WL	32.239
NM49	2010	224	1000 MST	WW	30.2631
NM50	2010	224	1000 MST	WL	32.4443
NM50	2010	224	1000 MST	WW	30.4312
NM51	2010	224	1000 MST	WL	32.0729
NM51	2010	224	1000 MST	WW	29.9591
NM52	2010	224	1000 MST	WL	31.9884
NM52	2010	224	1000 MST	WW	30.3568
NM53	2010	224	1000 MST	WL	32.8588
NM53	2010	224	1000 MST	WW	31.5354
NM55	2010	224	1000 MST	WL	33.173
NM55	2010	224	1000 MST	WW	30.555
NM56	2010	224	1000 MST	WL	34.039
NM56	2010	224	1000 MST	WW	29.5401
NM57	2010	224	1000 MST	WL	31.7942
NM57	2010	224	1000 MST	WW	29.5625
NM58	2010	224	1000 MST	WL	32.7172
NM58	2010	224	1000 MST	WW	30.465
NM59	2010	224	1000 MST	WL	33.082
NM59	2010	224	1000 MST	WW	31.6282
NM60	2010	224	1000 MST	WL	34.9534
NM60	2010	224	1000 MST	WW	30.5327
NM61	2010	224	1000 MST	WL	32.8016
NM61	2010	224	1000 MST	WW	30.0817
NM62	2010	224	1000 MST	WL	33.7497
NM62	2010	224	1000 MST	WW	30.9868
NM63	2010	224	1000 MST	WL	32.6019
NM63	2010	224	1000 MST	WW	30.6518
NM64	2010	224	1000 MST	WL	35.5119
NM64	2010	224	1000 MST	WW	30.5689
NM65	2010	224	1000 MST	WL	33.403
NM65	2010	224	1000 MST	WW	29.8604
NM66	2010	224	1000 MST	WL	32.6182
NM66	2010	224	1000 MST	WW	30.6091
NM67	2010	224	1000 MST	WL	32.5364
NM67	2010	224	1000 MST	WW	30.1299
NM68	2010	224	1000 MST	WL	37.3019
NM68	2010	224	1000 MST	WW	30.7875
NM69	2010	224	1000 MST	WL
NM69	2010	224	1000 MST	WW	29.9281
NM70	2010	224	1000 MST	WL	33.8826
NM70	2010	224	1000 MST	WW	29.9714
NM71	2010	224	1000 MST	WL	33.1125
NM71	2010	224	1000 MST	WW	30.2611
NM72	2010	224	1000 MST	WL	33.024
NM72	2010	224	1000 MST	WW	31.0388
NM73	2010	224	1000 MST	WL	32.4399
NM73	2010	224	1000 MST	WW	30.5316
NM74	2010	224	1000 MST	WL	33.9941
NM74	2010	224	1000 MST	WW	30.9053
NM75	2010	224	1000 MST	WL	32.4908
NM75	2010	224	1000 MST	WW	29.7742
NM76	2010	224	1000 MST	WL	32.7726
NM76	2010	224	1000 MST	WW	28.9465
NM77	2010	224	1000 MST	WL	33.331
NM77	2010	224	1000 MST	WW	31.3184
NM78	2010	224	1000 MST	WL	32.0709
NM78	2010	224	1000 MST	WW	29.2434
NM79	2010	224	1000 MST	WL	34.0837
NM79	2010	224	1000 MST	WW	30.6846
NM80	2010	224	1000 MST	WL	33.0321
NM80	2010	224	1000 MST	WW	30.2103
NM81	2010	224	1000 MST	WL	35.2066
NM81	2010	224	1000 MST	WW	30.9858
NM82	2010	224	1000 MST	WL	32.6955
NM82	2010	224	1000 MST	WW	29.2826
NM83	2010	224	1000 MST	WL	32.0062
NM83	2010	224	1000 MST	WW	30.2904
NM84	2010	224	1000 MST	WL	33.3748
NM84	2010	224	1000 MST	WW	30.0238
NM85	2010	224	1000 MST	WL	32.9692
NM85	2010	224	1000 MST	WW	31.7412
NM86	2010	224	1000 MST	WL	32.1209
NM86	2010	224	1000 MST	WW	29.9427
NM87	2010	224	1000 MST	WL	33.4935
NM87	2010	224	1000 MST	WW	29.3747
NM88	2010	224	1000 MST	WL	34.1077
NM88	2010	224	1000 MST	WW	31.3838
NM89	2010	224	1000 MST	WL	34.0965
NM89	2010	224	1000 MST	WW	30.806
NM90	2010	224	1000 MST	WL	31.9313
NM90	2010	224	1000 MST	WW	29.7452
NM91	2010	224	1000 MST	WL	32.1297
NM91	2010	224	1000 MST	WW	29.7793
NM92	2010	224	1000 MST	WL	34.3562
NM92	2010	224	1000 MST	WW	30.6344
NM93	2010	224	1000 MST	WL	32.6233
NM93	2010	224	1000 MST	WW	30.4817
NM94	2010	224	1000 MST	WL	33.9202
NM94	2010	224	1000 MST	WW	29.9857
NM95	2010	224	1000 MST	WL
NM95	2010	224	1000 MST	WW	30.0435
NM96	2010	224	1000 MST	WL	32.5246
NM96	2010	224	1000 MST	WW	30.4593
NM97	2010	224	1000 MST	WL	32.0223
NM97	2010	224	1000 MST	WW	30.2525
NM98	2010	224	1000 MST	WL	31.8481
NM98	2010	224	1000 MST	WW	30.2357
NM99	2010	224	1000 MST	WL	33.6969
NM99	2010	224	1000 MST	WW	29.8603
TM1	2010	224	1000 MST	WL	32.4871
TM1	2010	224	1000 MST	WW	29.8618
NM01	2010	224	1300 MST	WL	41.407
NM01	2010	224	1300 MST	WW	33.4545
NM02	2010	224	1300 MST	WL	37.5356
NM02	2010	224	1300 MST	WW	33.2981
NM03	2010	224	1300 MST	WL	38.3542
NM03	2010	224	1300 MST	WW	33.3304
NM04	2010	224	1300 MST	WL	39.3131
NM04	2010	224	1300 MST	WW	32.9251
NM05	2010	224	1300 MST	WL	41.0953
NM05	2010	224	1300 MST	WW	34.2666
NM06	2010	224	1300 MST	WL	39.9465
NM06	2010	224	1300 MST	WW	33.9615
NM07	2010	224	1300 MST	WL	37.8692
NM07	2010	224	1300 MST	WW	32.2059
NM08	2010	224	1300 MST	WL	40.9139
NM08	2010	224	1300 MST	WW	34.1405
NM09	2010	224	1300 MST	WL	40.7124
NM09	2010	224	1300 MST	WW	31.8261
NM10	2010	224	1300 MST	WL	37.3556
NM10	2010	224	1300 MST	WW	33.2613
NM11	2010	224	1300 MST	WL	37.2234
NM11	2010	224	1300 MST	WW	32.824
NM12	2010	224	1300 MST	WL	36.4589
NM12	2010	224	1300 MST	WW	30.965
NM13	2010	224	1300 MST	WL	38.7592
NM13	2010	224	1300 MST	WW	32.6026
NM15	2010	224	1300 MST	WL	38.3068
NM15	2010	224	1300 MST	WW	33.5963
NM16	2010	224	1300 MST	WL	39.1862
NM16	2010	224	1300 MST	WW	32.6438
NM17	2010	224	1300 MST	WL	44.3223
NM17	2010	224	1300 MST	WW	35.5513
NM18	2010	224	1300 MST	WL	39.0466
NM18	2010	224	1300 MST	WW	32.9888
NM19	2010	224	1300 MST	WL	37.6348
NM19	2010	224	1300 MST	WW	32.482
NM20	2010	224	1300 MST	WL	39.115
NM20	2010	224	1300 MST	WW	33.0673
NM21	2010	224	1300 MST	WL	40.7402
NM21	2010	224	1300 MST	WW	34.1154
NM22	2010	224	1300 MST	WL	37.7494
NM22	2010	224	1300 MST	WW	33.2487
NM23	2010	224	1300 MST	WL	36.8683
NM23	2010	224	1300 MST	WW	31.9976
NM24	2010	224	1300 MST	WL	39.9618
NM24	2010	224	1300 MST	WW	32.5949
NM24016	2010	224	1300 MST	WL	39.6719
NM24016	2010	224	1300 MST	WW	33.1482
NM25	2010	224	1300 MST	WL	39.6209
NM25	2010	224	1300 MST	WW	32.6236
NM27	2010	224	1300 MST	WL	38.8048
NM27	2010	224	1300 MST	WW	34.1925
NM28	2010	224	1300 MST	WL	37.1373
NM28	2010	224	1300 MST	WW	33.1171
NM29	2010	224	1300 MST	WL	38.2171
NM29	2010	224	1300 MST	WW	33.3956
NM30	2010	224	1300 MST	WL	39.6466
NM30	2010	224	1300 MST	WW	33.1439
NM31	2010	224	1300 MST	WL	37.8784
NM31	2010	224	1300 MST	WW	32.0656
NM32	2010	224	1300 MST	WL	38.189
NM32	2010	224	1300 MST	WW	31.8802
NM33	2010	224	1300 MST	WL	38.6856
NM33	2010	224	1300 MST	WW	32.6483
NM34	2010	224	1300 MST	WL	38.4291
NM34	2010	224	1300 MST	WW	33.248
NM35	2010	224	1300 MST	WL	36.7009
NM35	2010	224	1300 MST	WW	33.6923
NM36	2010	224	1300 MST	WL	40.4498
NM36	2010	224	1300 MST	WW	32.3642
NM37	2010	224	1300 MST	WL	35.0549
NM37	2010	224	1300 MST	WW	32.7624
NM38	2010	224	1300 MST	WL	36.0844
NM38	2010	224	1300 MST	WW	33.9944
NM39	2010	224	1300 MST	WL	38.8443
NM39	2010	224	1300 MST	WW	32.0761
NM40	2010	224	1300 MST	WL	38.2676
NM40	2010	224	1300 MST	WW	31.0923
NM41	2010	224	1300 MST	WL	38.2026
NM41	2010	224	1300 MST	WW	34.4405
NM42	2010	224	1300 MST	WL	38.4991
NM42	2010	224	1300 MST	WW	32.9145
NM43	2010	224	1300 MST	WL	36.796
NM43	2010	224	1300 MST	WW	32.6789
NM44	2010	224	1300 MST	WL	38.1751
NM44	2010	224	1300 MST	WW	33.1813
NM45	2010	224	1300 MST	WL	40.425
NM45	2010	224	1300 MST	WW	34.867
NM46	2010	224	1300 MST	WL	38.3784
NM46	2010	224	1300 MST	WW	33.3112
NM47	2010	224	1300 MST	WL	38.059
NM47	2010	224	1300 MST	WW	32.5509
NM48	2010	224	1300 MST	WL	36.9479
NM48	2010	224	1300 MST	WW	34.2819
NM49	2010	224	1300 MST	WL	36.426
NM49	2010	224	1300 MST	WW	32.9315
NM50	2010	224	1300 MST	WL	36.0863
NM50	2010	224	1300 MST	WW	32.9528
NM51	2010	224	1300 MST	WL	37.1259
NM51	2010	224	1300 MST	WW	32.8552
NM52	2010	224	1300 MST	WL	37.0623
NM52	2010	224	1300 MST	WW	32.965
NM53	2010	224	1300 MST	WL	37.9225
NM53	2010	224	1300 MST	WW	33.1666
NM55	2010	224	1300 MST	WL	38.4748
NM55	2010	224	1300 MST	WW	32.5714
NM56	2010	224	1300 MST	WL	39.7732
NM56	2010	224	1300 MST	WW	32.3638
NM57	2010	224	1300 MST	WL	37.5772
NM57	2010	224	1300 MST	WW	32.0691
NM58	2010	224	1300 MST	WL	40.1902
NM58	2010	224	1300 MST	WW	31.2227
NM59	2010	224	1300 MST	WL	37.2495
NM59	2010	224	1300 MST	WW	35.0256
NM60	2010	224	1300 MST	WL	39.8364
NM60	2010	224	1300 MST	WW	32.4642
NM61	2010	224	1300 MST	WL	39.0986
NM61	2010	224	1300 MST	WW	33.7239
NM62	2010	224	1300 MST	WL	40.3327
NM62	2010	224	1300 MST	WW	32.5655
NM63	2010	224	1300 MST	WL	38.639
NM63	2010	224	1300 MST	WW	33.1484
NM64	2010	224	1300 MST	WL	42.8732
NM64	2010	224	1300 MST	WW	32.936
NM65	2010	224	1300 MST	WL	37.9132
NM65	2010	224	1300 MST	WW	33.1092
NM66	2010	224	1300 MST	WL	37.3351
NM66	2010	224	1300 MST	WW	33.406
NM67	2010	224	1300 MST	WL	38.8648
NM67	2010	224	1300 MST	WW	31.8406
NM68	2010	224	1300 MST	WL	45.1441
NM68	2010	224	1300 MST	WW	33.8412
NM69	2010	224	1300 MST	WL
NM69	2010	224	1300 MST	WW	31.0639
NM70	2010	224	1300 MST	WL	39.2827
NM70	2010	224	1300 MST	WW	32.3691
NM71	2010	224	1300 MST	WL	37.8582
NM71	2010	224	1300 MST	WW	34.1944
NM72	2010	224	1300 MST	WL	38.6281
NM72	2010	224	1300 MST	WW	32.2273
NM73	2010	224	1300 MST	WL	37.9093
NM73	2010	224	1300 MST	WW	32.383
NM74	2010	224	1300 MST	WL	40.1569
NM74	2010	224	1300 MST	WW	33.3534
NM75	2010	224	1300 MST	WL	38.0193
NM75	2010	224	1300 MST	WW	32.061
NM76	2010	224	1300 MST	WL	36.321
NM76	2010	224	1300 MST	WW	31.2201
NM77	2010	224	1300 MST	WL	38.2983
NM77	2010	224	1300 MST	WW	33.6442
NM78	2010	224	1300 MST	WL	36.6099
NM78	2010	224	1300 MST	WW	32.1633
NM79	2010	224	1300 MST	WL	40.758
NM79	2010	224	1300 MST	WW	34.3786
NM80	2010	224	1300 MST	WL	39.4547
NM80	2010	224	1300 MST	WW	33.3967
NM81	2010	224	1300 MST	WL	41.237
NM81	2010	224	1300 MST	WW	33.1377
NM82	2010	224	1300 MST	WL	38.0439
NM82	2010	224	1300 MST	WW	32.6109
NM83	2010	224	1300 MST	WL	35.9319
NM83	2010	224	1300 MST	WW	31.5212
NM84	2010	224	1300 MST	WL	38.711
NM84	2010	224	1300 MST	WW	33.0729
NM85	2010	224	1300 MST	WL	39.4701
NM85	2010	224	1300 MST	WW	35.5899
NM86	2010	224	1300 MST	WL	37.7818
NM86	2010	224	1300 MST	WW	31.1086
NM87	2010	224	1300 MST	WL	38.2776
NM87	2010	224	1300 MST	WW	32.5968
NM88	2010	224	1300 MST	WL	40.3179
NM88	2010	224	1300 MST	WW	32.9638
NM89	2010	224	1300 MST	WL	40.0447
NM89	2010	224	1300 MST	WW	33.5428
NM90	2010	224	1300 MST	WL	36.7491
NM90	2010	224	1300 MST	WW	31.55
NM91	2010	224	1300 MST	WL	37.5094
NM91	2010	224	1300 MST	WW	32.0817
NM92	2010	224	1300 MST	WL	40.4109
NM92	2010	224	1300 MST	WW	32.1656
NM93	2010	224	1300 MST	WL	35.7136
NM93	2010	224	1300 MST	WW	32.3064
NM94	2010	224	1300 MST	WL	39.8188
NM94	2010	224	1300 MST	WW	31.8409
NM95	2010	224	1300 MST	WL	37.8701
NM95	2010	224	1300 MST	WW	32.6594
NM96	2010	224	1300 MST	WL	37.0701
NM96	2010	224	1300 MST	WW	33.5511
NM97	2010	224	1300 MST	WL	36.9679
NM97	2010	224	1300 MST	WW	33.0867
NM98	2010	224	1300 MST	WL	36.663
NM98	2010	224	1300 MST	WW	34.0989
NM99	2010	224	1300 MST	WL	38.3312
NM99	2010	224	1300 MST	WW	31.9225
TM1	2010	224	1300 MST	WL	38.5574
TM1	2010	224	1300 MST	WW	32.8916
NM01	2010	231	0700 MST	WL	27.5636
NM01	2010	231	0700 MST	WW	27.871
NM02	2010	231	0700 MST	WL	27.1382
NM02	2010	231	0700 MST	WW	27.7758
NM03	2010	231	0700 MST	WL	27.1329
NM03	2010	231	0700 MST	WW	27.661
NM04	2010	231	0700 MST	WL	27.2677
NM04	2010	231	0700 MST	WW	27.3373
NM05	2010	231	0700 MST	WL	27.6928
NM05	2010	231	0700 MST	WW	27.9742
NM06	2010	231	0700 MST	WL	27.5445
NM06	2010	231	0700 MST	WW	27.3724
NM07	2010	231	0700 MST	WL	27.5244
NM07	2010	231	0700 MST	WW	27.8143
NM08	2010	231	0700 MST	WL	27.7037
NM08	2010	231	0700 MST	WW	27.9363
NM09	2010	231	0700 MST	WL	27.7906
NM09	2010	231	0700 MST	WW	27.5711
NM10	2010	231	0700 MST	WL	27.0966
NM10	2010	231	0700 MST	WW	27.3057
NM11	2010	231	0700 MST	WL	27.4282
NM11	2010	231	0700 MST	WW	27.518
NM12	2010	231	0700 MST	WL	27.3211
NM12	2010	231	0700 MST	WW	27.4907
NM13	2010	231	0700 MST	WL	27.6024
NM13	2010	231	0700 MST	WW	27.8993
NM15	2010	231	0700 MST	WL	27.1839
NM15	2010	231	0700 MST	WW	27.5186
NM16	2010	231	0700 MST	WL	27.5007
NM16	2010	231	0700 MST	WW	27.7636
NM17	2010	231	0700 MST	WL	27.5465
NM17	2010	231	0700 MST	WW	27.6197
NM18	2010	231	0700 MST	WL	27.1544
NM18	2010	231	0700 MST	WW	27.4255
NM19	2010	231	0700 MST	WL	27.3737
NM19	2010	231	0700 MST	WW	27.8382
NM20	2010	231	0700 MST	WL	27.4679
NM20	2010	231	0700 MST	WW	27.7906
NM21	2010	231	0700 MST	WL	27.4651
NM21	2010	231	0700 MST	WW	27.2267
NM22	2010	231	0700 MST	WL	27.4728
NM22	2010	231	0700 MST	WW	27.9464
NM23	2010	231	0700 MST	WL	27.4067
NM23	2010	231	0700 MST	WW	27.2986
NM24	2010	231	0700 MST	WL	27.6855
NM24	2010	231	0700 MST	WW	27.5143
NM24016	2010	231	0700 MST	WL	27.5903
NM24016	2010	231	0700 MST	WW	27.5699
NM25	2010	231	0700 MST	WL	27.061
NM25	2010	231	0700 MST	WW	27.4802
NM27	2010	231	0700 MST	WL	27.1878
NM27	2010	231	0700 MST	WW	27.6424
NM28	2010	231	0700 MST	WL	27.1695
NM28	2010	231	0700 MST	WW	27.878
NM29	2010	231	0700 MST	WL	27.6033
NM29	2010	231	0700 MST	WW	27.4952
NM30	2010	231	0700 MST	WL	27.4544
NM30	2010	231	0700 MST	WW	27.6885
NM31	2010	231	0700 MST	WL	27.5031
NM31	2010	231	0700 MST	WW	27.2409
NM32	2010	231	0700 MST	WL	27.2231
NM32	2010	231	0700 MST	WW	27.4204
NM33	2010	231	0700 MST	WL	27.5966
NM33	2010	231	0700 MST	WW	27.4287
NM34	2010	231	0700 MST	WL	27.3999
NM34	2010	231	0700 MST	WW	27.5826
NM35	2010	231	0700 MST	WL	28.0779
NM35	2010	231	0700 MST	WW	28.2363
NM36	2010	231	0700 MST	WL	27.8834
NM36	2010	231	0700 MST	WW	27.4008
NM37	2010	231	0700 MST	WL	27.4276
NM37	2010	231	0700 MST	WW	27.6556
NM38	2010	231	0700 MST	WL	27.4951
NM38	2010	231	0700 MST	WW	28.1129
NM39	2010	231	0700 MST	WL	27.3975
NM39	2010	231	0700 MST	WW	27.4111
NM40	2010	231	0700 MST	WL	27.2797
NM40	2010	231	0700 MST	WW	27.18
NM41	2010	231	0700 MST	WL	27.2901
NM41	2010	231	0700 MST	WW	27.7178
NM42	2010	231	0700 MST	WL	27.5106
NM42	2010	231	0700 MST	WW	27.4109
NM43	2010	231	0700 MST	WL	27.1106
NM43	2010	231	0700 MST	WW	27.5841
NM44	2010	231	0700 MST	WL	27.5121
NM44	2010	231	0700 MST	WW	28.1207
NM45	2010	231	0700 MST	WL	27.629
NM45	2010	231	0700 MST	WW	27.6438
NM46	2010	231	0700 MST	WL	27.5664
NM46	2010	231	0700 MST	WW	27.8494
NM47	2010	231	0700 MST	WL	27.4228
NM47	2010	231	0700 MST	WW	27.4998
NM48	2010	231	0700 MST	WL	27.4455
NM48	2010	231	0700 MST	WW	27.5283
NM49	2010	231	0700 MST	WL	27.0624
NM49	2010	231	0700 MST	WW	27.5313
NM50	2010	231	0700 MST	WL	27.3329
NM50	2010	231	0700 MST	WW	27.6829
NM51	2010	231	0700 MST	WL	26.8879
NM51	2010	231	0700 MST	WW	27.1464
NM52	2010	231	0700 MST	WL	27.4811
NM52	2010	231	0700 MST	WW	27.6831
NM53	2010	231	0700 MST	WL	27.5722
NM53	2010	231	0700 MST	WW	27.4586
NM55	2010	231	0700 MST	WL	27.6141
NM55	2010	231	0700 MST	WW	27.7673
NM56	2010	231	0700 MST	WL	27.6469
NM56	2010	231	0700 MST	WW	27.5813
NM57	2010	231	0700 MST	WL	27.5229
NM57	2010	231	0700 MST	WW	27.535
NM58	2010	231	0700 MST	WL	27.716
NM58	2010	231	0700 MST	WW	27.3474
NM59	2010	231	0700 MST	WL	27.5805
NM59	2010	231	0700 MST	WW	27.5589
NM60	2010	231	0700 MST	WL	27.4172
NM60	2010	231	0700 MST	WW	27.3441
NM61	2010	231	0700 MST	WL	27.2353
NM61	2010	231	0700 MST	WW	27.5449
NM62	2010	231	0700 MST	WL	27.0001
NM62	2010	231	0700 MST	WW	27.6927
NM63	2010	231	0700 MST	WL	27.2278
NM63	2010	231	0700 MST	WW	27.5119
NM64	2010	231	0700 MST	WL	27.6785
NM64	2010	231	0700 MST	WW	27.4243
NM65	2010	231	0700 MST	WL	26.782
NM65	2010	231	0700 MST	WW	27.6135
NM66	2010	231	0700 MST	WL	27.3521
NM66	2010	231	0700 MST	WW	27.5883
NM67	2010	231	0700 MST	WL	27.2645
NM67	2010	231	0700 MST	WW	27.2978
NM68	2010	231	0700 MST	WL	27.3236
NM68	2010	231	0700 MST	WW	27.4392
NM69	2010	231	0700 MST	WL	27.1798
NM69	2010	231	0700 MST	WW	27.7745
NM70	2010	231	0700 MST	WL	27.1905
NM70	2010	231	0700 MST	WW	27.52
NM71	2010	231	0700 MST	WL	27.0153
NM71	2010	231	0700 MST	WW	27.7071
NM72	2010	231	0700 MST	WL	27.4777
NM72	2010	231	0700 MST	WW	27.6672
NM73	2010	231	0700 MST	WL	27.1265
NM73	2010	231	0700 MST	WW	27.56
NM74	2010	231	0700 MST	WL	27.4768
NM74	2010	231	0700 MST	WW	27.8127
NM75	2010	231	0700 MST	WL	27.1555
NM75	2010	231	0700 MST	WW	27.2576
NM76	2010	231	0700 MST	WL	27.1322
NM76	2010	231	0700 MST	WW	27.0777
NM77	2010	231	0700 MST	WL	27.2945
NM77	2010	231	0700 MST	WW	27.7897
NM78	2010	231	0700 MST	WL	27.4024
NM78	2010	231	0700 MST	WW	27.3413
NM79	2010	231	0700 MST	WL	27.4336
NM79	2010	231	0700 MST	WW	27.6229
NM80	2010	231	0700 MST	WL	27.4808
NM80	2010	231	0700 MST	WW	27.6265
NM81	2010	231	0700 MST	WL	27.5471
NM81	2010	231	0700 MST	WW	27.5974
NM82	2010	231	0700 MST	WL	27.2754
NM82	2010	231	0700 MST	WW	27.6651
NM83	2010	231	0700 MST	WL	27.1135
NM83	2010	231	0700 MST	WW	27.5609
NM84	2010	231	0700 MST	WL	27.6074
NM84	2010	231	0700 MST	WW	27.7243
NM85	2010	231	0700 MST	WL	27.346
NM85	2010	231	0700 MST	WW	27.5864
NM86	2010	231	0700 MST	WL	27.2376
NM86	2010	231	0700 MST	WW	27.5922
NM87	2010	231	0700 MST	WL	27.6662
NM87	2010	231	0700 MST	WW	27.2897
NM88	2010	231	0700 MST	WL	27.4429
NM88	2010	231	0700 MST	WW	28.0417
NM89	2010	231	0700 MST	WL	27.3155
NM89	2010	231	0700 MST	WW	27.507
NM90	2010	231	0700 MST	WL	27.3577
NM90	2010	231	0700 MST	WW	27.4392
NM91	2010	231	0700 MST	WL	27.4638
NM91	2010	231	0700 MST	WW	27.2725
NM92	2010	231	0700 MST	WL	27.5743
NM92	2010	231	0700 MST	WW	27.2767
NM93	2010	231	0700 MST	WL	27.044
NM93	2010	231	0700 MST	WW	27.5913
NM94	2010	231	0700 MST	WL	27.5046
NM94	2010	231	0700 MST	WW	27.2173
NM95	2010	231	0700 MST	WL	27.7293
NM95	2010	231	0700 MST	WW	27.5853
NM96	2010	231	0700 MST	WL	27.3704
NM96	2010	231	0700 MST	WW	27.7851
NM97	2010	231	0700 MST	WL	27.4434
NM97	2010	231	0700 MST	WW	27.6189
NM98	2010	231	0700 MST	WL	27.2013
NM98	2010	231	0700 MST	WW	27.4523
NM99	2010	231	0700 MST	WL	27.391
NM99	2010	231	0700 MST	WW	27.723
TM1	2010	231	0700 MST	WL	27.2128
TM1	2010	231	0700 MST	WW	27.3794
NM01	2010	231	1000 MST	WL	34.3393
NM01	2010	231	1000 MST	WW	31.9215
NM02	2010	231	1000 MST	WL	32.6631
NM02	2010	231	1000 MST	WW	32.5574
NM03	2010	231	1000 MST	WL	31.5691
NM03	2010	231	1000 MST	WW	32.9774
NM04	2010	231	1000 MST	WL	31.9727
NM04	2010	231	1000 MST	WW	32.7981
NM05	2010	231	1000 MST	WL	33.4512
NM05	2010	231	1000 MST	WW	33.5576
NM06	2010	231	1000 MST	WL	32.7788
NM06	2010	231	1000 MST	WW	32.1964
NM07	2010	231	1000 MST	WL	32.7333
NM07	2010	231	1000 MST	WW	32.2821
NM08	2010	231	1000 MST	WL	33.4485
NM08	2010	231	1000 MST	WW	33.0022
NM09	2010	231	1000 MST	WL	34.9381
NM09	2010	231	1000 MST	WW	32.1285
NM10	2010	231	1000 MST	WL	32.1408
NM10	2010	231	1000 MST	WW	31.2178
NM11	2010	231	1000 MST	WL	32.5182
NM11	2010	231	1000 MST	WW	32.0442
NM12	2010	231	1000 MST	WL	32.6315
NM12	2010	231	1000 MST	WW	32.8777
NM13	2010	231	1000 MST	WL	34.7264
NM13	2010	231	1000 MST	WW	33.5765
NM15	2010	231	1000 MST	WL	33.2435
NM15	2010	231	1000 MST	WW	33.4425
NM16	2010	231	1000 MST	WL	33.0617
NM16	2010	231	1000 MST	WW	33.046
NM17	2010	231	1000 MST	WL	34.5748
NM17	2010	231	1000 MST	WW	33.9011
NM18	2010	231	1000 MST	WL	32.6793
NM18	2010	231	1000 MST	WW	32.3043
NM19	2010	231	1000 MST	WL	32.1858
NM19	2010	231	1000 MST	WW	31.6272
NM20	2010	231	1000 MST	WL	32.4392
NM20	2010	231	1000 MST	WW	32.6492
NM21	2010	231	1000 MST	WL	33.9253
NM21	2010	231	1000 MST	WW	31.3755
NM22	2010	231	1000 MST	WL	32.6819
NM22	2010	231	1000 MST	WW	31.5983
NM23	2010	231	1000 MST	WL	31.7859
NM23	2010	231	1000 MST	WW	31.7644
NM24	2010	231	1000 MST	WL	34.0007
NM24	2010	231	1000 MST	WW	33.8131
NM24016	2010	231	1000 MST	WL	33.0757
NM24016	2010	231	1000 MST	WW	32.571
NM25	2010	231	1000 MST	WL	33.3995
NM25	2010	231	1000 MST	WW	32.646
NM27	2010	231	1000 MST	WL	32.6143
NM27	2010	231	1000 MST	WW	32.4685
NM28	2010	231	1000 MST	WL	32.7986
NM28	2010	231	1000 MST	WW	32.5931
NM29	2010	231	1000 MST	WL	33.3336
NM29	2010	231	1000 MST	WW	33.8188
NM30	2010	231	1000 MST	WL	33.3397
NM30	2010	231	1000 MST	WW	32.8935
NM31	2010	231	1000 MST	WL	32.5691
NM31	2010	231	1000 MST	WW	32.9838
NM32	2010	231	1000 MST	WL	32.2966
NM32	2010	231	1000 MST	WW	31.6894
NM33	2010	231	1000 MST	WL	32.724
NM33	2010	231	1000 MST	WW	32.6636
NM34	2010	231	1000 MST	WL	32.5369
NM34	2010	231	1000 MST	WW	32.0259
NM35	2010	231	1000 MST	WL	32.7899
NM35	2010	231	1000 MST	WW	33.7718
NM36	2010	231	1000 MST	WL	33.7348
NM36	2010	231	1000 MST	WW	32.5
NM37	2010	231	1000 MST	WL	32.756
NM37	2010	231	1000 MST	WW	32.1813
NM38	2010	231	1000 MST	WL	32.6977
NM38	2010	231	1000 MST	WW	32.9322
NM39	2010	231	1000 MST	WL	33.286
NM39	2010	231	1000 MST	WW	32.0202
NM40	2010	231	1000 MST	WL	33.6182
NM40	2010	231	1000 MST	WW	32.9057
NM41	2010	231	1000 MST	WL	32.9583
NM41	2010	231	1000 MST	WW	31.8243
NM42	2010	231	1000 MST	WL	32.8862
NM42	2010	231	1000 MST	WW	32.5087
NM43	2010	231	1000 MST	WL	32.0768
NM43	2010	231	1000 MST	WW	31.0066
NM44	2010	231	1000 MST	WL	32.799
NM44	2010	231	1000 MST	WW	33.1203
NM45	2010	231	1000 MST	WL	33.3164
NM45	2010	231	1000 MST	WW	32.903
NM46	2010	231	1000 MST	WL	32.4693
NM46	2010	231	1000 MST	WW	32.8785
NM47	2010	231	1000 MST	WL	33.6548
NM47	2010	231	1000 MST	WW	32.1462
NM48	2010	231	1000 MST	WL	32.0744
NM48	2010	231	1000 MST	WW	31.5255
NM49	2010	231	1000 MST	WL	33.3759
NM49	2010	231	1000 MST	WW	33.0363
NM50	2010	231	1000 MST	WL	33.3227
NM50	2010	231	1000 MST	WW	32.1915
NM51	2010	231	1000 MST	WL	32.6632
NM51	2010	231	1000 MST	WW	32.1678
NM52	2010	231	1000 MST	WL	31.8978
NM52	2010	231	1000 MST	WW	32.1653
NM53	2010	231	1000 MST	WL	33.4206
NM53	2010	231	1000 MST	WW	33.1324
NM55	2010	231	1000 MST	WL	33.0027
NM55	2010	231	1000 MST	WW	32.7225
NM56	2010	231	1000 MST	WL	33.4392
NM56	2010	231	1000 MST	WW	32.686
NM57	2010	231	1000 MST	WL	32.4884
NM57	2010	231	1000 MST	WW	32.5317
NM58	2010	231	1000 MST	WL	33.486
NM58	2010	231	1000 MST	WW	33.5635
NM59	2010	231	1000 MST	WL	33.769
NM59	2010	231	1000 MST	WW	33.3166
NM60	2010	231	1000 MST	WL	33.2915
NM60	2010	231	1000 MST	WW	32.7767
NM61	2010	231	1000 MST	WL	32.3237
NM61	2010	231	1000 MST	WW	31.6895
NM62	2010	231	1000 MST	WL	32.1538
NM62	2010	231	1000 MST	WW	33.5869
NM63	2010	231	1000 MST	WL	34.046
NM63	2010	231	1000 MST	WW	33.2877
NM64	2010	231	1000 MST	WL	33.4056
NM64	2010	231	1000 MST	WW	32.4148
NM65	2010	231	1000 MST	WL	32.2569
NM65	2010	231	1000 MST	WW	30.8913
NM66	2010	231	1000 MST	WL	32.0335
NM66	2010	231	1000 MST	WW	32.3815
NM67	2010	231	1000 MST	WL	32.3713
NM67	2010	231	1000 MST	WW	31.7018
NM68	2010	231	1000 MST	WL	35.5657
NM68	2010	231	1000 MST	WW	32.3233
NM69	2010	231	1000 MST	WL	32.6912
NM69	2010	231	1000 MST	WW	33.4286
NM70	2010	231	1000 MST	WL	33.3024
NM70	2010	231	1000 MST	WW	33.2275
NM71	2010	231	1000 MST	WL	32.7111
NM71	2010	231	1000 MST	WW	31.9803
NM72	2010	231	1000 MST	WL	34.2021
NM72	2010	231	1000 MST	WW	33.4893
NM73	2010	231	1000 MST	WL	32.203
NM73	2010	231	1000 MST	WW	32.2118
NM74	2010	231	1000 MST	WL	32.6862
NM74	2010	231	1000 MST	WW	33.0008
NM75	2010	231	1000 MST	WL	32.3414
NM75	2010	231	1000 MST	WW	31.4279
NM76	2010	231	1000 MST	WL	32.1143
NM76	2010	231	1000 MST	WW	31.0209
NM77	2010	231	1000 MST	WL	33.3531
NM77	2010	231	1000 MST	WW	33.3833
NM78	2010	231	1000 MST	WL	32.3391
NM78	2010	231	1000 MST	WW	31.3189
NM79	2010	231	1000 MST	WL	33.8024
NM79	2010	231	1000 MST	WW	33.4491
NM80	2010	231	1000 MST	WL	33.3732
NM80	2010	231	1000 MST	WW	32.3937
NM81	2010	231	1000 MST	WL	34.5377
NM81	2010	231	1000 MST	WW	33.0143
NM82	2010	231	1000 MST	WL	33.2797
NM82	2010	231	1000 MST	WW	31.5298
NM83	2010	231	1000 MST	WL	32.6536
NM83	2010	231	1000 MST	WW	31.7716
NM84	2010	231	1000 MST	WL	33.082
NM84	2010	231	1000 MST	WW	31.559
NM85	2010	231	1000 MST	WL	33.6487
NM85	2010	231	1000 MST	WW	33.4113
NM86	2010	231	1000 MST	WL	32.4519
NM86	2010	231	1000 MST	WW	32.7793
NM87	2010	231	1000 MST	WL	33.405
NM87	2010	231	1000 MST	WW	32.2182
NM88	2010	231	1000 MST	WL	33.8419
NM88	2010	231	1000 MST	WW	33.8427
NM89	2010	231	1000 MST	WL	33.0159
NM89	2010	231	1000 MST	WW	33.231
NM90	2010	231	1000 MST	WL	31.4933
NM90	2010	231	1000 MST	WW	31.8607
NM91	2010	231	1000 MST	WL	32.9953
NM91	2010	231	1000 MST	WW	33.1734
NM92	2010	231	1000 MST	WL	33.7457
NM92	2010	231	1000 MST	WW	32.8245
NM93	2010	231	1000 MST	WL	32.4163
NM93	2010	231	1000 MST	WW	32.2222
NM94	2010	231	1000 MST	WL	32.5083
NM94	2010	231	1000 MST	WW	31.7714
NM95	2010	231	1000 MST	WL	32.5587
NM95	2010	231	1000 MST	WW	32.5144
NM96	2010	231	1000 MST	WL	33.2176
NM96	2010	231	1000 MST	WW	32.3053
NM97	2010	231	1000 MST	WL	33.3719
NM97	2010	231	1000 MST	WW	33.0557
NM98	2010	231	1000 MST	WL	32.3175
NM98	2010	231	1000 MST	WW	31.7453
NM99	2010	231	1000 MST	WL	32.8858
NM99	2010	231	1000 MST	WW	31.7536
TM1	2010	231	1000 MST	WL	33.4463
TM1	2010	231	1000 MST	WW	33.0966
NM01	2010	231	1300 MST	WL	36.0833
NM01	2010	231	1300 MST	WW	33.4777
NM02	2010	231	1300 MST	WL	33.27
NM02	2010	231	1300 MST	WW	32.0246
NM03	2010	231	1300 MST	WL	33.2645
NM03	2010	231	1300 MST	WW	33.4768
NM04	2010	231	1300 MST	WL	33.5499
NM04	2010	231	1300 MST	WW	32.6117
NM05	2010	231	1300 MST	WL	34.3749
NM05	2010	231	1300 MST	WW	33.6746
NM06	2010	231	1300 MST	WL	33.4958
NM06	2010	231	1300 MST	WW	32.6279
NM07	2010	231	1300 MST	WL	32.9952
NM07	2010	231	1300 MST	WW	32.2995
NM08	2010	231	1300 MST	WL	32.7267
NM08	2010	231	1300 MST	WW	34.6378
NM09	2010	231	1300 MST	WL	33.1229
NM09	2010	231	1300 MST	WW	31.1565
NM10	2010	231	1300 MST	WL	32.3532
NM10	2010	231	1300 MST	WW	32.1932
NM11	2010	231	1300 MST	WL	31.9225
NM11	2010	231	1300 MST	WW	31.5669
NM12	2010	231	1300 MST	WL	33.8835
NM12	2010	231	1300 MST	WW	32.2769
NM13	2010	231	1300 MST	WL	33.5787
NM13	2010	231	1300 MST	WW	32.1638
NM15	2010	231	1300 MST	WL	33.0021
NM15	2010	231	1300 MST	WW	32.4251
NM16	2010	231	1300 MST	WL	34.2268
NM16	2010	231	1300 MST	WW	32.9714
NM17	2010	231	1300 MST	WL	36.1221
NM17	2010	231	1300 MST	WW	33.8849
NM18	2010	231	1300 MST	WL	33.159
NM18	2010	231	1300 MST	WW	31.9482
NM19	2010	231	1300 MST	WL	33.2111
NM19	2010	231	1300 MST	WW	32.5366
NM20	2010	231	1300 MST	WL	33.7958
NM20	2010	231	1300 MST	WW	32.6128
NM21	2010	231	1300 MST	WL	34.8129
NM21	2010	231	1300 MST	WW	32.7554
NM22	2010	231	1300 MST	WL	33.285
NM22	2010	231	1300 MST	WW	32.9667
NM23	2010	231	1300 MST	WL	32.6346
NM23	2010	231	1300 MST	WW	31.2202
NM24	2010	231	1300 MST	WL	35.355
NM24	2010	231	1300 MST	WW	32.0428
NM24016	2010	231	1300 MST	WL	33.6505
NM24016	2010	231	1300 MST	WW	32.5615
NM25	2010	231	1300 MST	WL	33.9439
NM25	2010	231	1300 MST	WW	33.1931
NM27	2010	231	1300 MST	WL	33.2518
NM27	2010	231	1300 MST	WW	31.8899
NM28	2010	231	1300 MST	WL	32.9308
NM28	2010	231	1300 MST	WW	32.76
NM29	2010	231	1300 MST	WL	33.0056
NM29	2010	231	1300 MST	WW	32.4614
NM30	2010	231	1300 MST	WL	33.3705
NM30	2010	231	1300 MST	WW	33.1403
NM31	2010	231	1300 MST	WL	33.3975
NM31	2010	231	1300 MST	WW	31.841
NM32	2010	231	1300 MST	WL	32.1516
NM32	2010	231	1300 MST	WW	32.6504
NM33	2010	231	1300 MST	WL	33.2847
NM33	2010	231	1300 MST	WW	31.8406
NM34	2010	231	1300 MST	WL	32.9985
NM34	2010	231	1300 MST	WW	32.5381
NM35	2010	231	1300 MST	WL	34.5722
NM35	2010	231	1300 MST	WW	33.1316
NM36	2010	231	1300 MST	WL	33.1799
NM36	2010	231	1300 MST	WW	32.0682
NM37	2010	231	1300 MST	WL	32.3017
NM37	2010	231	1300 MST	WW	32.728
NM38	2010	231	1300 MST	WL	32.9887
NM38	2010	231	1300 MST	WW	32.9754
NM39	2010	231	1300 MST	WL	33.2605
NM39	2010	231	1300 MST	WW	32.7513
NM40	2010	231	1300 MST	WL	33.7465
NM40	2010	231	1300 MST	WW	31.379
NM41	2010	231	1300 MST	WL	32.3967
NM41	2010	231	1300 MST	WW	32.1866
NM42	2010	231	1300 MST	WL	33.4397
NM42	2010	231	1300 MST	WW	32.1482
NM43	2010	231	1300 MST	WL	32.6939
NM43	2010	231	1300 MST	WW	31.2707
NM44	2010	231	1300 MST	WL	33.0765
NM44	2010	231	1300 MST	WW	33.0772
NM45	2010	231	1300 MST	WL	34.6473
NM45	2010	231	1300 MST	WW	33.6789
NM46	2010	231	1300 MST	WL	33.5943
NM46	2010	231	1300 MST	WW	33.4404
NM47	2010	231	1300 MST	WL	33.4584
NM47	2010	231	1300 MST	WW	31.4155
NM48	2010	231	1300 MST	WL	32.9086
NM48	2010	231	1300 MST	WW	32.873
NM49	2010	231	1300 MST	WL	32.8555
NM49	2010	231	1300 MST	WW	32.8375
NM50	2010	231	1300 MST	WL	32.6916
NM50	2010	231	1300 MST	WW	32.1612
NM51	2010	231	1300 MST	WL	32.7179
NM51	2010	231	1300 MST	WW	32.6646
NM52	2010	231	1300 MST	WL	32.4723
NM52	2010	231	1300 MST	WW	32.875
NM53	2010	231	1300 MST	WL	33.4664
NM53	2010	231	1300 MST	WW	33.1507
NM55	2010	231	1300 MST	WL	33.871
NM55	2010	231	1300 MST	WW	33.7779
NM56	2010	231	1300 MST	WL	32.9954
NM56	2010	231	1300 MST	WW	31.2581
NM57	2010	231	1300 MST	WL	32.7789
NM57	2010	231	1300 MST	WW	32.1026
NM58	2010	231	1300 MST	WL	34.6857
NM58	2010	231	1300 MST	WW	31.9041
NM59	2010	231	1300 MST	WL	33.4161
NM59	2010	231	1300 MST	WW	33.7347
NM60	2010	231	1300 MST	WL	35.251
NM60	2010	231	1300 MST	WW	32.489
NM61	2010	231	1300 MST	WL	32.1692
NM61	2010	231	1300 MST	WW	32.8987
NM62	2010	231	1300 MST	WL	33.4946
NM62	2010	231	1300 MST	WW	32.1746
NM63	2010	231	1300 MST	WL	33.0809
NM63	2010	231	1300 MST	WW	32.6275
NM64	2010	231	1300 MST	WL	34.7808
NM64	2010	231	1300 MST	WW	32.7336
NM65	2010	231	1300 MST	WL	32.7407
NM65	2010	231	1300 MST	WW	32.7691
NM66	2010	231	1300 MST	WL	33.4483
NM66	2010	231	1300 MST	WW	33.9248
NM67	2010	231	1300 MST	WL	33.5795
NM67	2010	231	1300 MST	WW	32.2725
NM68	2010	231	1300 MST	WL	35.7371
NM68	2010	231	1300 MST	WW	32.7049
NM69	2010	231	1300 MST	WL
NM69	2010	231	1300 MST	WW	32.0818
NM70	2010	231	1300 MST	WL	33.3069
NM70	2010	231	1300 MST	WW	31.6984
NM71	2010	231	1300 MST	WL	32.4161
NM71	2010	231	1300 MST	WW	32.4099
NM72	2010	231	1300 MST	WL	33.7743
NM72	2010	231	1300 MST	WW	32.2667
NM73	2010	231	1300 MST	WL	33.0353
NM73	2010	231	1300 MST	WW	31.8374
NM74	2010	231	1300 MST	WL	34.6683
NM74	2010	231	1300 MST	WW	32.8738
NM75	2010	231	1300 MST	WL	32.5071
NM75	2010	231	1300 MST	WW	31.9744
NM76	2010	231	1300 MST	WL	32.3812
NM76	2010	231	1300 MST	WW	30.7052
NM77	2010	231	1300 MST	WL	33.5589
NM77	2010	231	1300 MST	WW	33.1086
NM78	2010	231	1300 MST	WL	33.097
NM78	2010	231	1300 MST	WW	31.6228
NM79	2010	231	1300 MST	WL	33.5108
NM79	2010	231	1300 MST	WW	33.085
NM80	2010	231	1300 MST	WL	33.3217
NM80	2010	231	1300 MST	WW	32.4007
NM81	2010	231	1300 MST	WL	34.0521
NM81	2010	231	1300 MST	WW	32.7271
NM82	2010	231	1300 MST	WL	33.0375
NM82	2010	231	1300 MST	WW	32.2756
NM83	2010	231	1300 MST	WL	32.699
NM83	2010	231	1300 MST	WW	32.7256
NM84	2010	231	1300 MST	WL	33.2865
NM84	2010	231	1300 MST	WW	32.1889
NM85	2010	231	1300 MST	WL	34.2799
NM85	2010	231	1300 MST	WW	33.7433
NM86	2010	231	1300 MST	WL	31.8631
NM86	2010	231	1300 MST	WW	31.9873
NM87	2010	231	1300 MST	WL	34.0465
NM87	2010	231	1300 MST	WW	31.6838
NM88	2010	231	1300 MST	WL	34.3129
NM88	2010	231	1300 MST	WW	33.511
NM89	2010	231	1300 MST	WL	32.9908
NM89	2010	231	1300 MST	WW	32.6384
NM90	2010	231	1300 MST	WL	32.2194
NM90	2010	231	1300 MST	WW	31.4118
NM91	2010	231	1300 MST	WL	33.5
NM91	2010	231	1300 MST	WW	31.8822
NM92	2010	231	1300 MST	WL	33.8513
NM92	2010	231	1300 MST	WW	32.2432
NM93	2010	231	1300 MST	WL	32.5879
NM93	2010	231	1300 MST	WW	32.1187
NM94	2010	231	1300 MST	WL	33.4742
NM94	2010	231	1300 MST	WW	31.7781
NM95	2010	231	1300 MST	WL	33.502
NM95	2010	231	1300 MST	WW	31.2954
NM96	2010	231	1300 MST	WL	33.1649
NM96	2010	231	1300 MST	WW	33.0275
NM97	2010	231	1300 MST	WL	33.6555
NM97	2010	231	1300 MST	WW	32.7554
NM98	2010	231	1300 MST	WL	32.4481
NM98	2010	231	1300 MST	WW	31.984
NM99	2010	231	1300 MST	WL	33.1053
NM99	2010	231	1300 MST	WW	31.4979
TM1	2010	231	1300 MST	WL	33.7944
TM1	2010	231	1300 MST	WW	32.4665
NM01	2011	188	0700 MST	WL	32.1014
NM01	2011	188	0700 MST	WW	31.3745
NM02	2011	188	0700 MST	WL	30.3828
NM02	2011	188	0700 MST	WW	30.334
NM03	2011	188	0700 MST	WL	31.4804
NM03	2011	188	0700 MST	WW	31.2112
NM04	2011	188	0700 MST	WL	31.2496
NM04	2011	188	0700 MST	WW	32.1457
NM05	2011	188	0700 MST	WL	32.3261
NM05	2011	188	0700 MST	WW	31.6245
NM06	2011	188	0700 MST	WL	32.1979
NM06	2011	188	0700 MST	WW	31.3181
NM07	2011	188	0700 MST	WL	31.9696
NM07	2011	188	0700 MST	WW	31.2769
NM08	2011	188	0700 MST	WL	32.9809
NM08	2011	188	0700 MST	WW	33.5882
NM09	2011	188	0700 MST	WL	30.6016
NM09	2011	188	0700 MST	WW	31.5518
NM10	2011	188	0700 MST	WL	30.6471
NM10	2011	188	0700 MST	WW	30.7134
NM11	2011	188	0700 MST	WL	32.192
NM11	2011	188	0700 MST	WW	31.5719
NM12	2011	188	0700 MST	WL	33.0197
NM12	2011	188	0700 MST	WW	32.5288
NM13	2011	188	0700 MST	WL	30.7196
NM13	2011	188	0700 MST	WW	31.3342
NM15	2011	188	0700 MST	WL	32.2332
NM15	2011	188	0700 MST	WW	30.8828
NM16	2011	188	0700 MST	WL	32.1706
NM16	2011	188	0700 MST	WW	31.3867
NM17	2011	188	0700 MST	WL	33.8019
NM17	2011	188	0700 MST	WW	33.6804
NM18	2011	188	0700 MST	WL	32.2433
NM18	2011	188	0700 MST	WW	31.3822
NM19	2011	188	0700 MST	WL	32.7504
NM19	2011	188	0700 MST	WW	32.0426
NM20	2011	188	0700 MST	WL	33.8825
NM20	2011	188	0700 MST	WW	31.6647
NM21	2011	188	0700 MST	WL	32.0183
NM21	2011	188	0700 MST	WW	32.0388
NM22	2011	188	0700 MST	WL	32.2931
NM22	2011	188	0700 MST	WW	30.811
NM23	2011	188	0700 MST	WL	32.3189
NM23	2011	188	0700 MST	WW	32.3029
NM24	2011	188	0700 MST	WL	32.4842
NM24	2011	188	0700 MST	WW	31.5698
NM24016	2011	188	0700 MST	WL	32.5006
NM24016	2011	188	0700 MST	WW	30.9947
NM25	2011	188	0700 MST	WL	32.4053
NM25	2011	188	0700 MST	WW	31.0456
NM27	2011	188	0700 MST	WL	33.7172
NM27	2011	188	0700 MST	WW	31.902
NM28	2011	188	0700 MST	WL	32.1289
NM28	2011	188	0700 MST	WW	31.227
NM29	2011	188	0700 MST	WL	31.9115
NM29	2011	188	0700 MST	WW	30.7597
NM30	2011	188	0700 MST	WL	31.3415
NM30	2011	188	0700 MST	WW	30.8847
NM31	2011	188	0700 MST	WL	34.2294
NM31	2011	188	0700 MST	WW	33.2464
NM32	2011	188	0700 MST	WL	34.1153
NM32	2011	188	0700 MST	WW	30.8702
NM33	2011	188	0700 MST	WL	30.4397
NM33	2011	188	0700 MST	WW	31.4634
NM34	2011	188	0700 MST	WL	33.2771
NM34	2011	188	0700 MST	WW	31.5704
NM35	2011	188	0700 MST	WL	32.3106
NM35	2011	188	0700 MST	WW	31.6982
NM36	2011	188	0700 MST	WL	32.4002
NM36	2011	188	0700 MST	WW	31.2273
NM37	2011	188	0700 MST	WL	30.8858
NM37	2011	188	0700 MST	WW	31.2858
NM38	2011	188	0700 MST	WL	32.3722
NM38	2011	188	0700 MST	WW	31.4056
NM39	2011	188	0700 MST	WL	30.782
NM39	2011	188	0700 MST	WW	31.9131
NM40	2011	188	0700 MST	WL	30.763
NM40	2011	188	0700 MST	WW	30.0213
NM41	2011	188	0700 MST	WL	31.4676
NM41	2011	188	0700 MST	WW	31.5834
NM42	2011	188	0700 MST	WL	30.8193
NM42	2011	188	0700 MST	WW	30.6925
NM43	2011	188	0700 MST	WL	30.7305
NM43	2011	188	0700 MST	WW	30.8769
NM44	2011	188	0700 MST	WL	32.7211
NM44	2011	188	0700 MST	WW	32.5248
NM45	2011	188	0700 MST	WL	33.9568
NM45	2011	188	0700 MST	WW	32.9148
NM46	2011	188	0700 MST	WL	33.7399
NM46	2011	188	0700 MST	WW	32.1477
NM47	2011	188	0700 MST	WL	31.2327
NM47	2011	188	0700 MST	WW	30.751
NM48	2011	188	0700 MST	WL	31.5814
NM48	2011	188	0700 MST	WW	31.3886
NM49	2011	188	0700 MST	WL	31.6481
NM49	2011	188	0700 MST	WW	31.6459
NM50	2011	188	0700 MST	WL	32.2912
NM50	2011	188	0700 MST	WW	32.0532
NM51	2011	188	0700 MST	WL	31.4266
NM51	2011	188	0700 MST	WW	30.8796
NM52	2011	188	0700 MST	WL	31.9285
NM52	2011	188	0700 MST	WW	31.3168
NM53	2011	188	0700 MST	WL	32.4952
NM53	2011	188	0700 MST	WW	31.4054
NM55	2011	188	0700 MST	WL	32.2267
NM55	2011	188	0700 MST	WW	30.9402
NM56	2011	188	0700 MST	WL	32.1294
NM56	2011	188	0700 MST	WW	30.7688
NM57	2011	188	0700 MST	WL	31.1186
NM57	2011	188	0700 MST	WW	31.2145
NM58	2011	188	0700 MST	WL	31.97
NM58	2011	188	0700 MST	WW	31.9335
NM59	2011	188	0700 MST	WL	32.0817
NM59	2011	188	0700 MST	WW	31.5477
NM60	2011	188	0700 MST	WL	31.5953
NM60	2011	188	0700 MST	WW	31.7636
NM61	2011	188	0700 MST	WL	30.9453
NM61	2011	188	0700 MST	WW	30.6496
NM62	2011	188	0700 MST	WL	33.1777
NM62	2011	188	0700 MST	WW	33.0079
NM63	2011	188	0700 MST	WL	31.4304
NM63	2011	188	0700 MST	WW	30.819
NM64	2011	188	0700 MST	WL	31.5782
NM64	2011	188	0700 MST	WW	31.3948
NM65	2011	188	0700 MST	WL	32.8827
NM65	2011	188	0700 MST	WW	31.1905
NM66	2011	188	0700 MST	WL	31.85
NM66	2011	188	0700 MST	WW	32.0625
NM67	2011	188	0700 MST	WL	31.5343
NM67	2011	188	0700 MST	WW	30.9377
NM68	2011	188	0700 MST	WL	31.7114
NM68	2011	188	0700 MST	WW	32.0042
NM69	2011	188	0700 MST	WL	32.5071
NM69	2011	188	0700 MST	WW	31.2902
NM70	2011	188	0700 MST	WL	32.2472
NM70	2011	188	0700 MST	WW	31.5108
NM71	2011	188	0700 MST	WL	32.1747
NM71	2011	188	0700 MST	WW	31.6793
NM72	2011	188	0700 MST	WL	31.8428
NM72	2011	188	0700 MST	WW	32.0046
NM73	2011	188	0700 MST	WL	30.8911
NM73	2011	188	0700 MST	WW	29.8561
NM74	2011	188	0700 MST	WL	32.0252
NM74	2011	188	0700 MST	WW	31.5155
NM75	2011	188	0700 MST	WL	32.464
NM75	2011	188	0700 MST	WW	31.8815
NM76	2011	188	0700 MST	WL	30.4857
NM76	2011	188	0700 MST	WW	29.8723
NM77	2011	188	0700 MST	WL	31.6232
NM77	2011	188	0700 MST	WW	31.1462
NM78	2011	188	0700 MST	WL	31.6044
NM78	2011	188	0700 MST	WW	31.8641
NM79	2011	188	0700 MST	WL	31.8486
NM79	2011	188	0700 MST	WW	31.5102
NM80	2011	188	0700 MST	WL	33.019
NM80	2011	188	0700 MST	WW	31.0614
NM81	2011	188	0700 MST	WL	33.1423
NM81	2011	188	0700 MST	WW	32.1731
NM82	2011	188	0700 MST	WL	30.2753
NM82	2011	188	0700 MST	WW	30.4266
NM83	2011	188	0700 MST	WL	32.285
NM83	2011	188	0700 MST	WW	31.6221
NM84	2011	188	0700 MST	WL	32.2027
NM84	2011	188	0700 MST	WW	31.1232
NM85	2011	188	0700 MST	WL	31.6917
NM85	2011	188	0700 MST	WW	31.4254
NM86	2011	188	0700 MST	WL	31.9009
NM86	2011	188	0700 MST	WW	31.1109
NM87	2011	188	0700 MST	WL	32.2742
NM87	2011	188	0700 MST	WW	30.7483
NM88	2011	188	0700 MST	WL	32.8527
NM88	2011	188	0700 MST	WW	32.2127
NM89	2011	188	0700 MST	WL	32.8269
NM89	2011	188	0700 MST	WW	31.4039
NM90	2011	188	0700 MST	WL	31.3093
NM90	2011	188	0700 MST	WW	31.6597
NM91	2011	188	0700 MST	WL	31.9445
NM91	2011	188	0700 MST	WW	31.5075
NM93	2011	188	0700 MST	WL	32.1414
NM93	2011	188	0700 MST	WW	32.1272
NM94	2011	188	0700 MST	WL	31.6141
NM94	2011	188	0700 MST	WW	30.9798
NM95	2011	188	0700 MST	WL	31.077
NM95	2011	188	0700 MST	WW	31.304
NM96	2011	188	0700 MST	WL	31.3838
NM96	2011	188	0700 MST	WW	29.9299
NM97	2011	188	0700 MST	WL	31.754
NM97	2011	188	0700 MST	WW	31.0128
NM98	2011	188	0700 MST	WL	31.2964
NM98	2011	188	0700 MST	WW	30.3798
NM99	2011	188	0700 MST	WL	31.2566
NM99	2011	188	0700 MST	WW	30.7509
TM1	2011	188	0700 MST	WL	30.7583
TM1	2011	188	0700 MST	WW	30.2332
NM01	2011	188	1300 MST	WL	43.6985
NM01	2011	188	1300 MST	WW	42.9439
NM02	2011	188	1300 MST	WL	38.8711
NM02	2011	188	1300 MST	WW	41.984
NM03	2011	188	1300 MST	WL	40.4465
NM03	2011	188	1300 MST	WW	41.8971
NM04	2011	188	1300 MST	WL	41.6467
NM04	2011	188	1300 MST	WW	43.8977
NM05	2011	188	1300 MST	WL	43.303
NM05	2011	188	1300 MST	WW	43.3994
NM06	2011	188	1300 MST	WL	43.2492
NM06	2011	188	1300 MST	WW	43.1743
NM07	2011	188	1300 MST	WL	42.3412
NM07	2011	188	1300 MST	WW	42.4854
NM08	2011	188	1300 MST	WL	44.8174
NM08	2011	188	1300 MST	WW	45.2078
NM09	2011	188	1300 MST	WL	39.5572
NM09	2011	188	1300 MST	WW	43.3945
NM10	2011	188	1300 MST	WL	40.6333
NM10	2011	188	1300 MST	WW	39.8729
NM11	2011	188	1300 MST	WL	42.2597
NM11	2011	188	1300 MST	WW	42.3077
NM12	2011	188	1300 MST	WL	45.0127
NM12	2011	188	1300 MST	WW	45.0022
NM13	2011	188	1300 MST	WL	40.3763
NM13	2011	188	1300 MST	WW	42.6971
NM15	2011	188	1300 MST	WL	43.2201
NM15	2011	188	1300 MST	WW	42.5398
NM16	2011	188	1300 MST	WL	42.7363
NM16	2011	188	1300 MST	WW	43.6148
NM17	2011	188	1300 MST	WL	46.1625
NM17	2011	188	1300 MST	WW	44.8045
NM18	2011	188	1300 MST	WL	42.0954
NM18	2011	188	1300 MST	WW	42.7734
NM19	2011	188	1300 MST	WL	45.7013
NM19	2011	188	1300 MST	WW	46.179
NM20	2011	188	1300 MST	WL	45.2807
NM20	2011	188	1300 MST	WW	44.5474
NM21	2011	188	1300 MST	WL	43.6239
NM21	2011	188	1300 MST	WW	43.4341
NM22	2011	188	1300 MST	WL	44.1715
NM22	2011	188	1300 MST	WW	39.8848
NM23	2011	188	1300 MST	WL	43.5412
NM23	2011	188	1300 MST	WW	43.4299
NM24	2011	188	1300 MST	WL	43.824
NM24	2011	188	1300 MST	WW	43.5579
NM24016	2011	188	1300 MST	WL	43.7326
NM24016	2011	188	1300 MST	WW	42.6025
NM25	2011	188	1300 MST	WL	43.6218
NM25	2011	188	1300 MST	WW	43.2962
NM27	2011	188	1300 MST	WL	45.2876
NM27	2011	188	1300 MST	WW	46.1279
NM28	2011	188	1300 MST	WL	43.6484
NM28	2011	188	1300 MST	WW	43.3878
NM29	2011	188	1300 MST	WL	42.0162
NM29	2011	188	1300 MST	WW	41.9574
NM30	2011	188	1300 MST	WL	41.1192
NM30	2011	188	1300 MST	WW	43.0541
NM31	2011	188	1300 MST	WL	47.1584
NM31	2011	188	1300 MST	WW	45.6969
NM32	2011	188	1300 MST	WL	45.1205
NM32	2011	188	1300 MST	WW	43.5348
NM33	2011	188	1300 MST	WL	38.3632
NM33	2011	188	1300 MST	WW	40.9456
NM34	2011	188	1300 MST	WL	46.8717
NM34	2011	188	1300 MST	WW	43.7692
NM35	2011	188	1300 MST	WL	42.5695
NM35	2011	188	1300 MST	WW	43.8343
NM36	2011	188	1300 MST	WL	43.7028
NM36	2011	188	1300 MST	WW	42.3559
NM37	2011	188	1300 MST	WL	39.9669
NM37	2011	188	1300 MST	WW	43.6918
NM38	2011	188	1300 MST	WL	43.3937
NM38	2011	188	1300 MST	WW	44.9648
NM39	2011	188	1300 MST	WL	40.8103
NM39	2011	188	1300 MST	WW	42.5392
NM40	2011	188	1300 MST	WL	40.4072
NM40	2011	188	1300 MST	WW	39.9003
NM41	2011	188	1300 MST	WL	42.7236
NM41	2011	188	1300 MST	WW	43.4172
NM42	2011	188	1300 MST	WL	41.701
NM42	2011	188	1300 MST	WW	42.9273
NM43	2011	188	1300 MST	WL	39.32
NM43	2011	188	1300 MST	WW	40.2491
NM44	2011	188	1300 MST	WL	42.8413
NM44	2011	188	1300 MST	WW	43.9962
NM45	2011	188	1300 MST	WL	47.2307
NM45	2011	188	1300 MST	WW	45.6839
NM46	2011	188	1300 MST	WL	45.7199
NM46	2011	188	1300 MST	WW	44.5497
NM47	2011	188	1300 MST	WL	41.5239
NM47	2011	188	1300 MST	WW	40.4329
NM48	2011	188	1300 MST	WL	41.5105
NM48	2011	188	1300 MST	WW	40.9207
NM49	2011	188	1300 MST	WL	41.4971
NM49	2011	188	1300 MST	WW	44.1528
NM50	2011	188	1300 MST	WL	42.3836
NM50	2011	188	1300 MST	WW	42.4245
NM51	2011	188	1300 MST	WL	41.3645
NM51	2011	188	1300 MST	WW	42.4006
NM52	2011	188	1300 MST	WL	42.7932
NM52	2011	188	1300 MST	WW	42.5046
NM53	2011	188	1300 MST	WL	42.6531
NM53	2011	188	1300 MST	WW	42.5119
NM55	2011	188	1300 MST	WL	43.254
NM55	2011	188	1300 MST	WW	42.3288
NM56	2011	188	1300 MST	WL	43.5812
NM56	2011	188	1300 MST	WW	42.9145
NM57	2011	188	1300 MST	WL	39.9556
NM57	2011	188	1300 MST	WW	42.4166
NM58	2011	188	1300 MST	WL	42.1411
NM58	2011	188	1300 MST	WW	43.9674
NM59	2011	188	1300 MST	WL	43.7612
NM59	2011	188	1300 MST	WW	44.3494
NM60	2011	188	1300 MST	WL	42.6486
NM60	2011	188	1300 MST	WW	43.324
NM61	2011	188	1300 MST	WL	41.393
NM61	2011	188	1300 MST	WW	42.4346
NM62	2011	188	1300 MST	WL	47.0844
NM62	2011	188	1300 MST	WW	46.6349
NM63	2011	188	1300 MST	WL	41.7224
NM63	2011	188	1300 MST	WW	41.6145
NM64	2011	188	1300 MST	WL	42.3641
NM64	2011	188	1300 MST	WW	42.5038
NM65	2011	188	1300 MST	WL	44.8161
NM65	2011	188	1300 MST	WW	43.1197
NM66	2011	188	1300 MST	WL	42.6028
NM66	2011	188	1300 MST	WW	43.5445
NM67	2011	188	1300 MST	WL	41.0762
NM67	2011	188	1300 MST	WW	41.2974
NM68	2011	188	1300 MST	WL	41.8525
NM68	2011	188	1300 MST	WW	44.0478
NM69	2011	188	1300 MST	WL	43.0844
NM69	2011	188	1300 MST	WW	43.5555
NM70	2011	188	1300 MST	WL	43.4207
NM70	2011	188	1300 MST	WW	45.1336
NM71	2011	188	1300 MST	WL	43.3263
NM71	2011	188	1300 MST	WW	43.5475
NM72	2011	188	1300 MST	WL	41.9797
NM72	2011	188	1300 MST	WW	44.9314
NM73	2011	188	1300 MST	WL	40.3087
NM73	2011	188	1300 MST	WW	39.6493
NM74	2011	188	1300 MST	WL	42.1322
NM74	2011	188	1300 MST	WW	43.3744
NM75	2011	188	1300 MST	WL	43.454
NM75	2011	188	1300 MST	WW	45.186
NM76	2011	188	1300 MST	WL	38.2205
NM76	2011	188	1300 MST	WW	38.4017
NM77	2011	188	1300 MST	WL	42.2178
NM77	2011	188	1300 MST	WW	42.4265
NM78	2011	188	1300 MST	WL	40.6104
NM78	2011	188	1300 MST	WW	42.261
NM79	2011	188	1300 MST	WL	44.1268
NM79	2011	188	1300 MST	WW	46.1148
NM80	2011	188	1300 MST	WL	44.5264
NM80	2011	188	1300 MST	WW	45.5984
NM81	2011	188	1300 MST	WL	44.1345
NM81	2011	188	1300 MST	WW	44.5884
NM82	2011	188	1300 MST	WL	39.3497
NM82	2011	188	1300 MST	WW	40.0943
NM83	2011	188	1300 MST	WL	42.6794
NM83	2011	188	1300 MST	WW	42.2385
NM84	2011	188	1300 MST	WL	44.3704
NM84	2011	188	1300 MST	WW	43.3226
NM85	2011	188	1300 MST	WL	43.2515
NM85	2011	188	1300 MST	WW	44.1667
NM86	2011	188	1300 MST	WL	40.7617
NM86	2011	188	1300 MST	WW	41.1182
NM87	2011	188	1300 MST	WL	42.9005
NM87	2011	188	1300 MST	WW	42.3686
NM88	2011	188	1300 MST	WL	43.338
NM88	2011	188	1300 MST	WW	44.3077
NM89	2011	188	1300 MST	WL	44.0203
NM89	2011	188	1300 MST	WW	42.8745
NM90	2011	188	1300 MST	WL	40.5861
NM90	2011	188	1300 MST	WW	44.5799
NM91	2011	188	1300 MST	WL	42.1564
NM91	2011	188	1300 MST	WW	43.2145
NM93	2011	188	1300 MST	WL	41.8627
NM93	2011	188	1300 MST	WW	43.3755
NM94	2011	188	1300 MST	WL	41.8164
NM94	2011	188	1300 MST	WW	40.3095
NM95	2011	188	1300 MST	WL	40.7377
NM95	2011	188	1300 MST	WW	40.6931
NM96	2011	188	1300 MST	WL	42.5104
NM96	2011	188	1300 MST	WW	41.594
NM97	2011	188	1300 MST	WL	41.6834
NM97	2011	188	1300 MST	WW	40.7808
NM98	2011	188	1300 MST	WL	41.1622
NM98	2011	188	1300 MST	WW	39.4686
NM99	2011	188	1300 MST	WL	41.9845
NM99	2011	188	1300 MST	WW	41.3845
TM1	2011	188	1300 MST	WL	40.8225
TM1	2011	188	1300 MST	WW	41.0452
NM01	2011	195	0700 MST	WL	28.3025
NM01	2011	195	0700 MST	WW	25.6448
NM02	2011	195	0700 MST	WL	26.7071
NM02	2011	195	0700 MST	WW	25.0764
NM03	2011	195	0700 MST	WL	27.3016
NM03	2011	195	0700 MST	WW	25.5786
NM04	2011	195	0700 MST	WL	27.8466
NM04	2011	195	0700 MST	WW	25.4324
NM05	2011	195	0700 MST	WL	28.9211
NM05	2011	195	0700 MST	WW	26.0803
NM06	2011	195	0700 MST	WL	28.1638
NM06	2011	195	0700 MST	WW	25.094
NM07	2011	195	0700 MST	WL	28.1608
NM07	2011	195	0700 MST	WW	25.4537
NM08	2011	195	0700 MST	WL	28.966
NM08	2011	195	0700 MST	WW	28.0434
NM09	2011	195	0700 MST	WL	26.3926
NM09	2011	195	0700 MST	WW	25.4089
NM10	2011	195	0700 MST	WL	27.3614
NM10	2011	195	0700 MST	WW	24.8533
NM11	2011	195	0700 MST	WL	27.8598
NM11	2011	195	0700 MST	WW	25.7663
NM12	2011	195	0700 MST	WL	28.6569
NM12	2011	195	0700 MST	WW	26.8545
NM13	2011	195	0700 MST	WL	27.1519
NM13	2011	195	0700 MST	WW	26.3489
NM15	2011	195	0700 MST	WL	29.5833
NM15	2011	195	0700 MST	WW	26.5312
NM16	2011	195	0700 MST	WL	27.6661
NM16	2011	195	0700 MST	WW	25.6437
NM17	2011	195	0700 MST	WL	29.3879
NM17	2011	195	0700 MST	WW	27.2894
NM18	2011	195	0700 MST	WL	27.8685
NM18	2011	195	0700 MST	WW	25.0937
NM19	2011	195	0700 MST	WL	29.0371
NM19	2011	195	0700 MST	WW	26.3924
NM20	2011	195	0700 MST	WL	28.8615
NM20	2011	195	0700 MST	WW	26.2225
NM21	2011	195	0700 MST	WL	28.5182
NM21	2011	195	0700 MST	WW	26.13
NM22	2011	195	0700 MST	WL	28.2437
NM22	2011	195	0700 MST	WW	25.6452
NM23	2011	195	0700 MST	WL	27.4739
[truncated: 8,929 more rows]

## Sheet: NDVI BLUEs
Genotype	Year	Day of year	Time of day	Irrigation regime	NDVI
NM01	2010	182	0700 MST	WL	0.250462
NM01	2010	182	0700 MST	WW	0.191516
NM02	2010	182	0700 MST	WL	0.241436
NM02	2010	182	0700 MST	WW	0.212715
NM03	2010	182	0700 MST	WL	0.190776
NM03	2010	182	0700 MST	WW	0.158491
NM04	2010	182	0700 MST	WL	0.194908
NM04	2010	182	0700 MST	WW	0.204481
NM05	2010	182	0700 MST	WL	0.207998
NM05	2010	182	0700 MST	WW	0.175716
NM06	2010	182	0700 MST	WL
NM06	2010	182	0700 MST	WW	0.168747
NM07	2010	182	0700 MST	WL	0.158345
NM07	2010	182	0700 MST	WW	0.137064
NM08	2010	182	0700 MST	WL	0.150963
NM08	2010	182	0700 MST	WW	0.159692
NM09	2010	182	0700 MST	WL	0.242326
NM09	2010	182	0700 MST	WW	0.195346
NM10	2010	182	0700 MST	WL	0.239132
NM10	2010	182	0700 MST	WW	0.210902
NM11	2010	182	0700 MST	WL	0.18675
NM11	2010	182	0700 MST	WW	0.19585
NM12	2010	182	0700 MST	WL	0.182224
NM12	2010	182	0700 MST	WW	0.176284
NM13	2010	182	0700 MST	WL	0.220565
NM13	2010	182	0700 MST	WW	0.193649
NM15	2010	182	0700 MST	WL	0.227628
NM15	2010	182	0700 MST	WW	0.162692
NM16	2010	182	0700 MST	WL	0.160502
NM16	2010	182	0700 MST	WW
NM17	2010	182	0700 MST	WL
NM17	2010	182	0700 MST	WW	0.14308
NM18	2010	182	0700 MST	WL	0.195752
NM18	2010	182	0700 MST	WW	0.165483
NM19	2010	182	0700 MST	WL	0.159349
NM19	2010	182	0700 MST	WW	0.153841
NM20	2010	182	0700 MST	WL	0.155509
NM20	2010	182	0700 MST	WW	0.150584
NM21	2010	182	0700 MST	WL
NM21	2010	182	0700 MST	WW	0.162364
NM22	2010	182	0700 MST	WL	0.189828
NM22	2010	182	0700 MST	WW	0.175113
NM23	2010	182	0700 MST	WL
NM23	2010	182	0700 MST	WW	0.143642
NM24	2010	182	0700 MST	WL	0.205488
NM24	2010	182	0700 MST	WW	0.162774
NM24016	2010	182	0700 MST	WL	0.216597
NM24016	2010	182	0700 MST	WW	0.174092
NM25	2010	182	0700 MST	WL	0.174938
NM25	2010	182	0700 MST	WW	0.168628
NM27	2010	182	0700 MST	WL	0.187089
NM27	2010	182	0700 MST	WW	0.185451
NM28	2010	182	0700 MST	WL	0.190599
NM28	2010	182	0700 MST	WW	0.153671
NM29	2010	182	0700 MST	WL	0.239227
NM29	2010	182	0700 MST	WW	0.195703
NM30	2010	182	0700 MST	WL	0.171182
NM30	2010	182	0700 MST	WW	0.132087
NM31	2010	182	0700 MST	WL	0.182004
NM31	2010	182	0700 MST	WW	0.136762
NM32	2010	182	0700 MST	WL	0.189172
NM32	2010	182	0700 MST	WW	0.146704
NM33	2010	182	0700 MST	WL	0.197227
NM33	2010	182	0700 MST	WW	0.153596
NM34	2010	182	0700 MST	WL	0.17865
NM34	2010	182	0700 MST	WW	0.174846
NM35	2010	182	0700 MST	WL	0.165204
NM35	2010	182	0700 MST	WW	0.1669
NM36	2010	182	0700 MST	WL	0.200799
NM36	2010	182	0700 MST	WW	0.1959
NM37	2010	182	0700 MST	WL	0.19145
NM37	2010	182	0700 MST	WW	0.167991
NM38	2010	182	0700 MST	WL
NM38	2010	182	0700 MST	WW	0.191291
NM39	2010	182	0700 MST	WL	0.244932
NM39	2010	182	0700 MST	WW	0.200003
NM40	2010	182	0700 MST	WL	0.182263
NM40	2010	182	0700 MST	WW	0.165216
NM41	2010	182	0700 MST	WL	0.180026
NM41	2010	182	0700 MST	WW	0.204479
NM42	2010	182	0700 MST	WL	0.199455
NM42	2010	182	0700 MST	WW	0.197779
NM43	2010	182	0700 MST	WL	0.156966
NM43	2010	182	0700 MST	WW	0.192288
NM44	2010	182	0700 MST	WL	0.147508
NM44	2010	182	0700 MST	WW	0.141307
NM45	2010	182	0700 MST	WL	0.147022
NM45	2010	182	0700 MST	WW	0.147976
NM46	2010	182	0700 MST	WL	0.171728
NM46	2010	182	0700 MST	WW	0.147563
NM47	2010	182	0700 MST	WL	0.242969
NM47	2010	182	0700 MST	WW	0.217596
NM48	2010	182	0700 MST	WL	0.175802
NM48	2010	182	0700 MST	WW	0.213087
NM49	2010	182	0700 MST	WL	0.235069
NM49	2010	182	0700 MST	WW	0.188321
NM50	2010	182	0700 MST	WL	0.249187
NM50	2010	182	0700 MST	WW	0.194063
NM51	2010	182	0700 MST	WL	0.188266
NM51	2010	182	0700 MST	WW	0.188291
NM52	2010	182	0700 MST	WL	0.191549
NM52	2010	182	0700 MST	WW	0.191277
NM53	2010	182	0700 MST	WL	0.170621
NM53	2010	182	0700 MST	WW	0.159887
NM55	2010	182	0700 MST	WL	0.169142
NM55	2010	182	0700 MST	WW
NM56	2010	182	0700 MST	WL	0.17431
NM56	2010	182	0700 MST	WW	0.14648
NM57	2010	182	0700 MST	WL	0.234389
NM57	2010	182	0700 MST	WW	0.159404
NM58	2010	182	0700 MST	WL	0.202981
NM58	2010	182	0700 MST	WW
NM59	2010	182	0700 MST	WL	0.20791
NM59	2010	182	0700 MST	WW	0.178826
NM60	2010	182	0700 MST	WL	0.258802
NM60	2010	182	0700 MST	WW
NM61	2010	182	0700 MST	WL	0.224357
NM61	2010	182	0700 MST	WW	0.236088
NM62	2010	182	0700 MST	WL	0.152938
NM62	2010	182	0700 MST	WW	0.137499
NM63	2010	182	0700 MST	WL	0.204563
NM63	2010	182	0700 MST	WW	0.182131
NM64	2010	182	0700 MST	WL	0.181404
NM64	2010	182	0700 MST	WW	0.18648
NM65	2010	182	0700 MST	WL	0.147072
NM65	2010	182	0700 MST	WW	0.151563
NM66	2010	182	0700 MST	WL	0.178854
NM66	2010	182	0700 MST	WW	0.192233
NM67	2010	182	0700 MST	WL	0.210098
NM67	2010	182	0700 MST	WW	0.19813
NM68	2010	182	0700 MST	WL	0.130844
NM68	2010	182	0700 MST	WW	0.115182
NM69	2010	182	0700 MST	WL	0.121328
NM69	2010	182	0700 MST	WW
NM70	2010	182	0700 MST	WL	0.186912
NM70	2010	182	0700 MST	WW	0.151577
NM71	2010	182	0700 MST	WL	0.220089
NM71	2010	182	0700 MST	WW	0.181957
NM72	2010	182	0700 MST	WL	0.195982
NM72	2010	182	0700 MST	WW	0.189754
NM73	2010	182	0700 MST	WL	0.179596
NM73	2010	182	0700 MST	WW	0.182315
NM74	2010	182	0700 MST	WL	0.191875
NM74	2010	182	0700 MST	WW	0.193142
NM75	2010	182	0700 MST	WL	0.194832
NM75	2010	182	0700 MST	WW	0.156044
NM76	2010	182	0700 MST	WL	0.182416
NM76	2010	182	0700 MST	WW	0.193728
NM77	2010	182	0700 MST	WL	0.185147
NM77	2010	182	0700 MST	WW	0.182415
NM78	2010	182	0700 MST	WL	0.213032
NM78	2010	182	0700 MST	WW	0.173309
NM79	2010	182	0700 MST	WL	0.12813
NM79	2010	182	0700 MST	WW	0.156757
NM80	2010	182	0700 MST	WL	0.218395
NM80	2010	182	0700 MST	WW	0.182565
NM81	2010	182	0700 MST	WL	0.153953
NM81	2010	182	0700 MST	WW	0.165366
NM82	2010	182	0700 MST	WL	0.233702
NM82	2010	182	0700 MST	WW	0.18072
NM83	2010	182	0700 MST	WL	0.157634
NM83	2010	182	0700 MST	WW	0.160119
NM84	2010	182	0700 MST	WL	0.161946
NM84	2010	182	0700 MST	WW	0.173707
NM85	2010	182	0700 MST	WL	0.194578
NM85	2010	182	0700 MST	WW	0.184981
NM86	2010	182	0700 MST	WL	0.124147
NM86	2010	182	0700 MST	WW	0.161573
NM87	2010	182	0700 MST	WL	0.222667
NM87	2010	182	0700 MST	WW	0.1539
NM88	2010	182	0700 MST	WL	0.1878
NM88	2010	182	0700 MST	WW	0.184814
NM89	2010	182	0700 MST	WL	0.169241
NM89	2010	182	0700 MST	WW	0.125489
NM90	2010	182	0700 MST	WL	0.20248
NM90	2010	182	0700 MST	WW	0.203427
NM91	2010	182	0700 MST	WL	0.183053
NM91	2010	182	0700 MST	WW	0.183054
NM92	2010	182	0700 MST	WL
NM92	2010	182	0700 MST	WW	0.152126
NM93	2010	182	0700 MST	WL	0.144351
NM93	2010	182	0700 MST	WW	0.130489
NM94	2010	182	0700 MST	WL	0.192489
NM94	2010	182	0700 MST	WW	0.172097
NM95	2010	182	0700 MST	WL	0.1921
NM95	2010	182	0700 MST	WW	0.18466
NM96	2010	182	0700 MST	WL	0.116672
NM96	2010	182	0700 MST	WW	0.174616
NM97	2010	182	0700 MST	WL	0.202892
NM97	2010	182	0700 MST	WW	0.201237
NM98	2010	182	0700 MST	WL	0.167149
NM98	2010	182	0700 MST	WW	0.197314
NM99	2010	182	0700 MST	WL	0.142652
NM99	2010	182	0700 MST	WW	0.1688
TM1	2010	182	0700 MST	WL	0.195614
TM1	2010	182	0700 MST	WW	0.152941
NM01	2010	182	0900 MST	WL	0.241175
NM01	2010	182	0900 MST	WW	0.159942
NM02	2010	182	0900 MST	WL	0.22986
NM02	2010	182	0900 MST	WW	0.193064
NM03	2010	182	0900 MST	WL	0.188213
NM03	2010	182	0900 MST	WW	0.160288
NM04	2010	182	0900 MST	WL	0.204273
NM04	2010	182	0900 MST	WW	0.191363
NM05	2010	182	0900 MST	WL	0.209024
NM05	2010	182	0900 MST	WW	0.181235
NM06	2010	182	0900 MST	WL
NM06	2010	182	0900 MST	WW	0.159483
NM07	2010	182	0900 MST	WL	0.145614
NM07	2010	182	0900 MST	WW	0.137122
NM08	2010	182	0900 MST	WL	0.169827
NM08	2010	182	0900 MST	WW	0.162114
NM09	2010	182	0900 MST	WL	0.222998
NM09	2010	182	0900 MST	WW	0.187547
NM10	2010	182	0900 MST	WL	0.229047
NM10	2010	182	0900 MST	WW	0.203199
NM11	2010	182	0900 MST	WL	0.20243
NM11	2010	182	0900 MST	WW	0.20048
NM12	2010	182	0900 MST	WL	0.171061
NM12	2010	182	0900 MST	WW	0.171669
NM13	2010	182	0900 MST	WL	0.207804
NM13	2010	182	0900 MST	WW	0.194555
NM15	2010	182	0900 MST	WL	0.232854
NM15	2010	182	0900 MST	WW	0.183965
NM16	2010	182	0900 MST	WL	0.157736
NM16	2010	182	0900 MST	WW
NM17	2010	182	0900 MST	WL	0.189988
NM17	2010	182	0900 MST	WW	0.141571
NM18	2010	182	0900 MST	WL	0.175647
NM18	2010	182	0900 MST	WW	0.164928
NM19	2010	182	0900 MST	WL	0.148161
NM19	2010	182	0900 MST	WW	0.154866
NM20	2010	182	0900 MST	WL	0.143835
NM20	2010	182	0900 MST	WW	0.141528
NM21	2010	182	0900 MST	WL
NM21	2010	182	0900 MST	WW	0.16475
NM22	2010	182	0900 MST	WL	0.192114
NM22	2010	182	0900 MST	WW	0.173034
NM23	2010	182	0900 MST	WL	0.194855
NM23	2010	182	0900 MST	WW	0.137473
NM24	2010	182	0900 MST	WL	0.189773
NM24	2010	182	0900 MST	WW	0.147147
NM24016	2010	182	0900 MST	WL	0.213568
NM24016	2010	182	0900 MST	WW	0.174828
NM25	2010	182	0900 MST	WL	0.160907
NM25	2010	182	0900 MST	WW	0.170781
NM27	2010	182	0900 MST	WL	0.182353
NM27	2010	182	0900 MST	WW	0.186323
NM28	2010	182	0900 MST	WL	0.176182
NM28	2010	182	0900 MST	WW	0.149273
NM29	2010	182	0900 MST	WL	0.226697
NM29	2010	182	0900 MST	WW	0.18661
NM30	2010	182	0900 MST	WL	0.16737
NM30	2010	182	0900 MST	WW	0.124989
NM31	2010	182	0900 MST	WL	0.16762
NM31	2010	182	0900 MST	WW	0.138847
NM32	2010	182	0900 MST	WL	0.168672
NM32	2010	182	0900 MST	WW	0.129959
NM33	2010	182	0900 MST	WL	0.199474
NM33	2010	182	0900 MST	WW	0.153527
NM34	2010	182	0900 MST	WL	0.165109
NM34	2010	182	0900 MST	WW	0.18048
NM35	2010	182	0900 MST	WL	0.142876
NM35	2010	182	0900 MST	WW	0.15658
NM36	2010	182	0900 MST	WL	0.227542
NM36	2010	182	0900 MST	WW	0.215365
NM37	2010	182	0900 MST	WL	0.164185
NM37	2010	182	0900 MST	WW	0.151257
NM38	2010	182	0900 MST	WL
NM38	2010	182	0900 MST	WW	0.194093
NM39	2010	182	0900 MST	WL	0.237341
NM39	2010	182	0900 MST	WW	0.197751
NM40	2010	182	0900 MST	WL
NM40	2010	182	0900 MST	WW	0.169836
NM41	2010	182	0900 MST	WL	0.182308
NM41	2010	182	0900 MST	WW	0.195044
NM42	2010	182	0900 MST	WL	0.179962
NM42	2010	182	0900 MST	WW	0.188809
NM43	2010	182	0900 MST	WL	0.149598
NM43	2010	182	0900 MST	WW	0.190628
NM44	2010	182	0900 MST	WL	0.132402
NM44	2010	182	0900 MST	WW	0.133264
NM45	2010	182	0900 MST	WL	0.153042
NM45	2010	182	0900 MST	WW	0.142271
NM46	2010	182	0900 MST	WL	0.166145
NM46	2010	182	0900 MST	WW	0.139738
NM47	2010	182	0900 MST	WL	0.229498
NM47	2010	182	0900 MST	WW	0.212906
NM48	2010	182	0900 MST	WL	0.184865
NM48	2010	182	0900 MST	WW	0.197401
NM49	2010	182	0900 MST	WL	0.243056
NM49	2010	182	0900 MST	WW	0.188996
NM50	2010	182	0900 MST	WL	0.218831
NM50	2010	182	0900 MST	WW	0.18588
NM51	2010	182	0900 MST	WL	0.200699
NM51	2010	182	0900 MST	WW	0.191179
NM52	2010	182	0900 MST	WL	0.185295
NM52	2010	182	0900 MST	WW	0.181633
NM53	2010	182	0900 MST	WL	0.167978
NM53	2010	182	0900 MST	WW	0.149457
NM55	2010	182	0900 MST	WL	0.149624
NM55	2010	182	0900 MST	WW
NM56	2010	182	0900 MST	WL	0.164416
NM56	2010	182	0900 MST	WW	0.140504
NM57	2010	182	0900 MST	WL	0.227696
NM57	2010	182	0900 MST	WW	0.17236
NM58	2010	182	0900 MST	WL	0.204339
NM58	2010	182	0900 MST	WW
NM59	2010	182	0900 MST	WL	0.214067
NM59	2010	182	0900 MST	WW	0.170159
NM60	2010	182	0900 MST	WL	0.210201
NM60	2010	182	0900 MST	WW
NM61	2010	182	0900 MST	WL	0.217748
NM61	2010	182	0900 MST	WW	0.22853
NM62	2010	182	0900 MST	WL	0.147597
NM62	2010	182	0900 MST	WW	0.132504
NM63	2010	182	0900 MST	WL	0.200383
NM63	2010	182	0900 MST	WW	0.174467
NM64	2010	182	0900 MST	WL	0.178731
NM64	2010	182	0900 MST	WW	0.184218
NM65	2010	182	0900 MST	WL	0.151835
NM65	2010	182	0900 MST	WW	0.146595
NM66	2010	182	0900 MST	WL	0.167105
NM66	2010	182	0900 MST	WW	0.187787
NM67	2010	182	0900 MST	WL	0.223842
NM67	2010	182	0900 MST	WW	0.210997
NM68	2010	182	0900 MST	WL	0.135149
NM68	2010	182	0900 MST	WW	0.0760234
NM69	2010	182	0900 MST	WL	0.0977202
NM69	2010	182	0900 MST	WW
NM70	2010	182	0900 MST	WL	0.174471
NM70	2010	182	0900 MST	WW	0.136966
NM71	2010	182	0900 MST	WL	0.22744
NM71	2010	182	0900 MST	WW	0.167801
NM72	2010	182	0900 MST	WL	0.186757
NM72	2010	182	0900 MST	WW	0.186175
NM73	2010	182	0900 MST	WL	0.18381
NM73	2010	182	0900 MST	WW	0.172527
NM74	2010	182	0900 MST	WL	0.183918
NM74	2010	182	0900 MST	WW	0.186461
NM75	2010	182	0900 MST	WL	0.190291
NM75	2010	182	0900 MST	WW	0.153811
NM76	2010	182	0900 MST	WL	0.181474
NM76	2010	182	0900 MST	WW	0.207122
NM77	2010	182	0900 MST	WL	0.170834
NM77	2010	182	0900 MST	WW	0.188689
NM78	2010	182	0900 MST	WL	0.223292
NM78	2010	182	0900 MST	WW	0.187358
NM79	2010	182	0900 MST	WL	0.12497
NM79	2010	182	0900 MST	WW	0.153323
NM80	2010	182	0900 MST	WL	0.187474
NM80	2010	182	0900 MST	WW	0.156051
NM81	2010	182	0900 MST	WL	0.130797
NM81	2010	182	0900 MST	WW	0.15341
NM82	2010	182	0900 MST	WL	0.250248
NM82	2010	182	0900 MST	WW	0.187341
NM83	2010	182	0900 MST	WL	0.169587
NM83	2010	182	0900 MST	WW	0.158914
NM84	2010	182	0900 MST	WL	0.160631
NM84	2010	182	0900 MST	WW	0.160194
NM85	2010	182	0900 MST	WL	0.179478
NM85	2010	182	0900 MST	WW	0.175187
NM86	2010	182	0900 MST	WL	0.125953
NM86	2010	182	0900 MST	WW	0.1469
NM87	2010	182	0900 MST	WL	0.200725
NM87	2010	182	0900 MST	WW	0.151033
NM88	2010	182	0900 MST	WL	0.186761
NM88	2010	182	0900 MST	WW	0.188894
NM89	2010	182	0900 MST	WL	0.150992
NM89	2010	182	0900 MST	WW	0.107822
NM90	2010	182	0900 MST	WL	0.189844
NM90	2010	182	0900 MST	WW	0.197979
NM91	2010	182	0900 MST	WL	0.18171
NM91	2010	182	0900 MST	WW	0.187143
NM92	2010	182	0900 MST	WL
NM92	2010	182	0900 MST	WW	0.141143
NM93	2010	182	0900 MST	WL	0.151559
NM93	2010	182	0900 MST	WW	0.131798
NM94	2010	182	0900 MST	WL	0.177603
NM94	2010	182	0900 MST	WW	0.170757
NM95	2010	182	0900 MST	WL	0.170657
NM95	2010	182	0900 MST	WW	0.187892
NM96	2010	182	0900 MST	WL	0.119371
NM96	2010	182	0900 MST	WW	0.187962
NM97	2010	182	0900 MST	WL	0.196505
NM97	2010	182	0900 MST	WW	0.187504
NM98	2010	182	0900 MST	WL	0.177729
NM98	2010	182	0900 MST	WW	0.185609
NM99	2010	182	0900 MST	WL	0.134582
NM99	2010	182	0900 MST	WW	0.169193
TM1	2010	182	0900 MST	WL	0.198719
TM1	2010	182	0900 MST	WW	0.151011
NM01	2010	217	0700 MST	WL	0.742802
NM01	2010	217	0700 MST	WW	0.797003
NM02	2010	217	0700 MST	WL	0.725788
NM02	2010	217	0700 MST	WW	0.796435
NM03	2010	217	0700 MST	WL	0.632159
NM03	2010	217	0700 MST	WW	0.759493
NM04	2010	217	0700 MST	WL	0.724826
NM04	2010	217	0700 MST	WW	0.813606
NM05	2010	217	0700 MST	WL	0.612835
NM05	2010	217	0700 MST	WW	0.768245
NM06	2010	217	0700 MST	WL	0.635259
NM06	2010	217	0700 MST	WW	0.776761
NM07	2010	217	0700 MST	WL	0.716193
NM07	2010	217	0700 MST	WW	0.761975
NM08	2010	217	0700 MST	WL	0.648846
NM08	2010	217	0700 MST	WW	0.795115
NM09	2010	217	0700 MST	WL	0.693774
NM09	2010	217	0700 MST	WW	0.756675
NM10	2010	217	0700 MST	WL	0.789938
NM10	2010	217	0700 MST	WW	0.822958
NM11	2010	217	0700 MST	WL	0.707402
NM11	2010	217	0700 MST	WW	0.810043
NM12	2010	217	0700 MST	WL	0.733449
NM12	2010	217	0700 MST	WW	0.777574
NM13	2010	217	0700 MST	WL	0.707986
NM13	2010	217	0700 MST	WW	0.706523
NM15	2010	217	0700 MST	WL	0.720747
NM15	2010	217	0700 MST	WW	0.770951
NM16	2010	217	0700 MST	WL	0.690922
NM16	2010	217	0700 MST	WW	0.760496
NM17	2010	217	0700 MST	WL	0.544996
NM17	2010	217	0700 MST	WW	0.729346
NM18	2010	217	0700 MST	WL	0.756117
NM18	2010	217	0700 MST	WW	0.776248
NM19	2010	217	0700 MST	WL	0.716732
NM19	2010	217	0700 MST	WW	0.776884
NM20	2010	217	0700 MST	WL	0.703351
NM20	2010	217	0700 MST	WW	0.769325
NM21	2010	217	0700 MST	WL	0.67926
NM21	2010	217	0700 MST	WW	0.752627
NM22	2010	217	0700 MST	WL	0.723569
NM22	2010	217	0700 MST	WW	0.792023
NM23	2010	217	0700 MST	WL	0.714716
NM23	2010	217	0700 MST	WW	0.797783
NM24	2010	217	0700 MST	WL	0.692948
NM24	2010	217	0700 MST	WW	0.78567
NM24016	2010	217	0700 MST	WL	0.717975
NM24016	2010	217	0700 MST	WW	0.765827
NM25	2010	217	0700 MST	WL	0.630955
NM25	2010	217	0700 MST	WW	0.746511
NM27	2010	217	0700 MST	WL	0.663948
NM27	2010	217	0700 MST	WW	0.799216
NM28	2010	217	0700 MST	WL	0.736982
NM28	2010	217	0700 MST	WW	0.784747
NM29	2010	217	0700 MST	WL	0.757621
NM29	2010	217	0700 MST	WW	0.759274
NM30	2010	217	0700 MST	WL	0.685168
NM30	2010	217	0700 MST	WW	0.778288
NM31	2010	217	0700 MST	WL	0.700706
NM31	2010	217	0700 MST	WW	0.751195
NM32	2010	217	0700 MST	WL	0.709226
NM32	2010	217	0700 MST	WW	0.780805
NM33	2010	217	0700 MST	WL	0.759374
NM33	2010	217	0700 MST	WW	0.819467
NM34	2010	217	0700 MST	WL	0.696573
NM34	2010	217	0700 MST	WW	0.780299
NM35	2010	217	0700 MST	WL	0.691426
NM35	2010	217	0700 MST	WW	0.817679
NM36	2010	217	0700 MST	WL	0.636876
NM36	2010	217	0700 MST	WW	0.836827
NM37	2010	217	0700 MST	WL	0.674096
NM37	2010	217	0700 MST	WW	0.766239
NM38	2010	217	0700 MST	WL	0.610819
NM38	2010	217	0700 MST	WW	0.801255
NM39	2010	217	0700 MST	WL	0.812323
NM39	2010	217	0700 MST	WW	0.775961
NM40	2010	217	0700 MST	WL	0.687856
NM40	2010	217	0700 MST	WW	0.766286
NM41	2010	217	0700 MST	WL	0.671185
NM41	2010	217	0700 MST	WW	0.814128
NM42	2010	217	0700 MST	WL	0.740951
NM42	2010	217	0700 MST	WW	0.786972
NM43	2010	217	0700 MST	WL	0.765974
NM43	2010	217	0700 MST	WW	0.822981
NM44	2010	217	0700 MST	WL	0.642459
NM44	2010	217	0700 MST	WW	0.734627
NM45	2010	217	0700 MST	WL	0.578251
NM45	2010	217	0700 MST	WW	0.717791
NM46	2010	217	0700 MST	WL	0.721227
NM46	2010	217	0700 MST	WW	0.749701
NM47	2010	217	0700 MST	WL	0.750621
NM47	2010	217	0700 MST	WW	0.825564
NM48	2010	217	0700 MST	WL	0.770111
NM48	2010	217	0700 MST	WW	0.80933
NM49	2010	217	0700 MST	WL	0.698461
NM49	2010	217	0700 MST	WW	0.821622
NM50	2010	217	0700 MST	WL	0.765391
NM50	2010	217	0700 MST	WW	0.808601
NM51	2010	217	0700 MST	WL	0.74997
NM51	2010	217	0700 MST	WW	0.751402
NM52	2010	217	0700 MST	WL	0.762115
NM52	2010	217	0700 MST	WW	0.807401
NM53	2010	217	0700 MST	WL	0.713076
NM53	2010	217	0700 MST	WW	0.779692
NM55	2010	217	0700 MST	WL	0.664611
NM55	2010	217	0700 MST	WW	0.7459
NM56	2010	217	0700 MST	WL	0.697096
NM56	2010	217	0700 MST	WW	0.758889
NM57	2010	217	0700 MST	WL	0.757497
NM57	2010	217	0700 MST	WW	0.717322
NM58	2010	217	0700 MST	WL	0.528761
NM58	2010	217	0700 MST	WW	0.745635
NM59	2010	217	0700 MST	WL	0.776154
NM59	2010	217	0700 MST	WW	0.742217
NM60	2010	217	0700 MST	WL	0.618458
NM60	2010	217	0700 MST	WW	0.740608
NM61	2010	217	0700 MST	WL	0.76779
NM61	2010	217	0700 MST	WW	0.836455
NM62	2010	217	0700 MST	WL	0.636163
NM62	2010	217	0700 MST	WW	0.755063
NM63	2010	217	0700 MST	WL	0.714702
NM63	2010	217	0700 MST	WW	0.767354
NM64	2010	217	0700 MST	WL	0.589768
NM64	2010	217	0700 MST	WW	0.754486
NM65	2010	217	0700 MST	WL	0.622171
NM65	2010	217	0700 MST	WW	0.793597
NM66	2010	217	0700 MST	WL	0.726936
NM66	2010	217	0700 MST	WW	0.817591
NM67	2010	217	0700 MST	WL	0.707107
NM67	2010	217	0700 MST	WW	0.790443
NM68	2010	217	0700 MST	WL	0.391256
NM68	2010	217	0700 MST	WW	0.733369
NM69	2010	217	0700 MST	WL	0.799198
NM69	2010	217	0700 MST	WW	0.793967
NM70	2010	217	0700 MST	WL	0.692674
NM70	2010	217	0700 MST	WW	0.79793
NM71	2010	217	0700 MST	WL	0.718426
NM71	2010	217	0700 MST	WW	0.781409
NM72	2010	217	0700 MST	WL	0.654584
NM72	2010	217	0700 MST	WW	0.751179
NM73	2010	217	0700 MST	WL	0.689341
NM73	2010	217	0700 MST	WW	0.745813
NM74	2010	217	0700 MST	WL	0.622521
NM74	2010	217	0700 MST	WW	0.78318
NM75	2010	217	0700 MST	WL	0.724546
NM75	2010	217	0700 MST	WW	0.767407
NM76	2010	217	0700 MST	WL	0.74242
NM76	2010	217	0700 MST	WW	0.760317
NM77	2010	217	0700 MST	WL	0.654638
NM77	2010	217	0700 MST	WW	0.743231
NM78	2010	217	0700 MST	WL	0.757919
NM78	2010	217	0700 MST	WW	0.773247
NM79	2010	217	0700 MST	WL	0.610007
NM79	2010	217	0700 MST	WW	0.751182
NM80	2010	217	0700 MST	WL	0.772779
NM80	2010	217	0700 MST	WW	0.784494
NM81	2010	217	0700 MST	WL	0.673486
NM81	2010	217	0700 MST	WW	0.752888
NM82	2010	217	0700 MST	WL	0.793355
NM82	2010	217	0700 MST	WW	0.752798
NM83	2010	217	0700 MST	WL	0.673976
NM83	2010	217	0700 MST	WW	0.809542
NM84	2010	217	0700 MST	WL	0.66901
NM84	2010	217	0700 MST	WW	0.742584
NM85	2010	217	0700 MST	WL	0.696447
NM85	2010	217	0700 MST	WW	0.800482
NM86	2010	217	0700 MST	WL	0.706294
NM86	2010	217	0700 MST	WW	0.816326
NM87	2010	217	0700 MST	WL	0.790473
NM87	2010	217	0700 MST	WW	0.74793
NM88	2010	217	0700 MST	WL	0.617137
NM88	2010	217	0700 MST	WW	0.751357
NM89	2010	217	0700 MST	WL	0.699883
NM89	2010	217	0700 MST	WW	0.693125
NM90	2010	217	0700 MST	WL	0.69673
NM90	2010	217	0700 MST	WW	0.783434
NM91	2010	217	0700 MST	WL	0.785373
NM91	2010	217	0700 MST	WW	0.791313
NM92	2010	217	0700 MST	WL	0.532784
NM92	2010	217	0700 MST	WW	0.724055
NM93	2010	217	0700 MST	WL	0.733409
NM93	2010	217	0700 MST	WW	0.761757
NM94	2010	217	0700 MST	WL	0.645556
NM94	2010	217	0700 MST	WW	0.793395
NM95	2010	217	0700 MST	WL	0.787076
NM95	2010	217	0700 MST	WW	0.756529
NM96	2010	217	0700 MST	WL	0.686656
NM96	2010	217	0700 MST	WW	0.780248
NM97	2010	217	0700 MST	WL	0.692413
NM97	2010	217	0700 MST	WW	0.761428
NM98	2010	217	0700 MST	WL	0.765937
NM98	2010	217	0700 MST	WW	0.831826
NM99	2010	217	0700 MST	WL	0.693377
NM99	2010	217	0700 MST	WW	0.736083
TM1	2010	217	0700 MST	WL	0.718133
TM1	2010	217	0700 MST	WW	0.748252
NM01	2010	217	1300 MST	WL	0.699885
NM01	2010	217	1300 MST	WW	0.808074
NM02	2010	217	1300 MST	WL	0.716243
NM02	2010	217	1300 MST	WW	0.806436
NM03	2010	217	1300 MST	WL	0.633777
NM03	2010	217	1300 MST	WW	0.781442
NM04	2010	217	1300 MST	WL	0.697248
NM04	2010	217	1300 MST	WW	0.814955
NM05	2010	217	1300 MST	WL	0.615031
NM05	2010	217	1300 MST	WW	0.794643
NM06	2010	217	1300 MST	WL	0.573288
NM06	2010	217	1300 MST	WW	0.791521
NM07	2010	217	1300 MST	WL	0.666246
NM07	2010	217	1300 MST	WW	0.768397
NM08	2010	217	1300 MST	WL	0.595116
NM08	2010	217	1300 MST	WW	0.809483
NM09	2010	217	1300 MST	WL	0.643604
NM09	2010	217	1300 MST	WW	0.768985
NM10	2010	217	1300 MST	WL	0.778446
NM10	2010	217	1300 MST	WW	0.825008
NM11	2010	217	1300 MST	WL	0.714076
NM11	2010	217	1300 MST	WW	0.820844
NM12	2010	217	1300 MST	WL	0.727552
NM12	2010	217	1300 MST	WW	0.784604
NM13	2010	217	1300 MST	WL	0.68023
NM13	2010	217	1300 MST	WW	0.715789
NM15	2010	217	1300 MST	WL	0.682543
NM15	2010	217	1300 MST	WW	0.777202
NM16	2010	217	1300 MST	WL	0.726413
NM16	2010	217	1300 MST	WW	0.771729
NM17	2010	217	1300 MST	WL	0.487134
NM17	2010	217	1300 MST	WW	0.734823
NM18	2010	217	1300 MST	WL	0.754298
NM18	2010	217	1300 MST	WW	0.788333
NM19	2010	217	1300 MST	WL	0.694502
NM19	2010	217	1300 MST	WW	0.783253
NM20	2010	217	1300 MST	WL	0.677737
NM20	2010	217	1300 MST	WW	0.784002
NM21	2010	217	1300 MST	WL	0.617878
NM21	2010	217	1300 MST	WW	0.753662
NM22	2010	217	1300 MST	WL	0.708713
NM22	2010	217	1300 MST	WW	0.803463
NM23	2010	217	1300 MST	WL	0.688649
NM23	2010	217	1300 MST	WW	0.810937
NM24	2010	217	1300 MST	WL	0.643142
NM24	2010	217	1300 MST	WW	0.795642
NM24016	2010	217	1300 MST	WL	0.706704
NM24016	2010	217	1300 MST	WW	0.786264
NM25	2010	217	1300 MST	WL	0.572178
NM25	2010	217	1300 MST	WW	0.745035
NM27	2010	217	1300 MST	WL	0.611683
NM27	2010	217	1300 MST	WW	0.796183
NM28	2010	217	1300 MST	WL	0.716948
NM28	2010	217	1300 MST	WW	0.788984
NM29	2010	217	1300 MST	WL	0.745325
NM29	2010	217	1300 MST	WW	0.770993
NM30	2010	217	1300 MST	WL	0.641193
NM30	2010	217	1300 MST	WW	0.794557
NM31	2010	217	1300 MST	WL	0.695023
NM31	2010	217	1300 MST	WW	0.751314
NM32	2010	217	1300 MST	WL	0.647867
NM32	2010	217	1300 MST	WW	0.781181
NM33	2010	217	1300 MST	WL	0.746229
NM33	2010	217	1300 MST	WW	0.827681
NM34	2010	217	1300 MST	WL	0.650475
NM34	2010	217	1300 MST	WW	0.795712
NM35	2010	217	1300 MST	WL	0.700546
NM35	2010	217	1300 MST	WW	0.832856
NM36	2010	217	1300 MST	WL	0.598851
NM36	2010	217	1300 MST	WW	0.84544
NM37	2010	217	1300 MST	WL	0.681437
NM37	2010	217	1300 MST	WW	0.765052
NM38	2010	217	1300 MST	WL	0.625069
NM38	2010	217	1300 MST	WW	0.817353
NM39	2010	217	1300 MST	WL	0.783461
NM39	2010	217	1300 MST	WW	0.785435
NM40	2010	217	1300 MST	WL	0.620071
NM40	2010	217	1300 MST	WW	0.781973
NM41	2010	217	1300 MST	WL	0.590543
NM41	2010	217	1300 MST	WW	0.815248
NM42	2010	217	1300 MST	WL	0.701253
NM42	2010	217	1300 MST	WW	0.788427
NM43	2010	217	1300 MST	WL	0.761535
NM43	2010	217	1300 MST	WW	0.831254
NM44	2010	217	1300 MST	WL	0.597982
NM44	2010	217	1300 MST	WW	0.730008
NM45	2010	217	1300 MST	WL	0.532715
NM45	2010	217	1300 MST	WW	0.723802
NM46	2010	217	1300 MST	WL	0.694302
NM46	2010	217	1300 MST	WW	0.752931
NM47	2010	217	1300 MST	WL	0.721987
NM47	2010	217	1300 MST	WW	0.832192
NM48	2010	217	1300 MST	WL	0.73106
NM48	2010	217	1300 MST	WW	0.807722
NM49	2010	217	1300 MST	WL	0.695657
NM49	2010	217	1300 MST	WW	0.8298
NM50	2010	217	1300 MST	WL	0.736457
NM50	2010	217	1300 MST	WW	0.802698
NM51	2010	217	1300 MST	WL	0.732067
NM51	2010	217	1300 MST	WW	0.77268
NM52	2010	217	1300 MST	WL	0.736165
NM52	2010	217	1300 MST	WW	0.814207
NM53	2010	217	1300 MST	WL	0.680087
NM53	2010	217	1300 MST	WW	0.787486
NM55	2010	217	1300 MST	WL	0.638571
NM55	2010	217	1300 MST	WW	0.757403
NM56	2010	217	1300 MST	WL	0.654965
NM56	2010	217	1300 MST	WW	0.766418
NM57	2010	217	1300 MST	WL	0.72789
NM57	2010	217	1300 MST	WW	0.733834
NM58	2010	217	1300 MST	WL	0.56178
NM58	2010	217	1300 MST	WW	0.746228
NM59	2010	217	1300 MST	WL	0.758755
NM59	2010	217	1300 MST	WW	0.731754
NM60	2010	217	1300 MST	WL	0.589878
NM60	2010	217	1300 MST	WW	0.746218
NM61	2010	217	1300 MST	WL	0.73114
NM61	2010	217	1300 MST	WW	0.843244
NM62	2010	217	1300 MST	WL	0.549477
NM62	2010	217	1300 MST	WW	0.759747
NM63	2010	217	1300 MST	WL	0.673662
NM63	2010	217	1300 MST	WW	0.764184
NM64	2010	217	1300 MST	WL	0.557175
NM64	2010	217	1300 MST	WW	0.758538
NM65	2010	217	1300 MST	WL	0.578023
NM65	2010	217	1300 MST	WW	0.789725
NM66	2010	217	1300 MST	WL	0.703297
NM66	2010	217	1300 MST	WW	0.832095
NM67	2010	217	1300 MST	WL	0.696282
NM67	2010	217	1300 MST	WW	0.794893
NM68	2010	217	1300 MST	WL	0.311914
NM68	2010	217	1300 MST	WW	0.745659
NM69	2010	217	1300 MST	WL	0.768152
NM69	2010	217	1300 MST	WW	0.795561
NM70	2010	217	1300 MST	WL	0.618392
NM70	2010	217	1300 MST	WW	0.801959
NM71	2010	217	1300 MST	WL	0.715213
NM71	2010	217	1300 MST	WW	0.794032
NM72	2010	217	1300 MST	WL	0.585943
NM72	2010	217	1300 MST	WW	0.771097
NM73	2010	217	1300 MST	WL	0.681485
NM73	2010	217	1300 MST	WW	0.749465
NM74	2010	217	1300 MST	WL	0.547364
NM74	2010	217	1300 MST	WW	0.793544
NM75	2010	217	1300 MST	WL	0.678284
NM75	2010	217	1300 MST	WW	0.778298
NM76	2010	217	1300 MST	WL	0.729274
NM76	2010	217	1300 MST	WW	0.771707
NM77	2010	217	1300 MST	WL	0.618981
NM77	2010	217	1300 MST	WW	0.740631
NM78	2010	217	1300 MST	WL	0.746027
NM78	2010	217	1300 MST	WW	0.785911
NM79	2010	217	1300 MST	WL	0.50497
NM79	2010	217	1300 MST	WW	0.753946
NM80	2010	217	1300 MST	WL	0.722588
NM80	2010	217	1300 MST	WW	0.790504
NM81	2010	217	1300 MST	WL	0.61344
NM81	2010	217	1300 MST	WW	0.759275
NM82	2010	217	1300 MST	WL	0.786313
NM82	2010	217	1300 MST	WW	0.763937
NM83	2010	217	1300 MST	WL	0.669288
NM83	2010	217	1300 MST	WW	0.830214
NM84	2010	217	1300 MST	WL	0.663339
NM84	2010	217	1300 MST	WW	0.74756
NM85	2010	217	1300 MST	WL	0.658051
NM85	2010	217	1300 MST	WW	0.79193
NM86	2010	217	1300 MST	WL	0.658615
NM86	2010	217	1300 MST	WW	0.821292
NM87	2010	217	1300 MST	WL	0.761388
NM87	2010	217	1300 MST	WW	0.758809
NM88	2010	217	1300 MST	WL	0.56309
NM88	2010	217	1300 MST	WW	0.751083
NM89	2010	217	1300 MST	WL	0.625626
NM89	2010	217	1300 MST	WW	0.684437
NM90	2010	217	1300 MST	WL	0.696342
NM90	2010	217	1300 MST	WW	0.793687
NM91	2010	217	1300 MST	WL	0.781463
NM91	2010	217	1300 MST	WW	0.802719
NM92	2010	217	1300 MST	WL	0.398802
NM92	2010	217	1300 MST	WW	0.710861
NM93	2010	217	1300 MST	WL	0.719724
NM93	2010	217	1300 MST	WW	0.784501
NM94	2010	217	1300 MST	WL	0.598751
NM94	2010	217	1300 MST	WW	0.813657
NM95	2010	217	1300 MST	WL	0.79009
NM95	2010	217	1300 MST	WW	0.765592
NM96	2010	217	1300 MST	WL	0.670485
NM96	2010	217	1300 MST	WW	0.788222
NM97	2010	217	1300 MST	WL	0.70738
NM97	2010	217	1300 MST	WW	0.781062
NM98	2010	217	1300 MST	WL	0.761009
NM98	2010	217	1300 MST	WW	0.841932
NM99	2010	217	1300 MST	WL	0.634967
NM99	2010	217	1300 MST	WW	0.748093
TM1	2010	217	1300 MST	WL	0.672439
TM1	2010	217	1300 MST	WW	0.755126
NM01	2010	224	0700 MST	WL	0.734388
NM01	2010	224	0700 MST	WW	0.799758
NM02	2010	224	0700 MST	WL	0.751198
NM02	2010	224	0700 MST	WW	0.797545
NM03	2010	224	0700 MST	WL	0.661849
NM03	2010	224	0700 MST	WW	0.775174
NM04	2010	224	0700 MST	WL	0.732014
NM04	2010	224	0700 MST	WW	0.803717
NM05	2010	224	0700 MST	WL	0.677915
NM05	2010	224	0700 MST	WW	0.782493
NM06	2010	224	0700 MST	WL	0.692525
NM06	2010	224	0700 MST	WW	0.785623
NM07	2010	224	0700 MST	WL	0.765782
NM07	2010	224	0700 MST	WW	0.784386
NM08	2010	224	0700 MST	WL	0.696791
NM08	2010	224	0700 MST	WW	0.818391
NM09	2010	224	0700 MST	WL	0.693102
NM09	2010	224	0700 MST	WW	0.764451
NM10	2010	224	0700 MST	WL	0.792203
NM10	2010	224	0700 MST	WW	0.811494
NM11	2010	224	0700 MST	WL	0.74141
NM11	2010	224	0700 MST	WW	0.820928
NM12	2010	224	0700 MST	WL	0.787184
NM12	2010	224	0700 MST	WW	0.779361
NM13	2010	224	0700 MST	WL	0.723519
NM13	2010	224	0700 MST	WW	0.714872
NM15	2010	224	0700 MST	WL	0.735329
NM15	2010	224	0700 MST	WW	0.779777
NM16	2010	224	0700 MST	WL	0.752049
NM16	2010	224	0700 MST	WW	0.774405
NM17	2010	224	0700 MST	WL	0.594089
NM17	2010	224	0700 MST	WW	0.734278
NM18	2010	224	0700 MST	WL	0.768464
NM18	2010	224	0700 MST	WW	0.781994
NM19	2010	224	0700 MST	WL	0.730504
NM19	2010	224	0700 MST	WW	0.775168
NM20	2010	224	0700 MST	WL	0.728879
NM20	2010	224	0700 MST	WW	0.766625
NM21	2010	224	0700 MST	WL	0.717349
NM21	2010	224	0700 MST	WW	0.779438
NM22	2010	224	0700 MST	WL	0.758284
NM22	2010	224	0700 MST	WW	0.799312
NM23	2010	224	0700 MST	WL	0.749613
NM23	2010	224	0700 MST	WW	0.802053
NM24	2010	224	0700 MST	WL	0.716821
NM24	2010	224	0700 MST	WW	0.800305
NM24016	2010	224	0700 MST	WL	0.743759
NM24016	2010	224	0700 MST	WW	0.78382
NM25	2010	224	0700 MST	WL	0.689436
NM25	2010	224	0700 MST	WW	0.759588
NM27	2010	224	0700 MST	WL	0.722148
NM27	2010	224	0700 MST	WW	0.807952
NM28	2010	224	0700 MST	WL	0.7573
NM28	2010	224	0700 MST	WW	0.796578
NM29	2010	224	0700 MST	WL	0.770217
NM29	2010	224	0700 MST	WW	0.76434
NM30	2010	224	0700 MST	WL	0.722046
NM30	2010	224	0700 MST	WW	0.795867
NM31	2010	224	0700 MST	WL	0.750723
NM31	2010	224	0700 MST	WW	0.784712
NM32	2010	224	0700 MST	WL	0.727738
NM32	2010	224	0700 MST	WW	0.800288
NM33	2010	224	0700 MST	WL	0.776076
NM33	2010	224	0700 MST	WW	0.82126
NM34	2010	224	0700 MST	WL	0.738978
NM34	2010	224	0700 MST	WW	0.78758
NM35	2010	224	0700 MST	WL	0.766484
NM35	2010	224	0700 MST	WW	0.836032
NM36	2010	224	0700 MST	WL	0.648674
NM36	2010	224	0700 MST	WW	0.833715
NM37	2010	224	0700 MST	WL	0.72307
NM37	2010	224	0700 MST	WW	0.782064
NM38	2010	224	0700 MST	WL	0.720444
NM38	2010	224	0700 MST	WW	0.80876
NM39	2010	224	0700 MST	WL	0.81037
NM39	2010	224	0700 MST	WW	0.778757
NM40	2010	224	0700 MST	WL	0.73109
NM40	2010	224	0700 MST	WW	0.772953
NM41	2010	224	0700 MST	WL	0.722035
NM41	2010	224	0700 MST	WW	0.815038
NM42	2010	224	0700 MST	WL	0.771981
NM42	2010	224	0700 MST	WW	0.780828
NM43	2010	224	0700 MST	WL	0.795574
NM43	2010	224	0700 MST	WW	0.813641
NM44	2010	224	0700 MST	WL	0.725604
NM44	2010	224	0700 MST	WW	0.755379
NM45	2010	224	0700 MST	WL	0.639236
NM45	2010	224	0700 MST	WW	0.749284
NM46	2010	224	0700 MST	WL	0.738252
NM46	2010	224	0700 MST	WW	0.776293
NM47	2010	224	0700 MST	WL	0.764449
NM47	2010	224	0700 MST	WW	0.817402
NM48	2010	224	0700 MST	WL	0.783477
NM48	2010	224	0700 MST	WW	0.806764
NM49	2010	224	0700 MST	WL	0.720058
NM49	2010	224	0700 MST	WW	0.809266
NM50	2010	224	0700 MST	WL	0.788483
NM50	2010	224	0700 MST	WW	0.814901
NM51	2010	224	0700 MST	WL	0.773479
NM51	2010	224	0700 MST	WW	0.774135
NM52	2010	224	0700 MST	WL	0.760647
NM52	2010	224	0700 MST	WW	0.797406
NM53	2010	224	0700 MST	WL	0.756214
NM53	2010	224	0700 MST	WW	0.801145
NM55	2010	224	0700 MST	WL	0.716411
NM55	2010	224	0700 MST	WW	0.769967
NM56	2010	224	0700 MST	WL	0.732914
NM56	2010	224	0700 MST	WW	0.784554
NM57	2010	224	0700 MST	WL	0.765604
NM57	2010	224	0700 MST	WW	0.731043
NM58	2010	224	0700 MST	WL	0.685611
NM58	2010	224	0700 MST	WW	0.75175
NM59	2010	224	0700 MST	WL	0.791715
NM59	2010	224	0700 MST	WW	0.735837
NM60	2010	224	0700 MST	WL	0.709196
NM60	2010	224	0700 MST	WW	0.759779
NM61	2010	224	0700 MST	WL	0.78514
NM61	2010	224	0700 MST	WW	0.833931
NM62	2010	224	0700 MST	WL	0.691633
NM62	2010	224	0700 MST	WW	0.780721
NM63	2010	224	0700 MST	WL	0.734265
NM63	2010	224	0700 MST	WW	0.7644
NM64	2010	224	0700 MST	WL	0.648069
NM64	2010	224	0700 MST	WW	0.778486
NM65	2010	224	0700 MST	WL	0.693584
NM65	2010	224	0700 MST	WW	0.794715
NM66	2010	224	0700 MST	WL	0.785479
NM66	2010	224	0700 MST	WW	0.82659
NM67	2010	224	0700 MST	WL	0.723227
NM67	2010	224	0700 MST	WW	0.797189
NM68	2010	224	0700 MST	WL	0.522698
NM68	2010	224	0700 MST	WW	0.763113
NM69	2010	224	0700 MST	WL	0.805048
NM69	2010	224	0700 MST	WW	0.797962
NM70	2010	224	0700 MST	WL	0.725386
NM70	2010	224	0700 MST	WW	0.798495
NM71	2010	224	0700 MST	WL	0.731472
NM71	2010	224	0700 MST	WW	0.794344
NM72	2010	224	0700 MST	WL	0.694504
NM72	2010	224	0700 MST	WW	0.760243
NM73	2010	224	0700 MST	WL	0.747885
NM73	2010	224	0700 MST	WW	0.756796
NM74	2010	224	0700 MST	WL	0.643097
NM74	2010	224	0700 MST	WW	0.788314
NM75	2010	224	0700 MST	WL	0.762288
NM75	2010	224	0700 MST	WW	0.777277
NM76	2010	224	0700 MST	WL	0.766087
NM76	2010	224	0700 MST	WW	0.761327
NM77	2010	224	0700 MST	WL	0.705459
NM77	2010	224	0700 MST	WW	0.761024
NM78	2010	224	0700 MST	WL	0.775827
NM78	2010	224	0700 MST	WW	0.775169
NM79	2010	224	0700 MST	WL	0.652874
NM79	2010	224	0700 MST	WW	0.778417
NM80	2010	224	0700 MST	WL	0.78514
NM80	2010	224	0700 MST	WW	0.789013
NM81	2010	224	0700 MST	WL	0.717638
NM81	2010	224	0700 MST	WW	0.771553
NM82	2010	224	0700 MST	WL	0.790412
NM82	2010	224	0700 MST	WW	0.750538
NM83	2010	224	0700 MST	WL	0.722666
NM83	2010	224	0700 MST	WW	0.818549
NM84	2010	224	0700 MST	WL	0.71326
NM84	2010	224	0700 MST	WW	0.76747
NM85	2010	224	0700 MST	WL	0.716024
NM85	2010	224	0700 MST	WW	0.796807
NM86	2010	224	0700 MST	WL	0.765011
NM86	2010	224	0700 MST	WW	0.815707
NM87	2010	224	0700 MST	WL	0.785648
NM87	2010	224	0700 MST	WW	0.765753
NM88	2010	224	0700 MST	WL	0.654752
NM88	2010	224	0700 MST	WW	0.764575
NM89	2010	224	0700 MST	WL	0.703895
NM89	2010	224	0700 MST	WW	0.741776
NM90	2010	224	0700 MST	WL	0.715687
NM90	2010	224	0700 MST	WW	0.780445
NM91	2010	224	0700 MST	WL	0.795755
NM91	2010	224	0700 MST	WW	0.791292
NM92	2010	224	0700 MST	WL	0.621569
NM92	2010	224	0700 MST	WW	0.755543
NM93	2010	224	0700 MST	WL	0.781466
NM93	2010	224	0700 MST	WW	0.800258
NM94	2010	224	0700 MST	WL	0.72327
NM94	2010	224	0700 MST	WW	0.802702
NM95	2010	224	0700 MST	WL	0.8218
NM95	2010	224	0700 MST	WW	0.768804
NM96	2010	224	0700 MST	WL	0.738046
NM96	2010	224	0700 MST	WW	0.776849
NM97	2010	224	0700 MST	WL	0.759231
NM97	2010	224	0700 MST	WW	0.789811
NM98	2010	224	0700 MST	WL	0.787149
NM98	2010	224	0700 MST	WW	0.831618
NM99	2010	224	0700 MST	WL	0.725769
NM99	2010	224	0700 MST	WW	0.751509
TM1	2010	224	0700 MST	WL	0.748161
TM1	2010	224	0700 MST	WW	0.761906
NM01	2010	224	1000 MST	WL	0.702486
NM01	2010	224	1000 MST	WW	0.796959
NM02	2010	224	1000 MST	WL	0.736807
NM02	2010	224	1000 MST	WW	0.80998
NM03	2010	224	1000 MST	WL	0.67232
NM03	2010	224	1000 MST	WW	0.790261
NM04	2010	224	1000 MST	WL	0.721227
NM04	2010	224	1000 MST	WW	0.802397
NM05	2010	224	1000 MST	WL	0.67715
NM05	2010	224	1000 MST	WW	0.795412
NM06	2010	224	1000 MST	WL	0.680999
NM06	2010	224	1000 MST	WW	0.799777
NM07	2010	224	1000 MST	WL	0.751317
NM07	2010	224	1000 MST	WW	0.792647
NM08	2010	224	1000 MST	WL	0.672276
NM08	2010	224	1000 MST	WW	0.821718
NM09	2010	224	1000 MST	WL	0.682216
NM09	2010	224	1000 MST	WW	0.77824
NM10	2010	224	1000 MST	WL	0.791216
NM10	2010	224	1000 MST	WW	0.80936
NM11	2010	224	1000 MST	WL	0.743062
NM11	2010	224	1000 MST	WW	0.830334
NM12	2010	224	1000 MST	WL	0.785193
NM12	2010	224	1000 MST	WW	0.788459
NM13	2010	224	1000 MST	WL	0.723648
NM13	2010	224	1000 MST	WW	0.738361
NM15	2010	224	1000 MST	WL	0.734078
NM15	2010	224	1000 MST	WW	0.785324
NM16	2010	224	1000 MST	WL	0.763258
NM16	2010	224	1000 MST	WW	0.781362
NM17	2010	224	1000 MST	WL	0.577297
NM17	2010	224	1000 MST	WW	0.744667
NM18	2010	224	1000 MST	WL	0.77251
NM18	2010	224	1000 MST	WW	0.789961
NM19	2010	224	1000 MST	WL	0.717447
NM19	2010	224	1000 MST	WW	0.784523
NM20	2010	224	1000 MST	WL	0.702095
NM20	2010	224	1000 MST	WW	0.767394
NM21	2010	224	1000 MST	WL	0.686706
NM21	2010	224	1000 MST	WW	0.783694
NM22	2010	224	1000 MST	WL	0.748531
NM22	2010	224	1000 MST	WW	0.806286
NM23	2010	224	1000 MST	WL	0.74966
NM23	2010	224	1000 MST	WW	0.815566
NM24	2010	224	1000 MST	WL	0.708669
NM24	2010	224	1000 MST	WW	0.810728
NM24016	2010	224	1000 MST	WL	0.744029
NM24016	2010	224	1000 MST	WW	0.792052
NM25	2010	224	1000 MST	WL	0.685532
NM25	2010	224	1000 MST	WW	0.768398
NM27	2010	224	1000 MST	WL	0.693743
NM27	2010	224	1000 MST	WW	0.80382
NM28	2010	224	1000 MST	WL	0.76233
NM28	2010	224	1000 MST	WW	0.803488
NM29	2010	224	1000 MST	WL	0.763358
NM29	2010	224	1000 MST	WW	0.769657
NM30	2010	224	1000 MST	WL	0.712215
NM30	2010	224	1000 MST	WW	0.806796
NM31	2010	224	1000 MST	WL	0.757709
NM31	2010	224	1000 MST	WW	0.796209
NM32	2010	224	1000 MST	WL	0.733296
NM32	2010	224	1000 MST	WW	0.806359
NM33	2010	224	1000 MST	WL	0.777196
NM33	2010	224	1000 MST	WW	0.823054
NM34	2010	224	1000 MST	WL	0.740719
NM34	2010	224	1000 MST	WW	0.792171
NM35	2010	224	1000 MST	WL	0.772058
NM35	2010	224	1000 MST	WW	0.843373
NM36	2010	224	1000 MST	WL	0.639066
NM36	2010	224	1000 MST	WW	0.833595
NM37	2010	224	1000 MST	WL	0.725355
NM37	2010	224	1000 MST	WW	0.788483
NM38	2010	224	1000 MST	WL	0.70164
NM38	2010	224	1000 MST	WW	0.805357
NM39	2010	224	1000 MST	WL	0.791815
NM39	2010	224	1000 MST	WW	0.779944
NM40	2010	224	1000 MST	WL	0.741956
NM40	2010	224	1000 MST	WW	0.782375
NM41	2010	224	1000 MST	WL	0.734821
NM41	2010	224	1000 MST	WW	0.819453
NM42	2010	224	1000 MST	WL	0.752113
NM42	2010	224	1000 MST	WW	0.781504
NM43	2010	224	1000 MST	WL	0.795696
NM43	2010	224	1000 MST	WW	0.819814
NM44	2010	224	1000 MST	WL	0.71423
NM44	2010	224	1000 MST	WW	0.764403
NM45	2010	224	1000 MST	WL	0.626279
NM45	2010	224	1000 MST	WW	0.761788
NM46	2010	224	1000 MST	WL	0.743646
NM46	2010	224	1000 MST	WW	0.788147
NM47	2010	224	1000 MST	WL	0.757246
NM47	2010	224	1000 MST	WW	0.822342
NM48	2010	224	1000 MST	WL	0.775422
NM48	2010	224	1000 MST	WW	0.807552
NM49	2010	224	1000 MST	WL	0.731072
NM49	2010	224	1000 MST	WW	0.823231
NM50	2010	224	1000 MST	WL	0.771093
NM50	2010	224	1000 MST	WW	0.813996
NM51	2010	224	1000 MST	WL	0.771703
NM51	2010	224	1000 MST	WW	0.770281
NM52	2010	224	1000 MST	WL	0.752527
NM52	2010	224	1000 MST	WW	0.802481
NM53	2010	224	1000 MST	WL	0.750821
NM53	2010	224	1000 MST	WW	0.804536
NM55	2010	224	1000 MST	WL	0.724218
NM55	2010	224	1000 MST	WW	0.778379
NM56	2010	224	1000 MST	WL	0.71559
NM56	2010	224	1000 MST	WW	0.795445
NM57	2010	224	1000 MST	WL	0.759648
NM57	2010	224	1000 MST	WW	0.735171
NM58	2010	224	1000 MST	WL	0.684009
NM58	2010	224	1000 MST	WW	0.758037
NM59	2010	224	1000 MST	WL	0.789771
NM59	2010	224	1000 MST	WW	0.732345
NM60	2010	224	1000 MST	WL	0.661956
NM60	2010	224	1000 MST	WW	0.76846
NM61	2010	224	1000 MST	WL	0.778972
NM61	2010	224	1000 MST	WW	0.841326
NM62	2010	224	1000 MST	WL	0.668835
NM62	2010	224	1000 MST	WW	0.785692
NM63	2010	224	1000 MST	WL	0.731819
NM63	2010	224	1000 MST	WW	0.771547
NM64	2010	224	1000 MST	WL	0.650279
NM64	2010	224	1000 MST	WW	0.778541
NM65	2010	224	1000 MST	WL	0.695038
NM65	2010	224	1000 MST	WW	0.79814
NM66	2010	224	1000 MST	WL	0.776458
NM66	2010	224	1000 MST	WW	0.832117
NM67	2010	224	1000 MST	WL	0.716356
NM67	2010	224	1000 MST	WW	0.802137
NM68	2010	224	1000 MST	WL	0.505497
NM68	2010	224	1000 MST	WW	0.770957
NM69	2010	224	1000 MST	WL	0.809616
NM69	2010	224	1000 MST	WW	0.803656
NM70	2010	224	1000 MST	WL	0.69099
NM70	2010	224	1000 MST	WW	0.805732
NM71	2010	224	1000 MST	WL	0.735545
NM71	2010	224	1000 MST	WW	0.796868
NM72	2010	224	1000 MST	WL	0.69079
NM72	2010	224	1000 MST	WW	0.770644
NM73	2010	224	1000 MST	WL	0.753597
NM73	2010	224	1000 MST	WW	0.766535
NM74	2010	224	1000 MST	WL	0.606515
NM74	2010	224	1000 MST	WW	0.797445
NM75	2010	224	1000 MST	WL	0.75323
NM75	2010	224	1000 MST	WW	0.782562
NM76	2010	224	1000 MST	WL	0.778151
NM76	2010	224	1000 MST	WW	0.771254
NM77	2010	224	1000 MST	WL	0.701852
NM77	2010	224	1000 MST	WW	0.761911
NM78	2010	224	1000 MST	WL	0.766969
NM78	2010	224	1000 MST	WW	0.791543
NM79	2010	224	1000 MST	WL	0.629287
NM79	2010	224	1000 MST	WW	0.782537
NM80	2010	224	1000 MST	WL	0.771622
NM80	2010	224	1000 MST	WW	0.793934
NM81	2010	224	1000 MST	WL	0.710589
NM81	2010	224	1000 MST	WW	0.783661
NM82	2010	224	1000 MST	WL	0.792219
NM82	2010	224	1000 MST	WW	0.765869
NM83	2010	224	1000 MST	WL	0.726565
NM83	2010	224	1000 MST	WW	0.826688
NM84	2010	224	1000 MST	WL	0.718071
NM84	2010	224	1000 MST	WW	0.768749
NM85	2010	224	1000 MST	WL	0.681236
NM85	2010	224	1000 MST	WW	0.793846
NM86	2010	224	1000 MST	WL	0.760812
NM86	2010	224	1000 MST	WW	0.820636
NM87	2010	224	1000 MST	WL	0.781705
NM87	2010	224	1000 MST	WW	0.770889
NM88	2010	224	1000 MST	WL	0.642759
NM88	2010	224	1000 MST	WW	0.777246
NM89	2010	224	1000 MST	WL	0.684211
NM89	2010	224	1000 MST	WW	0.739401
NM90	2010	224	1000 MST	WL	0.727626
NM90	2010	224	1000 MST	WW	0.789386
NM91	2010	224	1000 MST	WL	0.789375
NM91	2010	224	1000 MST	WW	0.795671
NM92	2010	224	1000 MST	WL	0.618814
NM92	2010	224	1000 MST	WW	0.770179
NM93	2010	224	1000 MST	WL	0.785692
NM93	2010	224	1000 MST	WW	0.810329
NM94	2010	224	1000 MST	WL	0.688306
NM94	2010	224	1000 MST	WW	0.810121
NM95	2010	224	1000 MST	WL	0.822444
NM95	2010	224	1000 MST	WW	0.773505
NM96	2010	224	1000 MST	WL	0.740691
NM96	2010	224	1000 MST	WW	0.780202
NM97	2010	224	1000 MST	WL	0.766773
NM97	2010	224	1000 MST	WW	0.7937
NM98	2010	224	1000 MST	WL	0.785452
NM98	2010	224	1000 MST	WW	0.835311
NM99	2010	224	1000 MST	WL	0.715994
NM99	2010	224	1000 MST	WW	0.763995
TM1	2010	224	1000 MST	WL	0.739211
TM1	2010	224	1000 MST	WW	0.771336
NM01	2010	224	1300 MST	WL	0.661824
NM01	2010	224	1300 MST	WW	0.803062
NM02	2010	224	1300 MST	WL	0.711266
NM02	2010	224	1300 MST	WW	0.807465
NM03	2010	224	1300 MST	WL	0.679493
NM03	2010	224	1300 MST	WW	0.796367
NM04	2010	224	1300 MST	WL	0.711395
NM04	2010	224	1300 MST	WW	0.80706
NM05	2010	224	1300 MST	WL	0.649586
NM05	2010	224	1300 MST	WW	0.809325
NM06	2010	224	1300 MST	WL	0.632275
NM06	2010	224	1300 MST	WW	0.801832
NM07	2010	224	1300 MST	WL	0.726841
NM07	2010	224	1300 MST	WW	0.790467
NM08	2010	224	1300 MST	WL	0.604531
NM08	2010	224	1300 MST	WW	0.806312
NM09	2010	224	1300 MST	WL	0.632085
NM09	2010	224	1300 MST	WW	0.773126
NM10	2010	224	1300 MST	WL	0.778038
NM10	2010	224	1300 MST	WW	0.813092
NM11	2010	224	1300 MST	WL	0.746735
NM11	2010	224	1300 MST	WW	0.83709
NM12	2010	224	1300 MST	WL	0.787552
NM12	2010	224	1300 MST	WW	0.792075
NM13	2010	224	1300 MST	WL	0.67565
NM13	2010	224	1300 MST	WW	0.741888
NM15	2010	224	1300 MST	WL	0.706464
NM15	2010	224	1300 MST	WW	0.785624
NM16	2010	224	1300 MST	WL	0.744487
NM16	2010	224	1300 MST	WW	0.786443
NM17	2010	224	1300 MST	WL	0.543416
NM17	2010	224	1300 MST	WW	0.749475
NM18	2010	224	1300 MST	WL	0.764128
NM18	2010	224	1300 MST	WW	0.799121
NM19	2010	224	1300 MST	WL	0.732332
NM19	2010	224	1300 MST	WW	0.783831
NM20	2010	224	1300 MST	WL	0.704297
NM20	2010	224	1300 MST	WW	0.770836
NM21	2010	224	1300 MST	WL	0.645885
NM21	2010	224	1300 MST	WW	0.780817
NM22	2010	224	1300 MST	WL	0.752561
NM22	2010	224	1300 MST	WW	0.810248
NM23	2010	224	1300 MST	WL	0.739503
NM23	2010	224	1300 MST	WW	0.815082
NM24	2010	224	1300 MST	WL	0.651231
NM24	2010	224	1300 MST	WW	0.817772
NM24016	2010	224	1300 MST	WL	0.716586
NM24016	2010	224	1300 MST	WW	0.798347
NM25	2010	224	1300 MST	WL	0.63287
NM25	2010	224	1300 MST	WW	0.761133
NM27	2010	224	1300 MST	WL	0.661487
NM27	2010	224	1300 MST	WW	0.802974
NM28	2010	224	1300 MST	WL	0.741307
NM28	2010	224	1300 MST	WW	0.80452
NM29	2010	224	1300 MST	WL	0.749241
NM29	2010	224	1300 MST	WW	0.769495
NM30	2010	224	1300 MST	WL	0.657563
NM30	2010	224	1300 MST	WW	0.81597
NM31	2010	224	1300 MST	WL	0.76082
NM31	2010	224	1300 MST	WW	0.812899
NM32	2010	224	1300 MST	WL	0.71429
NM32	2010	224	1300 MST	WW	0.806991
NM33	2010	224	1300 MST	WL	0.779712
NM33	2010	224	1300 MST	WW	0.830786
NM34	2010	224	1300 MST	WL	0.685288
NM34	2010	224	1300 MST	WW	0.802046
NM35	2010	224	1300 MST	WL	0.759555
NM35	2010	224	1300 MST	WW	0.849285
NM36	2010	224	1300 MST	WL	0.627464
NM36	2010	224	1300 MST	WW	0.843853
NM37	2010	224	1300 MST	WL	0.726677
NM37	2010	224	1300 MST	WW	0.797874
NM38	2010	224	1300 MST	WL	0.702738
NM38	2010	224	1300 MST	WW	0.808112
NM39	2010	224	1300 MST	WL	0.770182
NM39	2010	224	1300 MST	WW	0.778443
NM40	2010	224	1300 MST	WL	0.7143
NM40	2010	224	1300 MST	WW	0.784352
NM41	2010	224	1300 MST	WL	0.688102
NM41	2010	224	1300 MST	WW	0.824725
NM42	2010	224	1300 MST	WL	0.714306
NM42	2010	224	1300 MST	WW	0.773474
NM43	2010	224	1300 MST	WL	0.78892
NM43	2010	224	1300 MST	WW	0.82818
NM44	2010	224	1300 MST	WL	0.685197
NM44	2010	224	1300 MST	WW	0.770523
NM45	2010	224	1300 MST	WL	0.628628
NM45	2010	224	1300 MST	WW	0.766635
NM46	2010	224	1300 MST	WL	0.706485
NM46	2010	224	1300 MST	WW	0.789053
NM47	2010	224	1300 MST	WL	0.747556
NM47	2010	224	1300 MST	WW	0.82589
NM48	2010	224	1300 MST	WL	0.758509
NM48	2010	224	1300 MST	WW	0.806772
NM49	2010	224	1300 MST	WL	0.727947
NM49	2010	224	1300 MST	WW	0.831829
NM50	2010	224	1300 MST	WL	0.760986
NM50	2010	224	1300 MST	WW	0.817924
NM51	2010	224	1300 MST	WL	0.747026
NM51	2010	224	1300 MST	WW	0.778082
NM52	2010	224	1300 MST	WL	0.745362
NM52	2010	224	1300 MST	WW	0.805562
NM53	2010	224	1300 MST	WL	0.720046
NM53	2010	224	1300 MST	WW	0.802193
NM55	2010	224	1300 MST	WL	0.685843
NM55	2010	224	1300 MST	WW	0.774236
NM56	2010	224	1300 MST	WL	0.663445
NM56	2010	224	1300 MST	WW	0.79837
NM57	2010	224	1300 MST	WL	0.739683
NM57	2010	224	1300 MST	WW	0.734582
NM58	2010	224	1300 MST	WL	0.676219
NM58	2010	224	1300 MST	WW	0.756915
NM59	2010	224	1300 MST	WL	0.760898
NM59	2010	224	1300 MST	WW	0.727008
NM60	2010	224	1300 MST	WL	0.631064
NM60	2010	224	1300 MST	WW	0.752498
NM61	2010	224	1300 MST	WL	0.742475
NM61	2010	224	1300 MST	WW	0.841634
NM62	2010	224	1300 MST	WL	0.639657
NM62	2010	224	1300 MST	WW	0.79389
NM63	2010	224	1300 MST	WL	0.66027
NM63	2010	224	1300 MST	WW	0.776523
NM64	2010	224	1300 MST	WL	0.602052
NM64	2010	224	1300 MST	WW	0.7693
NM65	2010	224	1300 MST	WL	0.686968
NM65	2010	224	1300 MST	WW	0.799749
NM66	2010	224	1300 MST	WL	0.753342
NM66	2010	224	1300 MST	WW	0.837808
NM67	2010	224	1300 MST	WL	0.695579
NM67	2010	224	1300 MST	WW	0.802703
NM68	2010	224	1300 MST	WL	0.384784
NM68	2010	224	1300 MST	WW	0.771173
NM69	2010	224	1300 MST	WL	0.79204
NM69	2010	224	1300 MST	WW	0.804378
NM70	2010	224	1300 MST	WL	0.632196
NM70	2010	224	1300 MST	WW	0.80753
NM71	2010	224	1300 MST	WL	0.745217
NM71	2010	224	1300 MST	WW	0.807944
NM72	2010	224	1300 MST	WL	0.629788
NM72	2010	224	1300 MST	WW	0.780953
NM73	2010	224	1300 MST	WL	0.740818
NM73	2010	224	1300 MST	WW	0.764591
NM74	2010	224	1300 MST	WL	0.54205
NM74	2010	224	1300 MST	WW	0.797448
NM75	2010	224	1300 MST	WL	0.721579
NM75	2010	224	1300 MST	WW	0.784025
NM76	2010	224	1300 MST	WL	0.786637
NM76	2010	224	1300 MST	WW	0.781117
NM77	2010	224	1300 MST	WL	0.653079
NM77	2010	224	1300 MST	WW	0.754719
NM78	2010	224	1300 MST	WL	0.773496
NM78	2010	224	1300 MST	WW	0.795448
NM79	2010	224	1300 MST	WL	0.539385
NM79	2010	224	1300 MST	WW	0.778794
NM80	2010	224	1300 MST	WL	0.721599
NM80	2010	224	1300 MST	WW	0.793994
NM81	2010	224	1300 MST	WL	0.667244
NM81	2010	224	1300 MST	WW	0.777605
NM82	2010	224	1300 MST	WL	0.779405
NM82	2010	224	1300 MST	WW	0.769777
NM83	2010	224	1300 MST	WL	0.718001
NM83	2010	224	1300 MST	WW	0.832469
NM84	2010	224	1300 MST	WL	0.72783
NM84	2010	224	1300 MST	WW	0.775567
NM85	2010	224	1300 MST	WL	0.641593
NM85	2010	224	1300 MST	WW	0.788684
NM86	2010	224	1300 MST	WL	0.71944
NM86	2010	224	1300 MST	WW	0.823835
NM87	2010	224	1300 MST	WL	0.791962
NM87	2010	224	1300 MST	WW	0.773615
NM88	2010	224	1300 MST	WL	0.611687
NM88	2010	224	1300 MST	WW	0.775883
NM89	2010	224	1300 MST	WL	0.605025
NM89	2010	224	1300 MST	WW	0.728861
NM90	2010	224	1300 MST	WL	0.742788
NM90	2010	224	1300 MST	WW	0.791477
NM91	2010	224	1300 MST	WL	0.764716
NM91	2010	224	1300 MST	WW	0.800268
NM92	2010	224	1300 MST	WL	0.561319
NM92	2010	224	1300 MST	WW	0.774624
NM93	2010	224	1300 MST	WL	0.767943
NM93	2010	224	1300 MST	WW	0.813384
NM94	2010	224	1300 MST	WL	0.646956
NM94	2010	224	1300 MST	WW	0.823287
NM95	2010	224	1300 MST	WL	0.792589
NM95	2010	224	1300 MST	WW	0.784867
NM96	2010	224	1300 MST	WL	0.711093
NM96	2010	224	1300 MST	WW	0.781661
NM97	2010	224	1300 MST	WL	0.754919
NM97	2010	224	1300 MST	WW	0.799138
NM98	2010	224	1300 MST	WL	0.77236
NM98	2010	224	1300 MST	WW	0.841083
NM99	2010	224	1300 MST	WL	0.688285
NM99	2010	224	1300 MST	WW	0.767223
TM1	2010	224	1300 MST	WL	0.688747
TM1	2010	224	1300 MST	WW	0.771043
NM01	2010	231	0700 MST	WL	0.748627
NM01	2010	231	0700 MST	WW	0.792927
NM02	2010	231	0700 MST	WL	0.766952
NM02	2010	231	0700 MST	WW	0.811267
NM03	2010	231	0700 MST	WL	0.73732
NM03	2010	231	0700 MST	WW	0.822231
NM04	2010	231	0700 MST	WL	0.764038
NM04	2010	231	0700 MST	WW	0.802164
NM05	2010	231	0700 MST	WL	0.755376
NM05	2010	231	0700 MST	WW	0.816942
NM06	2010	231	0700 MST	WL	0.756834
NM06	2010	231	0700 MST	WW	0.79959
NM07	2010	231	0700 MST	WL	0.790691
NM07	2010	231	0700 MST	WW	0.799496
NM08	2010	231	0700 MST	WL	0.756465
NM08	2010	231	0700 MST	WW	0.835898
NM09	2010	231	0700 MST	WL	0.748045
NM09	2010	231	0700 MST	WW	0.790743
NM10	2010	231	0700 MST	WL	0.82244
NM10	2010	231	0700 MST	WW	0.812845
NM11	2010	231	0700 MST	WL	0.786167
NM11	2010	231	0700 MST	WW	0.83495
NM12	2010	231	0700 MST	WL	0.823016
NM12	2010	231	0700 MST	WW	0.796384
NM13	2010	231	0700 MST	WL	0.789
NM13	2010	231	0700 MST	WW	0.766351
NM15	2010	231	0700 MST	WL	0.773928
NM15	2010	231	0700 MST	WW	0.791405
NM16	2010	231	0700 MST	WL	0.784909
NM16	2010	231	0700 MST	WW	0.791855
NM17	2010	231	0700 MST	WL	0.688714
NM17	2010	231	0700 MST	WW	0.771775
NM18	2010	231	0700 MST	WL	0.800134
NM18	2010	231	0700 MST	WW	0.797035
NM19	2010	231	0700 MST	WL	0.745407
NM19	2010	231	0700 MST	WW	0.778327
NM20	2010	231	0700 MST	WL	0.743743
NM20	2010	231	0700 MST	WW	0.762059
NM21	2010	231	0700 MST	WL	0.762177
NM21	2010	231	0700 MST	WW	0.797327
NM22	2010	231	0700 MST	WL	0.790104
NM22	2010	231	0700 MST	WW	0.806495
NM23	2010	231	0700 MST	WL	0.786007
NM23	2010	231	0700 MST	WW	0.812202
NM24	2010	231	0700 MST	WL	0.756055
NM24	2010	231	0700 MST	WW	0.813409
NM24016	2010	231	0700 MST	WL	0.781988
NM24016	2010	231	0700 MST	WW	0.802315
NM25	2010	231	0700 MST	WL	0.751164
NM25	2010	231	0700 MST	WW	0.778965
NM27	2010	231	0700 MST	WL	0.77701
NM27	2010	231	0700 MST	WW	0.817924
NM28	2010	231	0700 MST	WL	0.792382
NM28	2010	231	0700 MST	WW	0.825218
NM29	2010	231	0700 MST	WL	0.80438
NM29	2010	231	0700 MST	WW	0.781268
NM30	2010	231	0700 MST	WL	0.766808
NM30	2010	231	0700 MST	WW	0.819024
NM31	2010	231	0700 MST	WL	0.812974
NM31	2010	231	0700 MST	WW	0.8145
NM32	2010	231	0700 MST	WL	0.775796
NM32	2010	231	0700 MST	WW	0.821202
NM33	2010	231	0700 MST	WL	0.816303
NM33	2010	231	0700 MST	WW	0.827904
NM34	2010	231	0700 MST	WL	0.788619
NM34	2010	231	0700 MST	WW	0.794075
NM35	2010	231	0700 MST	WL	0.801963
NM35	2010	231	0700 MST	WW	0.848125
NM36	2010	231	0700 MST	WL	0.734583
NM36	2010	231	0700 MST	WW	0.840766
NM37	2010	231	0700 MST	WL	0.772043
NM37	2010	231	0700 MST	WW	0.797478
NM38	2010	231	0700 MST	WL	0.764404
NM38	2010	231	0700 MST	WW	0.811698
NM39	2010	231	0700 MST	WL	0.815876
NM39	2010	231	0700 MST	WW	0.78698
NM40	2010	231	0700 MST	WL	0.771038
NM40	2010	231	0700 MST	WW	0.783748
NM41	2010	231	0700 MST	WL	0.792508
NM41	2010	231	0700 MST	WW	0.818403
NM42	2010	231	0700 MST	WL	0.78587
NM42	2010	231	0700 MST	WW	0.787565
NM43	2010	231	0700 MST	WL	0.815473
NM43	2010	231	0700 MST	WW	0.822227
NM44	2010	231	0700 MST	WL	0.785078
NM44	2010	231	0700 MST	WW	0.793966
NM45	2010	231	0700 MST	WL	0.717954
NM45	2010	231	0700 MST	WW	0.810946
NM46	2010	231	0700 MST	WL	0.763158
NM46	2010	231	0700 MST	WW	0.801047
NM47	2010	231	0700 MST	WL	0.800519
NM47	2010	231	0700 MST	WW	0.822432
NM48	2010	231	0700 MST	WL	0.787135
NM48	2010	231	0700 MST	WW	0.801771
NM49	2010	231	0700 MST	WL	0.773382
NM49	2010	231	0700 MST	WW	0.825238
NM50	2010	231	0700 MST	WL	0.793169
NM50	2010	231	0700 MST	WW	0.815025
NM51	2010	231	0700 MST	WL	0.809543
NM51	2010	231	0700 MST	WW	0.789739
NM52	2010	231	0700 MST	WL	0.772031
NM52	2010	231	0700 MST	WW	0.797596
NM53	2010	231	0700 MST	WL	0.795044
NM53	2010	231	0700 MST	WW	0.816791
NM55	2010	231	0700 MST	WL	0.7705
NM55	2010	231	0700 MST	WW	0.79228
NM56	2010	231	0700 MST	WL	0.795534
NM56	2010	231	0700 MST	WW	0.817114
NM57	2010	231	0700 MST	WL	0.778458
NM57	2010	231	0700 MST	WW	0.735874
NM58	2010	231	0700 MST	WL	0.723045
NM58	2010	231	0700 MST	WW	0.771686
NM59	2010	231	0700 MST	WL	0.812448
NM59	2010	231	0700 MST	WW	0.756896
NM60	2010	231	0700 MST	WL	0.700116
NM60	2010	231	0700 MST	WW	0.786097
NM61	2010	231	0700 MST	WL	0.810473
NM61	2010	231	0700 MST	WW	0.837795
NM62	2010	231	0700 MST	WL	0.733125
NM62	2010	231	0700 MST	WW	0.798924
NM63	2010	231	0700 MST	WL	0.774806
NM63	2010	231	0700 MST	WW	0.799961
NM64	2010	231	0700 MST	WL	0.734598
NM64	2010	231	0700 MST	WW	0.793902
NM65	2010	231	0700 MST	WL	0.739846
NM65	2010	231	0700 MST	WW	0.799009
NM66	2010	231	0700 MST	WL	0.822016
NM66	2010	231	0700 MST	WW	0.83816
NM67	2010	231	0700 MST	WL	0.782736
NM67	2010	231	0700 MST	WW	0.816096
NM68	2010	231	0700 MST	WL	0.64853
NM68	2010	231	0700 MST	WW	0.7993
NM69	2010	231	0700 MST	WL
NM69	2010	231	0700 MST	WW	0.810616
NM70	2010	231	0700 MST	WL	0.765365
NM70	2010	231	0700 MST	WW	0.802679
NM71	2010	231	0700 MST	WL	0.777976
NM71	2010	231	0700 MST	WW	0.817573
NM72	2010	231	0700 MST	WL	0.754911
NM72	2010	231	0700 MST	WW	0.789512
NM73	2010	231	0700 MST	WL	0.79995
NM73	2010	231	0700 MST	WW	0.791431
NM74	2010	231	0700 MST	WL	0.720744
NM74	2010	231	0700 MST	WW	0.820518
NM75	2010	231	0700 MST	WL	0.789645
NM75	2010	231	0700 MST	WW	0.785576
NM76	2010	231	0700 MST	WL	0.807638
NM76	2010	231	0700 MST	WW	0.76117
NM77	2010	231	0700 MST	WL	0.760824
NM77	2010	231	0700 MST	WW	0.786913
NM78	2010	231	0700 MST	WL	0.798845
NM78	2010	231	0700 MST	WW	0.794925
NM79	2010	231	0700 MST	WL	0.720514
NM79	2010	231	0700 MST	WW	0.805189
NM80	2010	231	0700 MST	WL	0.808541
NM80	2010	231	0700 MST	WW	0.80488
NM81	2010	231	0700 MST	WL	0.787983
NM81	2010	231	0700 MST	WW	0.797604
NM82	2010	231	0700 MST	WL	0.809494
NM82	2010	231	0700 MST	WW	0.767117
NM83	2010	231	0700 MST	WL	0.769128
NM83	2010	231	0700 MST	WW	0.823278
NM84	2010	231	0700 MST	WL	0.779427
NM84	2010	231	0700 MST	WW	0.801704
NM85	2010	231	0700 MST	WL	0.738689
NM85	2010	231	0700 MST	WW	0.821099
NM86	2010	231	0700 MST	WL	0.79081
NM86	2010	231	0700 MST	WW	0.8168
NM87	2010	231	0700 MST	WL	0.80215
NM87	2010	231	0700 MST	WW	0.779256
NM88	2010	231	0700 MST	WL	0.752425
NM88	2010	231	0700 MST	WW	0.799864
NM89	2010	231	0700 MST	WL	0.729376
NM89	2010	231	0700 MST	WW	0.768934
NM90	2010	231	0700 MST	WL	0.753098
NM90	2010	231	0700 MST	WW	0.786115
NM91	2010	231	0700 MST	WL	0.817025
NM91	2010	231	0700 MST	WW	0.799144
NM92	2010	231	0700 MST	WL	0.707299
NM92	2010	231	0700 MST	WW	0.790067
NM93	2010	231	0700 MST	WL	0.823312
NM93	2010	231	0700 MST	WW	0.831573
NM94	2010	231	0700 MST	WL	0.760453
NM94	2010	231	0700 MST	WW	0.805758
NM95	2010	231	0700 MST	WL
NM95	2010	231	0700 MST	WW	0.787001
NM96	2010	231	0700 MST	WL	0.782241
NM96	2010	231	0700 MST	WW	0.780899
NM97	2010	231	0700 MST	WL	0.803952
NM97	2010	231	0700 MST	WW	0.819823
NM98	2010	231	0700 MST	WL	0.798434
NM98	2010	231	0700 MST	WW	0.834071
NM99	2010	231	0700 MST	WL	0.764936
NM99	2010	231	0700 MST	WW	0.776475
TM1	2010	231	0700 MST	WL	0.783195
TM1	2010	231	0700 MST	WW	0.784669
NM01	2010	231	1000 MST	WL	0.744783
NM01	2010	231	1000 MST	WW	0.796211
NM02	2010	231	1000 MST	WL	0.766144
NM02	2010	231	1000 MST	WW	0.812772
NM03	2010	231	1000 MST	WL	0.744772
NM03	2010	231	1000 MST	WW	0.81839
NM04	2010	231	1000 MST	WL	0.766692
NM04	2010	231	1000 MST	WW	0.798339
NM05	2010	231	1000 MST	WL	0.763846
NM05	2010	231	1000 MST	WW	0.829796
NM06	2010	231	1000 MST	WL	0.750306
NM06	2010	231	1000 MST	WW	0.807502
NM07	2010	231	1000 MST	WL	0.793098
NM07	2010	231	1000 MST	WW	0.807286
NM08	2010	231	1000 MST	WL	0.749103
NM08	2010	231	1000 MST	WW	0.837937
NM09	2010	231	1000 MST	WL	0.745361
NM09	2010	231	1000 MST	WW	0.784426
NM10	2010	231	1000 MST	WL	0.815607
NM10	2010	231	1000 MST	WW	0.816916
NM11	2010	231	1000 MST	WL	0.785448
NM11	2010	231	1000 MST	WW	0.841857
NM12	2010	231	1000 MST	WL	0.836601
NM12	2010	231	1000 MST	WW	0.799222
NM13	2010	231	1000 MST	WL	0.80091
NM13	2010	231	1000 MST	WW	0.768361
NM15	2010	231	1000 MST	WL	0.785293
NM15	2010	231	1000 MST	WW	0.792946
NM16	2010	231	1000 MST	WL	0.793742
NM16	2010	231	1000 MST	WW	0.790285
NM17	2010	231	1000 MST	WL	0.662278
NM17	2010	231	1000 MST	WW	0.775556
NM18	2010	231	1000 MST	WL	0.802985
NM18	2010	231	1000 MST	WW	0.805458
NM19	2010	231	1000 MST	WL	0.742876
NM19	2010	231	1000 MST	WW	0.779591
NM20	2010	231	1000 MST	WL	0.746284
NM20	2010	231	1000 MST	WW	0.769944
NM21	2010	231	1000 MST	WL	0.738301
NM21	2010	231	1000 MST	WW	0.801644
NM22	2010	231	1000 MST	WL	0.794807
NM22	2010	231	1000 MST	WW	0.810047
NM23	2010	231	1000 MST	WL	0.782943
NM23	2010	231	1000 MST	WW	0.815215
NM24	2010	231	1000 MST	WL	0.745206
NM24	2010	231	1000 MST	WW	0.819932
NM24016	2010	231	1000 MST	WL	0.786591
NM24016	2010	231	1000 MST	WW	0.811829
NM25	2010	231	1000 MST	WL	0.745064
NM25	2010	231	1000 MST	WW	0.773579
NM27	2010	231	1000 MST	WL	0.773375
NM27	2010	231	1000 MST	WW	0.820474
NM28	2010	231	1000 MST	WL	0.795617
NM28	2010	231	1000 MST	WW	0.822874
NM29	2010	231	1000 MST	WL	0.807417
NM29	2010	231	1000 MST	WW	0.783332
NM30	2010	231	1000 MST	WL	0.767204
NM30	2010	231	1000 MST	WW	0.839641
NM31	2010	231	1000 MST	WL	0.81782
NM31	2010	231	1000 MST	WW	0.831825
NM32	2010	231	1000 MST	WL	0.767076
NM32	2010	231	1000 MST	WW	0.825081
NM33	2010	231	1000 MST	WL	0.830681
NM33	2010	231	1000 MST	WW	0.83261
NM34	2010	231	1000 MST	WL	0.782577
NM34	2010	231	1000 MST	WW	0.800762
NM35	2010	231	1000 MST	WL	0.806919
NM35	2010	231	1000 MST	WW	0.855229
NM36	2010	231	1000 MST	WL	0.718975
NM36	2010	231	1000 MST	WW	0.854321
NM37	2010	231	1000 MST	WL	0.771937
NM37	2010	231	1000 MST	WW	0.807448
NM38	2010	231	1000 MST	WL	0.755215
NM38	2010	231	1000 MST	WW	0.811522
NM39	2010	231	1000 MST	WL	0.825078
NM39	2010	231	1000 MST	WW	0.782929
NM40	2010	231	1000 MST	WL	0.763096
NM40	2010	231	1000 MST	WW	0.790808
NM41	2010	231	1000 MST	WL	0.795972
NM41	2010	231	1000 MST	WW	0.823868
NM42	2010	231	1000 MST	WL	0.786153
NM42	2010	231	1000 MST	WW	0.782591
NM43	2010	231	1000 MST	WL	0.819029
NM43	2010	231	1000 MST	WW	0.827726
NM44	2010	231	1000 MST	WL	0.785434
NM44	2010	231	1000 MST	WW	0.801001
NM45	2010	231	1000 MST	WL	0.712146
NM45	2010	231	1000 MST	WW	0.810469
NM46	2010	231	1000 MST	WL	0.761082
NM46	2010	231	1000 MST	WW	0.803276
NM47	2010	231	1000 MST	WL	0.80679
NM47	2010	231	1000 MST	WW	0.831941
NM48	2010	231	1000 MST	WL	0.779345
NM48	2010	231	1000 MST	WW	0.80653
NM49	2010	231	1000 MST	WL	0.779613
NM49	2010	231	1000 MST	WW	0.842037
NM50	2010	231	1000 MST	WL	0.798789
NM50	2010	231	1000 MST	WW	0.824441
NM51	2010	231	1000 MST	WL	0.816444
NM51	2010	231	1000 MST	WW	0.794665
NM52	2010	231	1000 MST	WL	0.769666
NM52	2010	231	1000 MST	WW	0.802167
NM53	2010	231	1000 MST	WL	0.788764
NM53	2010	231	1000 MST	WW	0.814207
NM55	2010	231	1000 MST	WL	0.782734
NM55	2010	231	1000 MST	WW	0.792742
NM56	2010	231	1000 MST	WL	0.798805
NM56	2010	231	1000 MST	WW	0.820769
NM57	2010	231	1000 MST	WL	0.78184
NM57	2010	231	1000 MST	WW	0.740407
NM58	2010	231	1000 MST	WL	0.727916
NM58	2010	231	1000 MST	WW	0.769089
NM59	2010	231	1000 MST	WL	0.811987
NM59	2010	231	1000 MST	WW	0.748654
NM60	2010	231	1000 MST	WL	0.682606
NM60	2010	231	1000 MST	WW	0.781165
NM61	2010	231	1000 MST	WL	0.812333
NM61	2010	231	1000 MST	WW	0.840557
NM62	2010	231	1000 MST	WL	0.738647
NM62	2010	231	1000 MST	WW	0.803885
NM63	2010	231	1000 MST	WL	0.76441
NM63	2010	231	1000 MST	WW	0.78789
NM64	2010	231	1000 MST	WL	0.731086
NM64	2010	231	1000 MST	WW	0.800859
NM65	2010	231	1000 MST	WL	0.748128
NM65	2010	231	1000 MST	WW	0.801946
NM66	2010	231	1000 MST	WL	0.819366
NM66	2010	231	1000 MST	WW	0.846503
NM67	2010	231	1000 MST	WL	0.778947
NM67	2010	231	1000 MST	WW	0.819427
NM68	2010	231	1000 MST	WL	0.630352
NM68	2010	231	1000 MST	WW	0.802161
NM69	2010	231	1000 MST	WL	0.827525
NM69	2010	231	1000 MST	WW	0.808868
NM70	2010	231	1000 MST	WL	0.755479
NM70	2010	231	1000 MST	WW	0.810458
NM71	2010	231	1000 MST	WL	0.774644
NM71	2010	231	1000 MST	WW	0.8161
NM72	2010	231	1000 MST	WL	0.75344
NM72	2010	231	1000 MST	WW	0.792434
NM73	2010	231	1000 MST	WL	0.8105
NM73	2010	231	1000 MST	WW	0.783407
NM74	2010	231	1000 MST	WL	0.722203
NM74	2010	231	1000 MST	WW	0.826188
NM75	2010	231	1000 MST	WL	0.786368
NM75	2010	231	1000 MST	WW	0.798952
NM76	2010	231	1000 MST	WL	0.812796
NM76	2010	231	1000 MST	WW	0.768638
NM77	2010	231	1000 MST	WL	0.763781
NM77	2010	231	1000 MST	WW	0.781674
NM78	2010	231	1000 MST	WL	0.807042
NM78	2010	231	1000 MST	WW	0.797291
NM79	2010	231	1000 MST	WL	0.698514
NM79	2010	231	1000 MST	WW	0.802893
NM80	2010	231	1000 MST	WL	0.8182
NM80	2010	231	1000 MST	WW	0.803014
NM81	2010	231	1000 MST	WL	0.793999
NM81	2010	231	1000 MST	WW	0.793716
NM82	2010	231	1000 MST	WL	0.823601
NM82	2010	231	1000 MST	WW	0.772167
NM83	2010	231	1000 MST	WL	0.775022
NM83	2010	231	1000 MST	WW	0.834662
NM84	2010	231	1000 MST	WL	0.791562
NM84	2010	231	1000 MST	WW	0.800943
NM85	2010	231	1000 MST	WL	0.738918
NM85	2010	231	1000 MST	WW	0.826081
NM86	2010	231	1000 MST	WL	0.800734
NM86	2010	231	1000 MST	WW	0.825192
NM87	2010	231	1000 MST	WL	0.806758
NM87	2010	231	1000 MST	WW	0.78229
NM88	2010	231	1000 MST	WL	0.735051
NM88	2010	231	1000 MST	WW	0.805832
NM89	2010	231	1000 MST	WL	0.730963
NM89	2010	231	1000 MST	WW	0.790439
NM90	2010	231	1000 MST	WL	0.763711
NM90	2010	231	1000 MST	WW	0.789298
NM91	2010	231	1000 MST	WL	0.813589
NM91	2010	231	1000 MST	WW	0.805592
NM92	2010	231	1000 MST	WL	0.694896
NM92	2010	231	1000 MST	WW	0.794005
NM93	2010	231	1000 MST	WL	0.831137
NM93	2010	231	1000 MST	WW	0.833726
NM94	2010	231	1000 MST	WL	0.749138
NM94	2010	231	1000 MST	WW	0.811062
NM95	2010	231	1000 MST	WL
NM95	2010	231	1000 MST	WW	0.795112
NM96	2010	231	1000 MST	WL	0.785356
NM96	2010	231	1000 MST	WW	0.780107
NM97	2010	231	1000 MST	WL	0.814955
NM97	2010	231	1000 MST	WW	0.830248
NM98	2010	231	1000 MST	WL	0.799704
NM98	2010	231	1000 MST	WW	0.843586
NM99	2010	231	1000 MST	WL	0.750807
NM99	2010	231	1000 MST	WW	0.771638
TM1	2010	231	1000 MST	WL	0.784311
TM1	2010	231	1000 MST	WW	0.786927
NM01	2010	231	1300 MST	WL	0.735869
NM01	2010	231	1300 MST	WW	0.798037
NM02	2010	231	1300 MST	WL	0.763326
NM02	2010	231	1300 MST	WW	0.81845
NM03	2010	231	1300 MST	WL	0.740194
NM03	2010	231	1300 MST	WW	0.820751
NM04	2010	231	1300 MST	WL	0.766303
NM04	2010	231	1300 MST	WW	0.799421
NM05	2010	231	1300 MST	WL	0.761136
NM05	2010	231	1300 MST	WW	0.82957
NM06	2010	231	1300 MST	WL	0.745856
NM06	2010	231	1300 MST	WW	0.80735
NM07	2010	231	1300 MST	WL	0.78885
NM07	2010	231	1300 MST	WW	0.808189
NM08	2010	231	1300 MST	WL	0.751131
NM08	2010	231	1300 MST	WW	0.82348
NM09	2010	231	1300 MST	WL	0.705382
NM09	2010	231	1300 MST	WW	0.789713
NM10	2010	231	1300 MST	WL	0.814283
NM10	2010	231	1300 MST	WW	0.81767
NM11	2010	231	1300 MST	WL	0.786993
NM11	2010	231	1300 MST	WW	0.840796
NM12	2010	231	1300 MST	WL	0.82298
NM12	2010	231	1300 MST	WW	0.803892
NM13	2010	231	1300 MST	WL	0.777674
NM13	2010	231	1300 MST	WW	0.774945
NM15	2010	231	1300 MST	WL	0.775176
NM15	2010	231	1300 MST	WW	0.790352
NM16	2010	231	1300 MST	WL	0.78893
NM16	2010	231	1300 MST	WW	0.792811
NM17	2010	231	1300 MST	WL	0.654372
NM17	2010	231	1300 MST	WW	0.770617
NM18	2010	231	1300 MST	WL	0.804638
NM18	2010	231	1300 MST	WW	0.80945
NM19	2010	231	1300 MST	WL	0.75625
NM19	2010	231	1300 MST	WW	0.785172
NM20	2010	231	1300 MST	WL	0.748141
NM20	2010	231	1300 MST	WW	0.772552
NM21	2010	231	1300 MST	WL	0.724491
NM21	2010	231	1300 MST	WW	0.796383
NM22	2010	231	1300 MST	WL	0.788719
NM22	2010	231	1300 MST	WW	0.808593
NM23	2010	231	1300 MST	WL	0.782728
NM23	2010	231	1300 MST	WW	0.817828
NM24	2010	231	1300 MST	WL	0.72987
NM24	2010	231	1300 MST	WW	0.815754
NM24016	2010	231	1300 MST	WL	0.788728
NM24016	2010	231	1300 MST	WW	0.811524
NM25	2010	231	1300 MST	WL	0.739355
NM25	2010	231	1300 MST	WW	0.776294
NM27	2010	231	1300 MST	WL	0.776178
NM27	2010	231	1300 MST	WW	0.816977
NM28	2010	231	1300 MST	WL	0.801338
NM28	2010	231	1300 MST	WW	0.825113
NM29	2010	231	1300 MST	WL	0.797455
NM29	2010	231	1300 MST	WW	0.778278
NM30	2010	231	1300 MST	WL	0.76355
NM30	2010	231	1300 MST	WW	0.826219
NM31	2010	231	1300 MST	WL	0.808643
NM31	2010	231	1300 MST	WW	0.821905
NM32	2010	231	1300 MST	WL	0.764864
NM32	2010	231	1300 MST	WW	0.82643
NM33	2010	231	1300 MST	WL	0.821645
NM33	2010	231	1300 MST	WW	0.831933
NM34	2010	231	1300 MST	WL	0.783495
NM34	2010	231	1300 MST	WW	0.804196
NM35	2010	231	1300 MST	WL	0.798065
NM35	2010	231	1300 MST	WW	0.859086
NM36	2010	231	1300 MST	WL	0.727148
NM36	2010	231	1300 MST	WW	0.853838
NM37	2010	231	1300 MST	WL	0.771525
NM37	2010	231	1300 MST	WW	0.801202
NM38	2010	231	1300 MST	WL	0.754982
NM38	2010	231	1300 MST	WW	0.81074
NM39	2010	231	1300 MST	WL	0.821982
NM39	2010	231	1300 MST	WW	0.782836
NM40	2010	231	1300 MST	WL	0.753397
NM40	2010	231	1300 MST	WW	0.789268
NM41	2010	231	1300 MST	WL	0.787797
NM41	2010	231	1300 MST	WW	0.821555
NM42	2010	231	1300 MST	WL	0.777121
NM42	2010	231	1300 MST	WW	0.784903
NM43	2010	231	1300 MST	WL	0.81655
NM43	2010	231	1300 MST	WW	0.82166
NM44	2010	231	1300 MST	WL	0.781897
NM44	2010	231	1300 MST	WW	0.794472
NM45	2010	231	1300 MST	WL	0.700462
NM45	2010	231	1300 MST	WW	0.811721
NM46	2010	231	1300 MST	WL	0.759028
NM46	2010	231	1300 MST	WW	0.804958
NM47	2010	231	1300 MST	WL	0.807563
NM47	2010	231	1300 MST	WW	0.833782
NM48	2010	231	1300 MST	WL	0.777781
NM48	2010	231	1300 MST	WW	0.79949
NM49	2010	231	1300 MST	WL	0.776704
NM49	2010	231	1300 MST	WW	0.83508
NM50	2010	231	1300 MST	WL	0.793797
NM50	2010	231	1300 MST	WW	0.824608
NM51	2010	231	1300 MST	WL	0.810022
NM51	2010	231	1300 MST	WW	0.791187
NM52	2010	231	1300 MST	WL	0.774888
NM52	2010	231	1300 MST	WW	0.800822
NM53	2010	231	1300 MST	WL	0.785969
NM53	2010	231	1300 MST	WW	0.818634
NM55	2010	231	1300 MST	WL	0.770762
NM55	2010	231	1300 MST	WW	0.784939
NM56	2010	231	1300 MST	WL	0.796356
NM56	2010	231	1300 MST	WW	0.823394
NM57	2010	231	1300 MST	WL	0.779245
NM57	2010	231	1300 MST	WW	0.748284
NM58	2010	231	1300 MST	WL	0.745285
NM58	2010	231	1300 MST	WW	0.768171
NM59	2010	231	1300 MST	WL	0.803936
NM59	2010	231	1300 MST	WW	0.745907
NM60	2010	231	1300 MST	WL	0.69279
NM60	2010	231	1300 MST	WW	0.782655
NM61	2010	231	1300 MST	WL	0.808865
NM61	2010	231	1300 MST	WW	0.840153
NM62	2010	231	1300 MST	WL	0.743803
NM62	2010	231	1300 MST	WW	0.804731
NM63	2010	231	1300 MST	WL	0.753701
NM63	2010	231	1300 MST	WW	0.785142
NM64	2010	231	1300 MST	WL	0.736667
NM64	2010	231	1300 MST	WW	0.79408
NM65	2010	231	1300 MST	WL	0.743085
NM65	2010	231	1300 MST	WW	0.7986
NM66	2010	231	1300 MST	WL	0.815503
NM66	2010	231	1300 MST	WW	0.846527
NM67	2010	231	1300 MST	WL	0.779119
NM67	2010	231	1300 MST	WW	0.816107
NM68	2010	231	1300 MST	WL	0.622487
NM68	2010	231	1300 MST	WW	0.797732
NM69	2010	231	1300 MST	WL	0.837748
NM69	2010	231	1300 MST	WW	0.81192
NM70	2010	231	1300 MST	WL	0.739367
NM70	2010	231	1300 MST	WW	0.812506
NM71	2010	231	1300 MST	WL	0.777285
NM71	2010	231	1300 MST	WW	0.818785
NM72	2010	231	1300 MST	WL	0.752442
NM72	2010	231	1300 MST	WW	0.794071
NM73	2010	231	1300 MST	WL	0.797819
NM73	2010	231	1300 MST	WW	0.785237
NM74	2010	231	1300 MST	WL	0.684478
NM74	2010	231	1300 MST	WW	0.820724
NM75	2010	231	1300 MST	WL	0.787515
NM75	2010	231	1300 MST	WW	0.797912
NM76	2010	231	1300 MST	WL	0.812761
NM76	2010	231	1300 MST	WW	0.773074
NM77	2010	231	1300 MST	WL	0.744176
NM77	2010	231	1300 MST	WW	0.784623
NM78	2010	231	1300 MST	WL	0.809664
NM78	2010	231	1300 MST	WW	0.792427
NM79	2010	231	1300 MST	WL	0.702856
NM79	2010	231	1300 MST	WW	0.794747
NM80	2010	231	1300 MST	WL	0.81457
NM80	2010	231	1300 MST	WW	0.80441
NM81	2010	231	1300 MST	WL	0.784324
NM81	2010	231	1300 MST	WW	0.794255
NM82	2010	231	1300 MST	WL	0.818993
NM82	2010	231	1300 MST	WW	0.767243
NM83	2010	231	1300 MST	WL	0.776811
NM83	2010	231	1300 MST	WW	0.836684
NM84	2010	231	1300 MST	WL	0.768798
NM84	2010	231	1300 MST	WW	0.797516
NM85	2010	231	1300 MST	WL	0.727771
NM85	2010	231	1300 MST	WW	0.821553
NM86	2010	231	1300 MST	WL	0.796789
NM86	2010	231	1300 MST	WW	0.825254
NM87	2010	231	1300 MST	WL	0.806217
NM87	2010	231	1300 MST	WW	0.783236
NM88	2010	231	1300 MST	WL	0.711531
NM88	2010	231	1300 MST	WW	0.803099
NM89	2010	231	1300 MST	WL	0.714586
NM89	2010	231	1300 MST	WW	0.783189
NM90	2010	231	1300 MST	WL	0.762854
NM90	2010	231	1300 MST	WW	0.792928
NM91	2010	231	1300 MST	WL	0.81332
NM91	2010	231	1300 MST	WW	0.806403
NM92	2010	231	1300 MST	WL	0.69523
NM92	2010	231	1300 MST	WW	0.80291
NM93	2010	231	1300 MST	WL	0.828048
NM93	2010	231	1300 MST	WW	0.833868
NM94	2010	231	1300 MST	WL	0.75849
NM94	2010	231	1300 MST	WW	0.817711
NM95	2010	231	1300 MST	WL
NM95	2010	231	1300 MST	WW	0.798962
NM96	2010	231	1300 MST	WL	0.779545
NM96	2010	231	1300 MST	WW	0.775778
NM97	2010	231	1300 MST	WL	0.797485
NM97	2010	231	1300 MST	WW	0.825018
NM98	2010	231	1300 MST	WL	0.797929
NM98	2010	231	1300 MST	WW	0.843487
NM99	2010	231	1300 MST	WL	0.754191
NM99	2010	231	1300 MST	WW	0.780025
TM1	2010	231	1300 MST	WL	0.77676
TM1	2010	231	1300 MST	WW	0.787117
NM01	2011	188	0700 MST	WL	0.363809
NM01	2011	188	0700 MST	WW	0.339163
NM02	2011	188	0700 MST	WL	0.312402
NM02	2011	188	0700 MST	WW	0.336454
NM03	2011	188	0700 MST	WL	0.386162
NM03	2011	188	0700 MST	WW	0.312363
NM04	2011	188	0700 MST	WL	0.41891
NM04	2011	188	0700 MST	WW	0.363055
NM05	2011	188	0700 MST	WL	0.364706
NM05	2011	188	0700 MST	WW	0.370715
NM06	2011	188	0700 MST	WL	0.382753
NM06	2011	188	0700 MST	WW	0.3729
NM07	2011	188	0700 MST	WL	0.240594
NM07	2011	188	0700 MST	WW	0.376986
NM08	2011	188	0700 MST	WL	0.400062
NM08	2011	188	0700 MST	WW	0.352842
NM09	2011	188	0700 MST	WL	0.443979
NM09	2011	188	0700 MST	WW	0.315519
NM10	2011	188	0700 MST	WL	0.293748
NM10	2011	188	0700 MST	WW	0.394295
NM11	2011	188	0700 MST	WL	0.422472
NM11	2011	188	0700 MST	WW	0.333837
NM12	2011	188	0700 MST	WL	0.312057
NM12	2011	188	0700 MST	WW	0.440372
NM13	2011	188	0700 MST	WL	0.365074
NM13	2011	188	0700 MST	WW	0.244752
NM15	2011	188	0700 MST	WL	0.417118
NM15	2011	188	0700 MST	WW	0.279902
NM16	2011	188	0700 MST	WL	0.359138
NM16	2011	188	0700 MST	WW	0.36652
NM17	2011	188	0700 MST	WL	0.413619
NM17	2011	188	0700 MST	WW	0.358023
NM18	2011	188	0700 MST	WL	0.210642
NM18	2011	188	0700 MST	WW	0.31242
NM19	2011	188	0700 MST	WL	0.401527
NM19	2011	188	0700 MST	WW	0.415605
NM20	2011	188	0700 MST	WL	0.365003
NM20	2011	188	0700 MST	WW	0.340071
NM21	2011	188	0700 MST	WL	0.315781
[truncated: 9,129 more rows]

## Sheet: Canopy Height BLUEs
Genotype	Year	Day of year	Time of day	Irrigation regime	Canopy height
NM01	2011	202	0700 MST	WL	0.564341
NM01	2011	202	0700 MST	WW	0.577648
NM02	2011	202	0700 MST	WL	0.54141
NM02	2011	202	0700 MST	WW	0.59577
NM03	2011	202	0700 MST	WL	0.661901
NM03	2011	202	0700 MST	WW	0.610061
NM04	2011	202	0700 MST	WL	0.593797
NM04	2011	202	0700 MST	WW	0.542307
NM05	2011	202	0700 MST	WL	0.448277
NM05	2011	202	0700 MST	WW	0.48811
NM06	2011	202	0700 MST	WL	0.5347
NM06	2011	202	0700 MST	WW	0.548971
NM07	2011	202	0700 MST	WL	0.561236
NM07	2011	202	0700 MST	WW	0.519109
NM08	2011	202	0700 MST	WL	0.542293
NM08	2011	202	0700 MST	WW	0.447505
NM09	2011	202	0700 MST	WL	0.582707
NM09	2011	202	0700 MST	WW	0.499762
NM10	2011	202	0700 MST	WL	0.525438
NM10	2011	202	0700 MST	WW	0.592597
NM11	2011	202	0700 MST	WL	0.516412
NM11	2011	202	0700 MST	WW	0.587767
NM12	2011	202	0700 MST	WL	0.580136
NM12	2011	202	0700 MST	WW	0.552119
NM13	2011	202	0700 MST	WL	0.577064
NM13	2011	202	0700 MST	WW	0.590813
NM15	2011	202	0700 MST	WL	0.486567
NM15	2011	202	0700 MST	WW	0.442548
NM16	2011	202	0700 MST	WL	0.567918
NM16	2011	202	0700 MST	WW	0.53505
NM17	2011	202	0700 MST	WL	0.467676
NM17	2011	202	0700 MST	WW	0.466233
NM18	2011	202	0700 MST	WL	0.566815
NM18	2011	202	0700 MST	WW	0.60996
NM19	2011	202	0700 MST	WL	0.565107
NM19	2011	202	0700 MST	WW	0.660342
NM20	2011	202	0700 MST	WL	0.606371
NM20	2011	202	0700 MST	WW	0.659664
NM21	2011	202	0700 MST	WL	0.523953
NM21	2011	202	0700 MST	WW	0.529197
NM22	2011	202	0700 MST	WL	0.633876
NM22	2011	202	0700 MST	WW	0.605188
NM23	2011	202	0700 MST	WL	0.646094
NM23	2011	202	0700 MST	WW	0.602157
NM24	2011	202	0700 MST	WL	0.561693
NM24	2011	202	0700 MST	WW	0.604138
NM24016	2011	202	0700 MST	WL	0.467914
NM24016	2011	202	0700 MST	WW	0.582971
NM25	2011	202	0700 MST	WL	0.432218
NM25	2011	202	0700 MST	WW	0.52902
NM27	2011	202	0700 MST	WL	0.525453
NM27	2011	202	0700 MST	WW	0.510138
NM28	2011	202	0700 MST	WL	0.505223
NM28	2011	202	0700 MST	WW	0.519162
NM29	2011	202	0700 MST	WL	0.504858
NM29	2011	202	0700 MST	WW	0.638656
NM30	2011	202	0700 MST	WL	0.555818
NM30	2011	202	0700 MST	WW	0.565132
NM31	2011	202	0700 MST	WL	0.526677
NM31	2011	202	0700 MST	WW	0.594142
NM32	2011	202	0700 MST	WL	0.533952
NM32	2011	202	0700 MST	WW	0.670595
NM33	2011	202	0700 MST	WL	0.579165
NM33	2011	202	0700 MST	WW	0.568914
NM34	2011	202	0700 MST	WL	0.451223
NM34	2011	202	0700 MST	WW	0.603617
NM35	2011	202	0700 MST	WL	0.53289
NM35	2011	202	0700 MST	WW	0.483297
NM36	2011	202	0700 MST	WL	0.542368
NM36	2011	202	0700 MST	WW	0.679644
NM37	2011	202	0700 MST	WL	0.591028
NM37	2011	202	0700 MST	WW	0.654249
NM38	2011	202	0700 MST	WL	0.501157
NM38	2011	202	0700 MST	WW	0.621825
NM39	2011	202	0700 MST	WL	0.580133
NM39	2011	202	0700 MST	WW	0.534117
NM40	2011	202	0700 MST	WL	0.67345
NM40	2011	202	0700 MST	WW	0.716424
NM41	2011	202	0700 MST	WL	0.575871
NM41	2011	202	0700 MST	WW	0.616211
NM42	2011	202	0700 MST	WL	0.499601
NM42	2011	202	0700 MST	WW	0.594135
NM43	2011	202	0700 MST	WL	0.552758
NM43	2011	202	0700 MST	WW	0.548941
NM44	2011	202	0700 MST	WL	0.550184
NM44	2011	202	0700 MST	WW	0.59885
NM45	2011	202	0700 MST	WL	0.481545
NM45	2011	202	0700 MST	WW	0.423986
NM46	2011	202	0700 MST	WL	0.549525
NM46	2011	202	0700 MST	WW	0.578433
NM47	2011	202	0700 MST	WL	0.556376
NM47	2011	202	0700 MST	WW	0.603111
NM48	2011	202	0700 MST	WL	0.555533
NM48	2011	202	0700 MST	WW	0.653646
NM49	2011	202	0700 MST	WL	0.5177
NM49	2011	202	0700 MST	WW	0.461095
NM50	2011	202	0700 MST	WL	0.555389
NM50	2011	202	0700 MST	WW	0.525965
NM51	2011	202	0700 MST	WL	0.533554
NM51	2011	202	0700 MST	WW	0.543753
NM52	2011	202	0700 MST	WL	0.562815
NM52	2011	202	0700 MST	WW	0.676119
NM53	2011	202	0700 MST	WL	0.419268
NM53	2011	202	0700 MST	WW	0.553809
NM55	2011	202	0700 MST	WL	0.427392
NM55	2011	202	0700 MST	WW	0.550707
NM56	2011	202	0700 MST	WL	0.512362
NM56	2011	202	0700 MST	WW	0.640313
NM57	2011	202	0700 MST	WL	0.514267
NM57	2011	202	0700 MST	WW	0.589133
NM58	2011	202	0700 MST	WL	0.449284
NM58	2011	202	0700 MST	WW	0.501574
NM59	2011	202	0700 MST	WL	0.489852
NM59	2011	202	0700 MST	WW	0.560016
NM60	2011	202	0700 MST	WL	0.545499
NM60	2011	202	0700 MST	WW	0.572632
NM61	2011	202	0700 MST	WL	0.589389
NM61	2011	202	0700 MST	WW	0.669926
NM62	2011	202	0700 MST	WL	0.551181
NM62	2011	202	0700 MST	WW	0.509225
NM63	2011	202	0700 MST	WL	0.496913
NM63	2011	202	0700 MST	WW	0.568865
NM64	2011	202	0700 MST	WL	0.444912
NM64	2011	202	0700 MST	WW	0.50499
NM65	2011	202	0700 MST	WL	0.573924
NM65	2011	202	0700 MST	WW	0.738761
NM66	2011	202	0700 MST	WL	0.471166
NM66	2011	202	0700 MST	WW	0.471854
NM67	2011	202	0700 MST	WL	0.537063
NM67	2011	202	0700 MST	WW	0.502012
NM68	2011	202	0700 MST	WL	0.444268
NM68	2011	202	0700 MST	WW	0.512057
NM69	2011	202	0700 MST	WL	0.509769
NM69	2011	202	0700 MST	WW	0.591104
NM70	2011	202	0700 MST	WL	0.485662
NM70	2011	202	0700 MST	WW	0.548512
NM71	2011	202	0700 MST	WL	0.504509
NM71	2011	202	0700 MST	WW	0.491988
NM72	2011	202	0700 MST	WL	0.427608
NM72	2011	202	0700 MST	WW	0.398876
NM73	2011	202	0700 MST	WL	0.502342
NM73	2011	202	0700 MST	WW	0.652657
NM74	2011	202	0700 MST	WL	0.438098
NM74	2011	202	0700 MST	WW	0.509355
NM75	2011	202	0700 MST	WL	0.513402
NM75	2011	202	0700 MST	WW	0.541285
NM76	2011	202	0700 MST	WL	0.561189
NM76	2011	202	0700 MST	WW	0.676861
NM77	2011	202	0700 MST	WL	0.51224
NM77	2011	202	0700 MST	WW	0.482853
NM78	2011	202	0700 MST	WL	0.568205
NM78	2011	202	0700 MST	WW	0.566969
NM79	2011	202	0700 MST	WL	0.440585
NM79	2011	202	0700 MST	WW	0.511823
NM80	2011	202	0700 MST	WL	0.485744
NM80	2011	202	0700 MST	WW	0.495454
NM81	2011	202	0700 MST	WL	0.4474
NM81	2011	202	0700 MST	WW	0.566512
NM82	2011	202	0700 MST	WL	0.681065
NM82	2011	202	0700 MST	WW	0.725621
NM83	2011	202	0700 MST	WL	0.470079
NM83	2011	202	0700 MST	WW	0.590417
NM84	2011	202	0700 MST	WL	0.558792
NM84	2011	202	0700 MST	WW	0.543193
NM85	2011	202	0700 MST	WL	0.416364
NM85	2011	202	0700 MST	WW	0.503291
NM86	2011	202	0700 MST	WL	0.536708
NM86	2011	202	0700 MST	WW	0.582609
NM87	2011	202	0700 MST	WL	0.485512
NM87	2011	202	0700 MST	WW	0.596397
NM88	2011	202	0700 MST	WL	0.457083
NM88	2011	202	0700 MST	WW	0.478785
NM89	2011	202	0700 MST	WL	0.486003
NM89	2011	202	0700 MST	WW	0.547333
NM90	2011	202	0700 MST	WL	0.551958
NM90	2011	202	0700 MST	WW	0.515949
NM91	2011	202	0700 MST	WL	0.518067
NM91	2011	202	0700 MST	WW	0.532197
NM93	2011	202	0700 MST	WL	0.52526
NM93	2011	202	0700 MST	WW	0.523887
NM94	2011	202	0700 MST	WL	0.52742
NM94	2011	202	0700 MST	WW	0.61023
NM95	2011	202	0700 MST	WL	0.562118
NM95	2011	202	0700 MST	WW	0.565911
NM96	2011	202	0700 MST	WL	0.487759
NM96	2011	202	0700 MST	WW	0.661594
NM97	2011	202	0700 MST	WL	0.600477
NM97	2011	202	0700 MST	WW	0.623075
NM98	2011	202	0700 MST	WL	0.531029
NM98	2011	202	0700 MST	WW	0.626959
NM99	2011	202	0700 MST	WL	0.527515
NM99	2011	202	0700 MST	WW	0.574826
TM1	2011	202	0700 MST	WL	0.534339
TM1	2011	202	0700 MST	WW	0.5962
NM01	2011	202	1300 MST	WL	0.528131
NM01	2011	202	1300 MST	WW	0.593459
NM02	2011	202	1300 MST	WL	0.580134
NM02	2011	202	1300 MST	WW	0.622682
NM03	2011	202	1300 MST	WL	0.65266
NM03	2011	202	1300 MST	WW	0.628486
NM04	2011	202	1300 MST	WL	0.57071
NM04	2011	202	1300 MST	WW	0.559639
NM05	2011	202	1300 MST	WL	0.460544
NM05	2011	202	1300 MST	WW	0.557079
NM06	2011	202	1300 MST	WL	0.495565
NM06	2011	202	1300 MST	WW	0.557464
NM07	2011	202	1300 MST	WL	0.53334
NM07	2011	202	1300 MST	WW	0.589144
NM08	2011	202	1300 MST	WL	0.504416
NM08	2011	202	1300 MST	WW	0.495932
NM09	2011	202	1300 MST	WL	0.598243
NM09	2011	202	1300 MST	WW	0.557497
NM10	2011	202	1300 MST	WL	0.537851
NM10	2011	202	1300 MST	WW	0.621054
NM11	2011	202	1300 MST	WL	0.572086
NM11	2011	202	1300 MST	WW	0.590543
NM12	2011	202	1300 MST	WL	0.571165
NM12	2011	202	1300 MST	WW	0.582471
NM13	2011	202	1300 MST	WL	0.625342
NM13	2011	202	1300 MST	WW	0.60775
NM15	2011	202	1300 MST	WL	0.446468
NM15	2011	202	1300 MST	WW	0.49483
NM16	2011	202	1300 MST	WL	0.549104
NM16	2011	202	1300 MST	WW	0.593705
NM17	2011	202	1300 MST	WL	0.487679
NM17	2011	202	1300 MST	WW	0.447892
NM18	2011	202	1300 MST	WL	0.587148
NM18	2011	202	1300 MST	WW	0.649364
NM19	2011	202	1300 MST	WL	0.635448
NM19	2011	202	1300 MST	WW	0.682827
NM20	2011	202	1300 MST	WL	0.63069
NM20	2011	202	1300 MST	WW	0.72869
NM21	2011	202	1300 MST	WL	0.477403
NM21	2011	202	1300 MST	WW	0.562833
NM22	2011	202	1300 MST	WL	0.619609
NM22	2011	202	1300 MST	WW	0.705489
NM23	2011	202	1300 MST	WL	0.634767
NM23	2011	202	1300 MST	WW	0.657948
NM24	2011	202	1300 MST	WL	0.505386
NM24	2011	202	1300 MST	WW	0.597791
NM24016	2011	202	1300 MST	WL	0.459713
NM24016	2011	202	1300 MST	WW	0.61378
NM25	2011	202	1300 MST	WL	0.423065
NM25	2011	202	1300 MST	WW	0.580502
NM27	2011	202	1300 MST	WL	0.506033
NM27	2011	202	1300 MST	WW	0.552037
NM28	2011	202	1300 MST	WL	0.540427
NM28	2011	202	1300 MST	WW	0.585941
NM29	2011	202	1300 MST	WL	0.505783
NM29	2011	202	1300 MST	WW	0.620293
NM30	2011	202	1300 MST	WL	0.577497
NM30	2011	202	1300 MST	WW	0.632383
NM31	2011	202	1300 MST	WL	0.534461
NM31	2011	202	1300 MST	WW	0.577146
NM32	2011	202	1300 MST	WL	0.528662
NM32	2011	202	1300 MST	WW	0.660712
NM33	2011	202	1300 MST	WL	0.580379
NM33	2011	202	1300 MST	WW	0.60977
NM34	2011	202	1300 MST	WL	0.452117
NM34	2011	202	1300 MST	WW	0.615387
NM35	2011	202	1300 MST	WL	0.554119
NM35	2011	202	1300 MST	WW	0.602246
NM36	2011	202	1300 MST	WL	0.492298
NM36	2011	202	1300 MST	WW	0.623494
NM37	2011	202	1300 MST	WL	0.496283
NM37	2011	202	1300 MST	WW	0.53952
NM38	2011	202	1300 MST	WL	0.536587
NM38	2011	202	1300 MST	WW	0.6242
NM39	2011	202	1300 MST	WL	0.550465
NM39	2011	202	1300 MST	WW	0.577303
NM40	2011	202	1300 MST	WL	0.59382
NM40	2011	202	1300 MST	WW	0.709222
NM41	2011	202	1300 MST	WL	0.537934
NM41	2011	202	1300 MST	WW	0.603072
NM42	2011	202	1300 MST	WL	0.528143
NM42	2011	202	1300 MST	WW	0.603074
NM43	2011	202	1300 MST	WL	0.568863
NM43	2011	202	1300 MST	WW	0.579665
NM44	2011	202	1300 MST	WL	0.520947
NM44	2011	202	1300 MST	WW	0.590463
NM45	2011	202	1300 MST	WL	0.531208
NM45	2011	202	1300 MST	WW	0.516138
NM46	2011	202	1300 MST	WL	0.543038
NM46	2011	202	1300 MST	WW	0.562757
NM47	2011	202	1300 MST	WL	0.554782
NM47	2011	202	1300 MST	WW	0.664799
NM48	2011	202	1300 MST	WL	0.579847
NM48	2011	202	1300 MST	WW	0.682954
NM49	2011	202	1300 MST	WL	0.517238
NM49	2011	202	1300 MST	WW	0.547133
NM50	2011	202	1300 MST	WL	0.515598
NM50	2011	202	1300 MST	WW	0.582652
NM51	2011	202	1300 MST	WL	0.540285
NM51	2011	202	1300 MST	WW	0.611335
NM52	2011	202	1300 MST	WL	0.563821
NM52	2011	202	1300 MST	WW	0.662207
NM53	2011	202	1300 MST	WL	0.448289
NM53	2011	202	1300 MST	WW	0.579211
NM55	2011	202	1300 MST	WL	0.438256
NM55	2011	202	1300 MST	WW	0.565345
NM56	2011	202	1300 MST	WL	0.541654
NM56	2011	202	1300 MST	WW	0.629758
NM57	2011	202	1300 MST	WL	0.527557
NM57	2011	202	1300 MST	WW	0.579999
NM58	2011	202	1300 MST	WL	0.495027
NM58	2011	202	1300 MST	WW	0.479967
NM59	2011	202	1300 MST	WL	0.538559
NM59	2011	202	1300 MST	WW	0.650515
NM60	2011	202	1300 MST	WL	0.525084
NM60	2011	202	1300 MST	WW	0.584966
NM61	2011	202	1300 MST	WL	0.609415
NM61	2011	202	1300 MST	WW	0.695423
NM62	2011	202	1300 MST	WL	0.611356
NM62	2011	202	1300 MST	WW	0.654954
NM63	2011	202	1300 MST	WL	0.48031
NM63	2011	202	1300 MST	WW	0.600307
NM64	2011	202	1300 MST	WL	0.48411
NM64	2011	202	1300 MST	WW	0.578978
NM65	2011	202	1300 MST	WL	0.627575
NM65	2011	202	1300 MST	WW	0.708312
NM66	2011	202	1300 MST	WL	0.494146
NM66	2011	202	1300 MST	WW	0.447345
NM67	2011	202	1300 MST	WL	0.506338
NM67	2011	202	1300 MST	WW	0.616742
NM68	2011	202	1300 MST	WL	0.447914
NM68	2011	202	1300 MST	WW	0.535495
NM69	2011	202	1300 MST	WL	0.499167
NM69	2011	202	1300 MST	WW	0.609854
NM70	2011	202	1300 MST	WL	0.525782
NM70	2011	202	1300 MST	WW	0.589212
NM71	2011	202	1300 MST	WL	0.503619
NM71	2011	202	1300 MST	WW	0.495714
NM72	2011	202	1300 MST	WL	0.418443
NM72	2011	202	1300 MST	WW	0.437835
NM73	2011	202	1300 MST	WL	0.541469
NM73	2011	202	1300 MST	WW	0.664602
NM74	2011	202	1300 MST	WL	0.447675
NM74	2011	202	1300 MST	WW	0.525456
NM75	2011	202	1300 MST	WL	0.525519
NM75	2011	202	1300 MST	WW	0.589364
NM76	2011	202	1300 MST	WL	0.611821
NM76	2011	202	1300 MST	WW	0.715624
NM77	2011	202	1300 MST	WL	0.509224
NM77	2011	202	1300 MST	WW	0.513539
NM78	2011	202	1300 MST	WL	0.55467
NM78	2011	202	1300 MST	WW	0.626093
NM79	2011	202	1300 MST	WL	0.435864
NM79	2011	202	1300 MST	WW	0.539025
NM80	2011	202	1300 MST	WL	0.415298
NM80	2011	202	1300 MST	WW	0.589561
NM81	2011	202	1300 MST	WL	0.414564
NM81	2011	202	1300 MST	WW	0.579991
NM82	2011	202	1300 MST	WL	0.68655
NM82	2011	202	1300 MST	WW	0.723563
NM83	2011	202	1300 MST	WL	0.468327
NM83	2011	202	1300 MST	WW	0.596189
NM84	2011	202	1300 MST	WL	0.538151
NM84	2011	202	1300 MST	WW	0.609882
NM85	2011	202	1300 MST	WL	0.480023
NM85	2011	202	1300 MST	WW	0.532313
NM86	2011	202	1300 MST	WL	0.470796
NM86	2011	202	1300 MST	WW	0.64436
NM87	2011	202	1300 MST	WL	0.495538
NM87	2011	202	1300 MST	WW	0.627702
NM88	2011	202	1300 MST	WL	0.446317
NM88	2011	202	1300 MST	WW	0.48437
NM89	2011	202	1300 MST	WL	0.47511
NM89	2011	202	1300 MST	WW	0.565307
NM90	2011	202	1300 MST	WL	0.543739
NM90	2011	202	1300 MST	WW	0.552767
NM91	2011	202	1300 MST	WL	0.530483
NM91	2011	202	1300 MST	WW	0.565213
NM93	2011	202	1300 MST	WL	0.542203
NM93	2011	202	1300 MST	WW	0.553654
NM94	2011	202	1300 MST	WL	0.475659
NM94	2011	202	1300 MST	WW	0.626461
NM95	2011	202	1300 MST	WL	0.54697
NM95	2011	202	1300 MST	WW	0.59038
NM96	2011	202	1300 MST	WL	0.498658
NM96	2011	202	1300 MST	WW	0.732062
NM97	2011	202	1300 MST	WL	0.559605
NM97	2011	202	1300 MST	WW	0.641513
NM98	2011	202	1300 MST	WL	0.533897
NM98	2011	202	1300 MST	WW	0.606112
NM99	2011	202	1300 MST	WL	0.540678
NM99	2011	202	1300 MST	WW	0.619822
TM1	2011	202	1300 MST	WL	0.546184
TM1	2011	202	1300 MST	WW	0.593971
NM01	2011	216	1100 MST	WL	0.661509
NM01	2011	216	1100 MST	WW	0.656456
NM02	2011	216	1100 MST	WL	0.581872
NM02	2011	216	1100 MST	WW	0.648299
NM03	2011	216	1100 MST	WL	0.687466
NM03	2011	216	1100 MST	WW	0.626804
NM04	2011	216	1100 MST	WL	0.635872
NM04	2011	216	1100 MST	WW	0.688401
NM05	2011	216	1100 MST	WL	0.437672
NM05	2011	216	1100 MST	WW	0.473145
NM06	2011	216	1100 MST	WL	0.591767
NM06	2011	216	1100 MST	WW	0.595371
NM07	2011	216	1100 MST	WL	0.58986
NM07	2011	216	1100 MST	WW	0.577469
NM08	2011	216	1100 MST	WL	0.589571
NM08	2011	216	1100 MST	WW	0.479703
NM09	2011	216	1100 MST	WL	0.654006
NM09	2011	216	1100 MST	WW	0.628779
NM10	2011	216	1100 MST	WL	0.611028
NM10	2011	216	1100 MST	WW	0.644238
NM11	2011	216	1100 MST	WL	0.615736
NM11	2011	216	1100 MST	WW	0.676743
NM12	2011	216	1100 MST	WL	0.616757
NM12	2011	216	1100 MST	WW	0.61949
NM13	2011	216	1100 MST	WL	0.63456
NM13	2011	216	1100 MST	WW	0.605378
NM15	2011	216	1100 MST	WL	0.517506
NM15	2011	216	1100 MST	WW	0.544061
NM16	2011	216	1100 MST	WL	0.551902
NM16	2011	216	1100 MST	WW	0.576821
NM17	2011	216	1100 MST	WL	0.573346
NM17	2011	216	1100 MST	WW	0.518276
NM18	2011	216	1100 MST	WL	0.590297
NM18	2011	216	1100 MST	WW	0.671894
NM19	2011	216	1100 MST	WL	0.659337
NM19	2011	216	1100 MST	WW	0.724046
NM20	2011	216	1100 MST	WL	0.784072
NM20	2011	216	1100 MST	WW	0.897719
NM21	2011	216	1100 MST	WL	0.554579
NM21	2011	216	1100 MST	WW	0.584938
NM22	2011	216	1100 MST	WL	0.711061
NM22	2011	216	1100 MST	WW	0.753744
NM23	2011	216	1100 MST	WL	0.780836
NM23	2011	216	1100 MST	WW	0.686853
NM24	2011	216	1100 MST	WL	0.608683
NM24	2011	216	1100 MST	WW	0.685267
NM24016	2011	216	1100 MST	WL	0.539388
NM24016	2011	216	1100 MST	WW	0.64216
NM25	2011	216	1100 MST	WL	0.495777
NM25	2011	216	1100 MST	WW	0.555905
NM27	2011	216	1100 MST	WL	0.569777
NM27	2011	216	1100 MST	WW	0.585712
NM28	2011	216	1100 MST	WL	0.563586
NM28	2011	216	1100 MST	WW	0.607979
NM29	2011	216	1100 MST	WL	0.507802
NM29	2011	216	1100 MST	WW	0.627824
NM30	2011	216	1100 MST	WL	0.599206
NM30	2011	216	1100 MST	WW	0.600202
NM31	2011	216	1100 MST	WL	0.541276
NM31	2011	216	1100 MST	WW	0.668463
NM32	2011	216	1100 MST	WL	0.619242
NM32	2011	216	1100 MST	WW	0.855924
NM33	2011	216	1100 MST	WL	0.609647
NM33	2011	216	1100 MST	WW	0.562501
NM34	2011	216	1100 MST	WL	0.5143
NM34	2011	216	1100 MST	WW	0.681627
NM35	2011	216	1100 MST	WL	0.575721
NM35	2011	216	1100 MST	WW	0.569446
NM36	2011	216	1100 MST	WL	0.559916
NM36	2011	216	1100 MST	WW	0.746191
NM37	2011	216	1100 MST	WL	0.563335
NM37	2011	216	1100 MST	WW	0.697371
NM38	2011	216	1100 MST	WL	0.58125
NM38	2011	216	1100 MST	WW	0.633235
NM39	2011	216	1100 MST	WL	0.637031
NM39	2011	216	1100 MST	WW	0.56432
NM40	2011	216	1100 MST	WL	0.71069
NM40	2011	216	1100 MST	WW	0.822231
NM41	2011	216	1100 MST	WL	0.592655
NM41	2011	216	1100 MST	WW	0.751684
NM42	2011	216	1100 MST	WL	0.56686
NM42	2011	216	1100 MST	WW	0.582149
NM43	2011	216	1100 MST	WL	0.60623
NM43	2011	216	1100 MST	WW	0.650251
NM44	2011	216	1100 MST	WL	0.599106
NM44	2011	216	1100 MST	WW	0.668876
NM45	2011	216	1100 MST	WL	0.49929
NM45	2011	216	1100 MST	WW	0.521123
NM46	2011	216	1100 MST	WL	0.596457
NM46	2011	216	1100 MST	WW	0.67599
NM47	2011	216	1100 MST	WL	0.601994
NM47	2011	216	1100 MST	WW	0.664745
NM48	2011	216	1100 MST	WL	0.673902
NM48	2011	216	1100 MST	WW	0.707859
NM49	2011	216	1100 MST	WL	0.576432
NM49	2011	216	1100 MST	WW	0.573701
NM50	2011	216	1100 MST	WL	0.564185
NM50	2011	216	1100 MST	WW	0.570856
NM51	2011	216	1100 MST	WL	0.557003
NM51	2011	216	1100 MST	WW	0.616241
NM52	2011	216	1100 MST	WL	0.61895
NM52	2011	216	1100 MST	WW	0.759891
NM53	2011	216	1100 MST	WL	0.45965
NM53	2011	216	1100 MST	WW	0.572776
NM55	2011	216	1100 MST	WL	0.48447
NM55	2011	216	1100 MST	WW	0.561588
NM56	2011	216	1100 MST	WL	0.558141
NM56	2011	216	1100 MST	WW	0.612449
NM57	2011	216	1100 MST	WL	0.614146
NM57	2011	216	1100 MST	WW	0.625686
NM58	2011	216	1100 MST	WL	0.526731
NM58	2011	216	1100 MST	WW	0.576646
NM59	2011	216	1100 MST	WL	0.601791
NM59	2011	216	1100 MST	WW	0.636644
NM60	2011	216	1100 MST	WL	0.596785
NM60	2011	216	1100 MST	WW	0.643816
NM61	2011	216	1100 MST	WL	0.680852
NM61	2011	216	1100 MST	WW	0.758228
NM62	2011	216	1100 MST	WL	0.677317
NM62	2011	216	1100 MST	WW	0.664956
NM63	2011	216	1100 MST	WL	0.511277
NM63	2011	216	1100 MST	WW	0.559327
NM64	2011	216	1100 MST	WL	0.514394
NM64	2011	216	1100 MST	WW	0.616049
NM65	2011	216	1100 MST	WL	0.709526
NM65	2011	216	1100 MST	WW	0.870986
NM66	2011	216	1100 MST	WL	0.545074
NM66	2011	216	1100 MST	WW	0.500763
NM67	2011	216	1100 MST	WL	0.490361
NM67	2011	216	1100 MST	WW	0.559267
NM68	2011	216	1100 MST	WL	0.459872
NM68	2011	216	1100 MST	WW	0.522811
NM69	2011	216	1100 MST	WL	0.627092
NM69	2011	216	1100 MST	WW	0.614396
NM70	2011	216	1100 MST	WL	0.542561
NM70	2011	216	1100 MST	WW	0.573536
NM71	2011	216	1100 MST	WL	0.546296
NM71	2011	216	1100 MST	WW	0.546955
NM72	2011	216	1100 MST	WL	0.473195
NM72	2011	216	1100 MST	WW	0.466528
NM73	2011	216	1100 MST	WL	0.593381
NM73	2011	216	1100 MST	WW	0.639747
NM74	2011	216	1100 MST	WL	0.481319
NM74	2011	216	1100 MST	WW	0.482988
NM75	2011	216	1100 MST	WL	0.52559
NM75	2011	216	1100 MST	WW	0.644834
NM76	2011	216	1100 MST	WL	0.556988
NM76	2011	216	1100 MST	WW	0.689309
NM77	2011	216	1100 MST	WL	0.500148
NM77	2011	216	1100 MST	WW	0.473081
NM78	2011	216	1100 MST	WL	0.654381
NM78	2011	216	1100 MST	WW	0.667404
NM79	2011	216	1100 MST	WL	0.429436
NM79	2011	216	1100 MST	WW	0.593698
NM80	2011	216	1100 MST	WL	0.50009
NM80	2011	216	1100 MST	WW	0.556894
NM81	2011	216	1100 MST	WL	0.455241
NM81	2011	216	1100 MST	WW	0.605503
NM82	2011	216	1100 MST	WL	0.697316
NM82	2011	216	1100 MST	WW	0.794574
NM83	2011	216	1100 MST	WL	0.499911
NM83	2011	216	1100 MST	WW	0.631613
NM84	2011	216	1100 MST	WL	0.632756
NM84	2011	216	1100 MST	WW	0.605218
NM85	2011	216	1100 MST	WL	0.494302
NM85	2011	216	1100 MST	WW	0.461041
NM86	2011	216	1100 MST	WL	0.523565
NM86	2011	216	1100 MST	WW	0.718051
NM87	2011	216	1100 MST	WL	0.5603
NM87	2011	216	1100 MST	WW	0.782701
NM88	2011	216	1100 MST	WL	0.466676
NM88	2011	216	1100 MST	WW	0.472001
NM89	2011	216	1100 MST	WL	0.489866
NM89	2011	216	1100 MST	WW	0.587869
NM90	2011	216	1100 MST	WL	0.580067
NM90	2011	216	1100 MST	WW	0.631956
NM91	2011	216	1100 MST	WL	0.515857
NM91	2011	216	1100 MST	WW	0.596061
NM93	2011	216	1100 MST	WL	0.537235
NM93	2011	216	1100 MST	WW	0.580044
NM94	2011	216	1100 MST	WL	0.56151
NM94	2011	216	1100 MST	WW	0.655989
NM95	2011	216	1100 MST	WL	0.61261
NM95	2011	216	1100 MST	WW	0.666418
NM96	2011	216	1100 MST	WL	0.553985
NM96	2011	216	1100 MST	WW	0.789748
NM97	2011	216	1100 MST	WL	0.607346
NM97	2011	216	1100 MST	WW	0.686832
NM98	2011	216	1100 MST	WL	0.620872
NM98	2011	216	1100 MST	WW	0.7255
NM99	2011	216	1100 MST	WL	0.680397
NM99	2011	216	1100 MST	WW	0.698377
TM1	2011	216	1100 MST	WL	0.538798
TM1	2011	216	1100 MST	WW	0.61424
NM01	2011	216	1500 MST	WL	0.633801
NM01	2011	216	1500 MST	WW	0.648485
NM02	2011	216	1500 MST	WL	0.589178
NM02	2011	216	1500 MST	WW	0.706322
NM03	2011	216	1500 MST	WL	0.664288
NM03	2011	216	1500 MST	WW	0.646356
NM04	2011	216	1500 MST	WL	0.624785
NM04	2011	216	1500 MST	WW	0.667217
NM05	2011	216	1500 MST	WL	0.44256
NM05	2011	216	1500 MST	WW	0.507345
NM06	2011	216	1500 MST	WL	0.601783
NM06	2011	216	1500 MST	WW	0.684773
NM07	2011	216	1500 MST	WL	0.629804
NM07	2011	216	1500 MST	WW	0.625341
NM08	2011	216	1500 MST	WL	0.601283
NM08	2011	216	1500 MST	WW	0.516471
NM09	2011	216	1500 MST	WL	0.65403
NM09	2011	216	1500 MST	WW	0.592736
NM10	2011	216	1500 MST	WL	0.598769
NM10	2011	216	1500 MST	WW	0.704968
NM11	2011	216	1500 MST	WL	0.634375
NM11	2011	216	1500 MST	WW	0.630426
NM12	2011	216	1500 MST	WL	0.659973
NM12	2011	216	1500 MST	WW	0.662588
NM13	2011	216	1500 MST	WL	0.620921
NM13	2011	216	1500 MST	WW	0.635639
NM15	2011	216	1500 MST	WL	0.503477
NM15	2011	216	1500 MST	WW	0.528251
NM16	2011	216	1500 MST	WL	0.582676
NM16	2011	216	1500 MST	WW	0.587495
NM17	2011	216	1500 MST	WL	0.560878
NM17	2011	216	1500 MST	WW	0.535474
NM18	2011	216	1500 MST	WL	0.617194
NM18	2011	216	1500 MST	WW	0.700622
NM19	2011	216	1500 MST	WL	0.682277
NM19	2011	216	1500 MST	WW	0.779132
NM20	2011	216	1500 MST	WL	0.664354
NM20	2011	216	1500 MST	WW	0.876387
NM21	2011	216	1500 MST	WL	0.515452
NM21	2011	216	1500 MST	WW	0.54769
NM22	2011	216	1500 MST	WL	0.69715
NM22	2011	216	1500 MST	WW	0.794342
NM23	2011	216	1500 MST	WL	0.770521
NM23	2011	216	1500 MST	WW	0.697468
NM24	2011	216	1500 MST	WL	0.636789
NM24	2011	216	1500 MST	WW	0.706628
NM24016	2011	216	1500 MST	WL	0.542522
NM24016	2011	216	1500 MST	WW	0.651852
NM25	2011	216	1500 MST	WL	0.482017
NM25	2011	216	1500 MST	WW	0.549843
NM27	2011	216	1500 MST	WL	0.556223
NM27	2011	216	1500 MST	WW	0.582241
NM28	2011	216	1500 MST	WL	0.533964
NM28	2011	216	1500 MST	WW	0.614487
NM29	2011	216	1500 MST	WL	0.498776
NM29	2011	216	1500 MST	WW	0.600519
NM30	2011	216	1500 MST	WL	0.600289
NM30	2011	216	1500 MST	WW	0.60212
NM31	2011	216	1500 MST	WL	0.561756
NM31	2011	216	1500 MST	WW	0.679676
NM32	2011	216	1500 MST	WL	0.588467
NM32	2011	216	1500 MST	WW	0.828323
NM33	2011	216	1500 MST	WL	0.613911
NM33	2011	216	1500 MST	WW	0.655848
NM34	2011	216	1500 MST	WL	0.52293
NM34	2011	216	1500 MST	WW	0.700618
NM35	2011	216	1500 MST	WL	0.564184
NM35	2011	216	1500 MST	WW	0.616467
NM36	2011	216	1500 MST	WL	0.641193
NM36	2011	216	1500 MST	WW	0.794795
NM37	2011	216	1500 MST	WL	0.56828
NM37	2011	216	1500 MST	WW	0.709783
NM38	2011	216	1500 MST	WL	0.619925
NM38	2011	216	1500 MST	WW	0.636601
NM39	2011	216	1500 MST	WL	0.653563
NM39	2011	216	1500 MST	WW	0.651474
NM40	2011	216	1500 MST	WL	0.727256
NM40	2011	216	1500 MST	WW	0.86317
NM41	2011	216	1500 MST	WL	0.638369
NM41	2011	216	1500 MST	WW	0.723843
NM42	2011	216	1500 MST	WL	0.544139
NM42	2011	216	1500 MST	WW	0.654821
NM43	2011	216	1500 MST	WL	0.614931
NM43	2011	216	1500 MST	WW	0.672672
NM44	2011	216	1500 MST	WL	0.619859
NM44	2011	216	1500 MST	WW	0.661505
NM45	2011	216	1500 MST	WL	0.518784
NM45	2011	216	1500 MST	WW	0.504075
NM46	2011	216	1500 MST	WL	0.574053
NM46	2011	216	1500 MST	WW	0.681806
NM47	2011	216	1500 MST	WL	0.624039
NM47	2011	216	1500 MST	WW	0.686519
NM48	2011	216	1500 MST	WL	0.622034
NM48	2011	216	1500 MST	WW	0.705686
NM49	2011	216	1500 MST	WL	0.552665
NM49	2011	216	1500 MST	WW	0.596595
NM50	2011	216	1500 MST	WL	0.557475
NM50	2011	216	1500 MST	WW	0.596643
NM51	2011	216	1500 MST	WL	0.556348
NM51	2011	216	1500 MST	WW	0.64048
NM52	2011	216	1500 MST	WL	0.583902
NM52	2011	216	1500 MST	WW	0.747023
NM53	2011	216	1500 MST	WL	0.47147
NM53	2011	216	1500 MST	WW	0.605759
NM55	2011	216	1500 MST	WL	0.488795
NM55	2011	216	1500 MST	WW	0.654972
NM56	2011	216	1500 MST	WL	0.599602
NM56	2011	216	1500 MST	WW	0.639427
NM57	2011	216	1500 MST	WL	0.653343
NM57	2011	216	1500 MST	WW	0.649311
NM58	2011	216	1500 MST	WL	0.466822
NM58	2011	216	1500 MST	WW	0.573741
NM59	2011	216	1500 MST	WL	0.633818
NM59	2011	216	1500 MST	WW	0.611036
NM60	2011	216	1500 MST	WL	0.601001
NM60	2011	216	1500 MST	WW	0.60889
NM61	2011	216	1500 MST	WL	0.652338
NM61	2011	216	1500 MST	WW	0.696941
NM62	2011	216	1500 MST	WL	0.645924
NM62	2011	216	1500 MST	WW	0.662114
NM63	2011	216	1500 MST	WL	0.48847
NM63	2011	216	1500 MST	WW	0.546484
NM64	2011	216	1500 MST	WL	0.49163
NM64	2011	216	1500 MST	WW	0.610056
NM65	2011	216	1500 MST	WL	0.723205
NM65	2011	216	1500 MST	WW	0.81552
NM66	2011	216	1500 MST	WL	0.515132
NM66	2011	216	1500 MST	WW	0.513532
NM67	2011	216	1500 MST	WL	0.516826
NM67	2011	216	1500 MST	WW	0.599682
NM68	2011	216	1500 MST	WL	0.457667
NM68	2011	216	1500 MST	WW	0.556865
NM69	2011	216	1500 MST	WL	0.559338
NM69	2011	216	1500 MST	WW	0.644909
NM70	2011	216	1500 MST	WL	0.60044
NM70	2011	216	1500 MST	WW	0.5698
NM71	2011	216	1500 MST	WL	0.594537
NM71	2011	216	1500 MST	WW	0.604618
NM72	2011	216	1500 MST	WL	0.423909
NM72	2011	216	1500 MST	WW	0.413113
NM73	2011	216	1500 MST	WL	0.6022
NM73	2011	216	1500 MST	WW	0.643461
NM74	2011	216	1500 MST	WL	0.474426
NM74	2011	216	1500 MST	WW	0.513203
NM75	2011	216	1500 MST	WL	0.585094
NM75	2011	216	1500 MST	WW	0.633353
NM76	2011	216	1500 MST	WL	0.569033
NM76	2011	216	1500 MST	WW	0.675214
NM77	2011	216	1500 MST	WL	0.517243
NM77	2011	216	1500 MST	WW	0.437424
NM78	2011	216	1500 MST	WL	0.652395
NM78	2011	216	1500 MST	WW	0.68055
NM79	2011	216	1500 MST	WL	0.472436
NM79	2011	216	1500 MST	WW	0.608428
NM80	2011	216	1500 MST	WL	0.495665
NM80	2011	216	1500 MST	WW	0.612566
NM81	2011	216	1500 MST	WL	0.46055
NM81	2011	216	1500 MST	WW	0.603272
NM82	2011	216	1500 MST	WL	0.700891
NM82	2011	216	1500 MST	WW	0.794277
NM83	2011	216	1500 MST	WL	0.568492
NM83	2011	216	1500 MST	WW	0.632066
NM84	2011	216	1500 MST	WL	0.594044
NM84	2011	216	1500 MST	WW	0.601381
NM85	2011	216	1500 MST	WL	0.517684
NM85	2011	216	1500 MST	WW	0.552728
NM86	2011	216	1500 MST	WL	0.568095
NM86	2011	216	1500 MST	WW	0.721305
NM87	2011	216	1500 MST	WL	0.5761
NM87	2011	216	1500 MST	WW	0.804591
NM88	2011	216	1500 MST	WL	0.452504
NM88	2011	216	1500 MST	WW	0.451703
NM89	2011	216	1500 MST	WL	0.539125
NM89	2011	216	1500 MST	WW	0.645797
NM90	2011	216	1500 MST	WL	0.588437
NM90	2011	216	1500 MST	WW	0.605211
NM91	2011	216	1500 MST	WL	0.541078
NM91	2011	216	1500 MST	WW	0.634231
NM93	2011	216	1500 MST	WL	0.535274
NM93	2011	216	1500 MST	WW	0.594044
NM94	2011	216	1500 MST	WL	0.52165
NM94	2011	216	1500 MST	WW	0.652576
NM95	2011	216	1500 MST	WL	0.617186
NM95	2011	216	1500 MST	WW	0.668664
NM96	2011	216	1500 MST	WL	0.568127
NM96	2011	216	1500 MST	WW	0.749065
NM97	2011	216	1500 MST	WL	0.617914
NM97	2011	216	1500 MST	WW	0.614554
NM98	2011	216	1500 MST	WL	0.649887
NM98	2011	216	1500 MST	WW	0.731388
NM99	2011	216	1500 MST	WL	0.723321
NM99	2011	216	1500 MST	WW	0.737748
TM1	2011	216	1500 MST	WL	0.564666
TM1	2011	216	1500 MST	WW	0.619545
NM01	2011	223	0700 MST	WL	0.607641
NM01	2011	223	0700 MST	WW	0.748824
NM02	2011	223	0700 MST	WL	0.620099
NM02	2011	223	0700 MST	WW	0.637389
NM03	2011	223	0700 MST	WL	0.672591
NM03	2011	223	0700 MST	WW	0.63011
NM04	2011	223	0700 MST	WL	0.744325
NM04	2011	223	0700 MST	WW	0.706056
NM05	2011	223	0700 MST	WL	0.445873
NM05	2011	223	0700 MST	WW	0.469194
NM06	2011	223	0700 MST	WL	0.633193
NM06	2011	223	0700 MST	WW	0.661773
NM07	2011	223	0700 MST	WL	0.634323
NM07	2011	223	0700 MST	WW	0.630044
NM08	2011	223	0700 MST	WL	0.536418
NM08	2011	223	0700 MST	WW	0.548194
NM09	2011	223	0700 MST	WL	0.665211
NM09	2011	223	0700 MST	WW	0.628504
NM10	2011	223	0700 MST	WL	0.591925
NM10	2011	223	0700 MST	WW	0.647269
NM11	2011	223	0700 MST	WL	0.666602
NM11	2011	223	0700 MST	WW	0.663102
NM12	2011	223	0700 MST	WL	0.6302
NM12	2011	223	0700 MST	WW	0.670269
NM13	2011	223	0700 MST	WL	0.618024
NM13	2011	223	0700 MST	WW	0.626036
NM15	2011	223	0700 MST	WL	0.577615
NM15	2011	223	0700 MST	WW	0.673686
NM16	2011	223	0700 MST	WL	0.649186
NM16	2011	223	0700 MST	WW	0.618414
NM17	2011	223	0700 MST	WL	0.60984
NM17	2011	223	0700 MST	WW	0.505269
NM18	2011	223	0700 MST	WL	0.656088
NM18	2011	223	0700 MST	WW	0.709091
NM19	2011	223	0700 MST	WL	0.666223
NM19	2011	223	0700 MST	WW	0.734782
NM20	2011	223	0700 MST	WL	0.789711
NM20	2011	223	0700 MST	WW	0.928885
NM21	2011	223	0700 MST	WL	0.56829
NM21	2011	223	0700 MST	WW	0.605157
NM22	2011	223	0700 MST	WL	0.735156
NM22	2011	223	0700 MST	WW	0.797446
NM23	2011	223	0700 MST	WL	0.797651
NM23	2011	223	0700 MST	WW	0.784167
NM24	2011	223	0700 MST	WL	0.563265
NM24	2011	223	0700 MST	WW	0.645833
NM24016	2011	223	0700 MST	WL	0.547847
NM24016	2011	223	0700 MST	WW	0.666462
NM25	2011	223	0700 MST	WL	0.485472
NM25	2011	223	0700 MST	WW	0.540728
NM27	2011	223	0700 MST	WL	0.569631
NM27	2011	223	0700 MST	WW	0.579523
NM28	2011	223	0700 MST	WL	0.539823
NM28	2011	223	0700 MST	WW	0.544685
NM29	2011	223	0700 MST	WL	0.539353
NM29	2011	223	0700 MST	WW	0.533603
NM30	2011	223	0700 MST	WL	0.554056
NM30	2011	223	0700 MST	WW	0.614858
NM31	2011	223	0700 MST	WL	0.657915
NM31	2011	223	0700 MST	WW	0.702684
NM32	2011	223	0700 MST	WL	0.747434
NM32	2011	223	0700 MST	WW	0.953813
NM33	2011	223	0700 MST	WL	0.602758
NM33	2011	223	0700 MST	WW	0.674367
NM34	2011	223	0700 MST	WL	0.568784
NM34	2011	223	0700 MST	WW	0.711943
NM35	2011	223	0700 MST	WL	0.591425
NM35	2011	223	0700 MST	WW	0.672173
NM36	2011	223	0700 MST	WL	0.625132
NM36	2011	223	0700 MST	WW	0.716677
NM37	2011	223	0700 MST	WL	0.586069
NM37	2011	223	0700 MST	WW	0.6987
NM38	2011	223	0700 MST	WL	0.686525
NM38	2011	223	0700 MST	WW	0.730048
NM39	2011	223	0700 MST	WL	0.638653
NM39	2011	223	0700 MST	WW	0.639107
NM40	2011	223	0700 MST	WL	0.765384
NM40	2011	223	0700 MST	WW	0.862539
NM41	2011	223	0700 MST	WL	0.705429
NM41	2011	223	0700 MST	WW	0.847372
NM42	2011	223	0700 MST	WL	0.517451
NM42	2011	223	0700 MST	WW	0.603267
NM43	2011	223	0700 MST	WL	0.648598
NM43	2011	223	0700 MST	WW	0.646582
NM44	2011	223	0700 MST	WL	0.666607
NM44	2011	223	0700 MST	WW	0.733218
NM45	2011	223	0700 MST	WL	0.553804
NM45	2011	223	0700 MST	WW	0.587871
NM46	2011	223	0700 MST	WL	0.623822
NM46	2011	223	0700 MST	WW	0.703679
NM47	2011	223	0700 MST	WL	0.604294
NM47	2011	223	0700 MST	WW	0.648758
NM48	2011	223	0700 MST	WL	0.672612
NM48	2011	223	0700 MST	WW	0.697596
NM49	2011	223	0700 MST	WL	0.584183
NM49	2011	223	0700 MST	WW	0.615471
NM50	2011	223	0700 MST	WL	0.590473
NM50	2011	223	0700 MST	WW	0.616974
NM51	2011	223	0700 MST	WL	0.550267
NM51	2011	223	0700 MST	WW	0.635596
NM52	2011	223	0700 MST	WL	0.66699
NM52	2011	223	0700 MST	WW	0.796272
NM53	2011	223	0700 MST	WL	0.52101
NM53	2011	223	0700 MST	WW	0.612487
NM55	2011	223	0700 MST	WL	0.503209
NM55	2011	223	0700 MST	WW	0.622125
NM56	2011	223	0700 MST	WL	0.582442
NM56	2011	223	0700 MST	WW	0.633564
NM57	2011	223	0700 MST	WL	0.715947
NM57	2011	223	0700 MST	WW	0.740257
NM58	2011	223	0700 MST	WL	0.523105
NM58	2011	223	0700 MST	WW	0.560969
NM59	2011	223	0700 MST	WL	0.547402
NM59	2011	223	0700 MST	WW	0.559092
NM60	2011	223	0700 MST	WL	0.496717
NM60	2011	223	0700 MST	WW	0.640434
NM61	2011	223	0700 MST	WL	0.675222
NM61	2011	223	0700 MST	WW	0.678392
NM62	2011	223	0700 MST	WL	0.713039
NM62	2011	223	0700 MST	WW	0.700455
NM63	2011	223	0700 MST	WL	0.433699
NM63	2011	223	0700 MST	WW	0.490459
NM64	2011	223	0700 MST	WL	0.511519
NM64	2011	223	0700 MST	WW	0.595199
NM65	2011	223	0700 MST	WL	0.837998
NM65	2011	223	0700 MST	WW	0.859575
NM66	2011	223	0700 MST	WL	0.540112
NM66	2011	223	0700 MST	WW	0.528267
NM67	2011	223	0700 MST	WL	0.501686
NM67	2011	223	0700 MST	WW	0.558064
NM68	2011	223	0700 MST	WL	0.452254
NM68	2011	223	0700 MST	WW	0.527431
NM69	2011	223	0700 MST	WL	0.62081
NM69	2011	223	0700 MST	WW	0.656298
NM70	2011	223	0700 MST	WL	0.56771
NM70	2011	223	0700 MST	WW	0.637709
NM71	2011	223	0700 MST	WL	0.636169
NM71	2011	223	0700 MST	WW	0.652535
NM72	2011	223	0700 MST	WL	0.406547
NM72	2011	223	0700 MST	WW	0.479437
NM73	2011	223	0700 MST	WL	0.638685
NM73	2011	223	0700 MST	WW	0.731053
NM74	2011	223	0700 MST	WL	0.400172
NM74	2011	223	0700 MST	WW	0.489037
NM75	2011	223	0700 MST	WL	0.604934
NM75	2011	223	0700 MST	WW	0.721863
NM76	2011	223	0700 MST	WL	0.592034
NM76	2011	223	0700 MST	WW	0.700527
NM77	2011	223	0700 MST	WL	0.487728
NM77	2011	223	0700 MST	WW	0.476313
NM78	2011	223	0700 MST	WL	0.60983
NM78	2011	223	0700 MST	WW	0.740653
NM79	2011	223	0700 MST	WL	0.450363
NM79	2011	223	0700 MST	WW	0.520065
NM80	2011	223	0700 MST	WL	0.560021
NM80	2011	223	0700 MST	WW	0.600192
NM81	2011	223	0700 MST	WL	0.504062
NM81	2011	223	0700 MST	WW	0.561557
NM82	2011	223	0700 MST	WL	0.695771
NM82	2011	223	0700 MST	WW	0.78774
NM83	2011	223	0700 MST	WL	0.539075
NM83	2011	223	0700 MST	WW	0.608567
NM84	2011	223	0700 MST	WL	0.587108
NM84	2011	223	0700 MST	WW	0.602676
NM85	2011	223	0700 MST	WL	0.501232
NM85	2011	223	0700 MST	WW	0.585371
NM86	2011	223	0700 MST	WL	0.592559
NM86	2011	223	0700 MST	WW	0.80909
NM87	2011	223	0700 MST	WL	0.648486
NM87	2011	223	0700 MST	WW	0.916414
NM88	2011	223	0700 MST	WL	0.47311
NM88	2011	223	0700 MST	WW	0.50147
NM89	2011	223	0700 MST	WL	0.527826
NM89	2011	223	0700 MST	WW	0.61674
NM90	2011	223	0700 MST	WL	0.580758
NM90	2011	223	0700 MST	WW	0.61008
NM91	2011	223	0700 MST	WL	0.562772
NM91	2011	223	0700 MST	WW	0.643017
NM93	2011	223	0700 MST	WL	0.565627
NM93	2011	223	0700 MST	WW	0.630141
NM94	2011	223	0700 MST	WL	0.625848
NM94	2011	223	0700 MST	WW	0.741527
NM95	2011	223	0700 MST	WL	0.632368
NM95	2011	223	0700 MST	WW	0.650074
NM96	2011	223	0700 MST	WL	0.612426
NM96	2011	223	0700 MST	WW	0.747453
NM97	2011	223	0700 MST	WL	0.598231
NM97	2011	223	0700 MST	WW	0.64703
NM98	2011	223	0700 MST	WL	0.61082
NM98	2011	223	0700 MST	WW	0.797757
NM99	2011	223	0700 MST	WL	0.634793
NM99	2011	223	0700 MST	WW	0.748959
TM1	2011	223	0700 MST	WL	0.523647
TM1	2011	223	0700 MST	WW	0.600634
NM01	2011	223	1100 MST	WL	0.601984
NM01	2011	223	1100 MST	WW	0.653312
NM02	2011	223	1100 MST	WL	0.641478
NM02	2011	223	1100 MST	WW	0.667869
NM03	2011	223	1100 MST	WL	0.670117
NM03	2011	223	1100 MST	WW	0.656922
NM04	2011	223	1100 MST	WL	0.725031
NM04	2011	223	1100 MST	WW	0.763151
NM05	2011	223	1100 MST	WL	0.481847
NM05	2011	223	1100 MST	WW	0.534793
NM06	2011	223	1100 MST	WL	0.592913
NM06	2011	223	1100 MST	WW	0.734485
NM07	2011	223	1100 MST	WL	0.624908
NM07	2011	223	1100 MST	WW	0.643384
NM08	2011	223	1100 MST	WL	0.589607
NM08	2011	223	1100 MST	WW	0.5722
NM09	2011	223	1100 MST	WL	0.677323
NM09	2011	223	1100 MST	WW	0.617705
NM10	2011	223	1100 MST	WL	0.566939
NM10	2011	223	1100 MST	WW	0.680484
NM11	2011	223	1100 MST	WL	0.616859
NM11	2011	223	1100 MST	WW	0.712302
NM12	2011	223	1100 MST	WL	0.632546
NM12	2011	223	1100 MST	WW	0.634213
NM13	2011	223	1100 MST	WL	0.617436
NM13	2011	223	1100 MST	WW	0.689758
NM15	2011	223	1100 MST	WL	0.591193
NM15	2011	223	1100 MST	WW	0.612018
NM16	2011	223	1100 MST	WL	0.619085
NM16	2011	223	1100 MST	WW	0.692174
NM17	2011	223	1100 MST	WL	0.558536
NM17	2011	223	1100 MST	WW	0.496349
NM18	2011	223	1100 MST	WL	0.618722
NM18	2011	223	1100 MST	WW	0.661914
NM19	2011	223	1100 MST	WL	0.698537
NM19	2011	223	1100 MST	WW	0.724254
NM20	2011	223	1100 MST	WL	0.740835
NM20	2011	223	1100 MST	WW	0.908341
NM21	2011	223	1100 MST	WL	0.544324
NM21	2011	223	1100 MST	WW	0.579794
NM22	2011	223	1100 MST	WL	0.667648
NM22	2011	223	1100 MST	WW	0.780586
NM23	2011	223	1100 MST	WL	0.782102
NM23	2011	223	1100 MST	WW	0.779751
NM24	2011	223	1100 MST	WL	0.617956
NM24	2011	223	1100 MST	WW	0.719387
NM24016	2011	223	1100 MST	WL	0.575823
NM24016	2011	223	1100 MST	WW	0.650519
NM25	2011	223	1100 MST	WL	0.496916
NM25	2011	223	1100 MST	WW	0.526114
NM27	2011	223	1100 MST	WL	0.573518
NM27	2011	223	1100 MST	WW	0.606377
NM28	2011	223	1100 MST	WL	0.502389
NM28	2011	223	1100 MST	WW	0.573194
NM29	2011	223	1100 MST	WL	0.529381
NM29	2011	223	1100 MST	WW	0.561115
NM30	2011	223	1100 MST	WL	0.599344
NM30	2011	223	1100 MST	WW	0.642198
NM31	2011	223	1100 MST	WL	0.639628
NM31	2011	223	1100 MST	WW	0.714801
NM32	2011	223	1100 MST	WL	0.749233
NM32	2011	223	1100 MST	WW	0.911724
NM33	2011	223	1100 MST	WL	0.615731
NM33	2011	223	1100 MST	WW	0.673706
NM34	2011	223	1100 MST	WL	0.596754
NM34	2011	223	1100 MST	WW	0.795778
NM35	2011	223	1100 MST	WL	0.587857
NM35	2011	223	1100 MST	WW	0.62971
NM36	2011	223	1100 MST	WL	0.631215
NM36	2011	223	1100 MST	WW	0.808247
NM37	2011	223	1100 MST	WL	0.607347
NM37	2011	223	1100 MST	WW	0.687959
NM38	2011	223	1100 MST	WL	0.577453
NM38	2011	223	1100 MST	WW	0.645988
NM39	2011	223	1100 MST	WL	0.578246
NM39	2011	223	1100 MST	WW	0.602844
NM40	2011	223	1100 MST	WL	0.744431
NM40	2011	223	1100 MST	WW	0.846888
NM41	2011	223	1100 MST	WL	0.692352
NM41	2011	223	1100 MST	WW	0.788661
NM42	2011	223	1100 MST	WL	0.587623
NM42	2011	223	1100 MST	WW	0.620102
NM43	2011	223	1100 MST	WL	0.633922
NM43	2011	223	1100 MST	WW	0.600519
NM44	2011	223	1100 MST	WL	0.670666
NM44	2011	223	1100 MST	WW	0.755043
NM45	2011	223	1100 MST	WL	0.589544
NM45	2011	223	1100 MST	WW	0.548535
NM46	2011	223	1100 MST	WL	0.694941
NM46	2011	223	1100 MST	WW	0.645235
NM47	2011	223	1100 MST	WL	0.57037
NM47	2011	223	1100 MST	WW	0.684601
NM48	2011	223	1100 MST	WL	0.704492
NM48	2011	223	1100 MST	WW	0.718007
NM49	2011	223	1100 MST	WL	0.579665
NM49	2011	223	1100 MST	WW	0.596061
NM50	2011	223	1100 MST	WL	0.557417
NM50	2011	223	1100 MST	WW	0.637176
NM51	2011	223	1100 MST	WL	0.531442
NM51	2011	223	1100 MST	WW	0.626243
NM52	2011	223	1100 MST	WL	0.661972
NM52	2011	223	1100 MST	WW	0.807182
NM53	2011	223	1100 MST	WL	0.551868
NM53	2011	223	1100 MST	WW	0.64901
NM55	2011	223	1100 MST	WL	0.514701
NM55	2011	223	1100 MST	WW	0.65216
NM56	2011	223	1100 MST	WL	0.668682
NM56	2011	223	1100 MST	WW	0.691492
NM57	2011	223	1100 MST	WL	0.710857
NM57	2011	223	1100 MST	WW	0.7313
NM58	2011	223	1100 MST	WL	0.548417
NM58	2011	223	1100 MST	WW	0.588943
NM59	2011	223	1100 MST	WL	0.61567
NM59	2011	223	1100 MST	WW	0.654856
NM60	2011	223	1100 MST	WL	0.600755
NM60	2011	223	1100 MST	WW	0.61157
NM61	2011	223	1100 MST	WL	0.620227
NM61	2011	223	1100 MST	WW	0.746489
NM62	2011	223	1100 MST	WL	0.692069
NM62	2011	223	1100 MST	WW	0.709119
NM63	2011	223	1100 MST	WL	0.45698
NM63	2011	223	1100 MST	WW	0.538357
NM64	2011	223	1100 MST	WL	0.567612
NM64	2011	223	1100 MST	WW	0.618382
NM65	2011	223	1100 MST	WL	0.829513
NM65	2011	223	1100 MST	WW	0.928938
NM66	2011	223	1100 MST	WL	0.498088
NM66	2011	223	1100 MST	WW	0.548616
NM67	2011	223	1100 MST	WL	0.535896
NM67	2011	223	1100 MST	WW	0.560232
NM68	2011	223	1100 MST	WL	0.4864
NM68	2011	223	1100 MST	WW	0.5715
NM69	2011	223	1100 MST	WL	0.590717
NM69	2011	223	1100 MST	WW	0.639139
NM70	2011	223	1100 MST	WL	0.517185
NM70	2011	223	1100 MST	WW	0.597084
NM71	2011	223	1100 MST	WL	0.599843
NM71	2011	223	1100 MST	WW	0.572033
NM72	2011	223	1100 MST	WL	0.511192
NM72	2011	223	1100 MST	WW	0.451998
NM73	2011	223	1100 MST	WL	0.660244
NM73	2011	223	1100 MST	WW	0.690319
NM74	2011	223	1100 MST	WL	0.432926
NM74	2011	223	1100 MST	WW	0.526485
NM75	2011	223	1100 MST	WL	0.632366
NM75	2011	223	1100 MST	WW	0.684944
NM76	2011	223	1100 MST	WL	0.616143
NM76	2011	223	1100 MST	WW	0.721231
NM77	2011	223	1100 MST	WL	0.498444
NM77	2011	223	1100 MST	WW	0.470577
NM78	2011	223	1100 MST	WL	0.709202
NM78	2011	223	1100 MST	WW	0.690874
NM79	2011	223	1100 MST	WL	0.462241
NM79	2011	223	1100 MST	WW	0.536961
NM80	2011	223	1100 MST	WL	0.533427
NM80	2011	223	1100 MST	WW	0.5931
NM81	2011	223	1100 MST	WL	0.494637
NM81	2011	223	1100 MST	WW	0.586039
NM82	2011	223	1100 MST	WL	0.706186
NM82	2011	223	1100 MST	WW	0.77596
NM83	2011	223	1100 MST	WL	0.555829
NM83	2011	223	1100 MST	WW	0.69217
NM84	2011	223	1100 MST	WL	0.655049
NM84	2011	223	1100 MST	WW	0.651434
NM85	2011	223	1100 MST	WL	0.506063
NM85	2011	223	1100 MST	WW	0.54236
NM86	2011	223	1100 MST	WL	0.588022
NM86	2011	223	1100 MST	WW	0.77977
NM87	2011	223	1100 MST	WL	0.687739
NM87	2011	223	1100 MST	WW	0.901704
NM88	2011	223	1100 MST	WL	0.444707
NM88	2011	223	1100 MST	WW	0.424744
NM89	2011	223	1100 MST	WL	0.578499
NM89	2011	223	1100 MST	WW	0.651798
NM90	2011	223	1100 MST	WL	0.629677
NM90	2011	223	1100 MST	WW	0.663236
NM91	2011	223	1100 MST	WL	0.582963
NM91	2011	223	1100 MST	WW	0.601996
NM93	2011	223	1100 MST	WL	0.558708
NM93	2011	223	1100 MST	WW	0.613269
NM94	2011	223	1100 MST	WL	0.627939
NM94	2011	223	1100 MST	WW	0.745178
NM95	2011	223	1100 MST	WL	0.618757
NM95	2011	223	1100 MST	WW	0.686453
NM96	2011	223	1100 MST	WL	0.574692
NM96	2011	223	1100 MST	WW	0.797036
NM97	2011	223	1100 MST	WL	0.559885
NM97	2011	223	1100 MST	WW	0.613635
NM98	2011	223	1100 MST	WL	0.635536
NM98	2011	223	1100 MST	WW	0.80167
NM99	2011	223	1100 MST	WL	0.695546
NM99	2011	223	1100 MST	WW	0.716766
TM1	2011	223	1100 MST	WL	0.559646
TM1	2011	223	1100 MST	WW	0.585801
NM01	2011	223	1500 MST	WL	0.638705
NM01	2011	223	1500 MST	WW	0.633236
NM02	2011	223	1500 MST	WL	0.559626
NM02	2011	223	1500 MST	WW	0.600611
NM03	2011	223	1500 MST	WL	0.678342
NM03	2011	223	1500 MST	WW	0.671172
NM04	2011	223	1500 MST	WL	0.782525
NM04	2011	223	1500 MST	WW	0.680656
NM05	2011	223	1500 MST	WL	0.485226
NM05	2011	223	1500 MST	WW	0.562009
NM06	2011	223	1500 MST	WL	0.675443
NM06	2011	223	1500 MST	WW	0.661734
NM07	2011	223	1500 MST	WL	0.622698
NM07	2011	223	1500 MST	WW	0.579691
NM08	2011	223	1500 MST	WL	0.569252
NM08	2011	223	1500 MST	WW	0.564023
NM09	2011	223	1500 MST	WL	0.686981
NM09	2011	223	1500 MST	WW	0.520615
NM10	2011	223	1500 MST	WL	0.617744
NM10	2011	223	1500 MST	WW	0.685562
NM11	2011	223	1500 MST	WL	0.65601
NM11	2011	223	1500 MST	WW	0.569725
NM12	2011	223	1500 MST	WL	0.628754
NM12	2011	223	1500 MST	WW	0.663628
NM13	2011	223	1500 MST	WL	0.727389
NM13	2011	223	1500 MST	WW	0.602564
NM15	2011	223	1500 MST	WL	0.582227
NM15	2011	223	1500 MST	WW	0.627766
NM16	2011	223	1500 MST	WL	0.66846
NM16	2011	223	1500 MST	WW	0.604485
NM17	2011	223	1500 MST	WL	0.575658
NM17	2011	223	1500 MST	WW	0.418231
NM18	2011	223	1500 MST	WL	0.607578
NM18	2011	223	1500 MST	WW	0.571993
NM19	2011	223	1500 MST	WL	0.71882
NM19	2011	223	1500 MST	WW	0.702588
NM20	2011	223	1500 MST	WL	0.746899
NM20	2011	223	1500 MST	WW	0.869806
NM21	2011	223	1500 MST	WL	0.53292
NM21	2011	223	1500 MST	WW	0.526526
NM22	2011	223	1500 MST	WL	0.711471
NM22	2011	223	1500 MST	WW	0.662098
NM23	2011	223	1500 MST	WL	0.841524
NM23	2011	223	1500 MST	WW	0.73613
NM24	2011	223	1500 MST	WL	0.598929
NM24	2011	223	1500 MST	WW	0.664037
NM24016	2011	223	1500 MST	WL	0.595278
NM24016	2011	223	1500 MST	WW	0.591848
NM25	2011	223	1500 MST	WL	0.51067
NM25	2011	223	1500 MST	WW	0.495887
NM27	2011	223	1500 MST	WL	0.531788
NM27	2011	223	1500 MST	WW	0.509237
NM28	2011	223	1500 MST	WL	0.459737
NM28	2011	223	1500 MST	WW	0.533731
NM29	2011	223	1500 MST	WL	0.506027
NM29	2011	223	1500 MST	WW	0.543018
NM30	2011	223	1500 MST	WL	0.588496
NM30	2011	223	1500 MST	WW	0.572974
NM31	2011	223	1500 MST	WL	0.634481
NM31	2011	223	1500 MST	WW	0.587996
NM32	2011	223	1500 MST	WL	0.714891
NM32	2011	223	1500 MST	WW	0.937566
NM33	2011	223	1500 MST	WL	0.562518
NM33	2011	223	1500 MST	WW	0.600912
NM34	2011	223	1500 MST	WL	0.580958
NM34	2011	223	1500 MST	WW	0.654677
NM35	2011	223	1500 MST	WL	0.554739
NM35	2011	223	1500 MST	WW	0.594697
NM36	2011	223	1500 MST	WL	0.624599
NM36	2011	223	1500 MST	WW	0.697199
NM37	2011	223	1500 MST	WL	0.606759
NM37	2011	223	1500 MST	WW	0.646234
NM38	2011	223	1500 MST	WL	0.610633
NM38	2011	223	1500 MST	WW	0.647249
NM39	2011	223	1500 MST	WL	0.619529
NM39	2011	223	1500 MST	WW	0.562965
NM40	2011	223	1500 MST	WL	0.759399
NM40	2011	223	1500 MST	WW	0.792601
NM41	2011	223	1500 MST	WL	0.682601
NM41	2011	223	1500 MST	WW	0.844332
NM42	2011	223	1500 MST	WL	0.508039
NM42	2011	223	1500 MST	WW	0.608711
NM43	2011	223	1500 MST	WL	0.607374
NM43	2011	223	1500 MST	WW	0.633843
NM44	2011	223	1500 MST	WL	0.670902
NM44	2011	223	1500 MST	WW	0.658643
NM45	2011	223	1500 MST	WL	0.492847
NM45	2011	223	1500 MST	WW	0.53085
NM46	2011	223	1500 MST	WL	0.637225
NM46	2011	223	1500 MST	WW	0.671348
NM47	2011	223	1500 MST	WL	0.615646
NM47	2011	223	1500 MST	WW	0.642256
NM48	2011	223	1500 MST	WL	0.63809
NM48	2011	223	1500 MST	WW	0.636943
NM49	2011	223	1500 MST	WL	0.567548
NM49	2011	223	1500 MST	WW	0.58911
NM50	2011	223	1500 MST	WL	0.588122
NM50	2011	223	1500 MST	WW	0.55826
NM51	2011	223	1500 MST	WL	0.511866
NM51	2011	223	1500 MST	WW	0.66982
NM52	2011	223	1500 MST	WL	0.638445
NM52	2011	223	1500 MST	WW	0.712655
NM53	2011	223	1500 MST	WL	0.548149
NM53	2011	223	1500 MST	WW	0.557053
NM55	2011	223	1500 MST	WL	0.495007
NM55	2011	223	1500 MST	WW	0.600575
NM56	2011	223	1500 MST	WL	0.623677
NM56	2011	223	1500 MST	WW	0.605254
NM57	2011	223	1500 MST	WL	0.730952
NM57	2011	223	1500 MST	WW	0.658429
NM58	2011	223	1500 MST	WL	0.552303
NM58	2011	223	1500 MST	WW	0.574025
NM59	2011	223	1500 MST	WL	0.636316
NM59	2011	223	1500 MST	WW	0.509761
NM60	2011	223	1500 MST	WL	0.590926
NM60	2011	223	1500 MST	WW	0.564661
NM61	2011	223	1500 MST	WL	0.707959
NM61	2011	223	1500 MST	WW	0.705264
NM62	2011	223	1500 MST	WL	0.664698
NM62	2011	223	1500 MST	WW	0.673354
NM63	2011	223	1500 MST	WL	0.437289
NM63	2011	223	1500 MST	WW	0.444161
NM64	2011	223	1500 MST	WL	0.519047
NM64	2011	223	1500 MST	WW	0.496484
NM65	2011	223	1500 MST	WL	0.823281
NM65	2011	223	1500 MST	WW	0.880079
NM66	2011	223	1500 MST	WL	0.539045
NM66	2011	223	1500 MST	WW	0.533985
NM67	2011	223	1500 MST	WL	0.521123
NM67	2011	223	1500 MST	WW	0.57822
NM68	2011	223	1500 MST	WL	0.441028
NM68	2011	223	1500 MST	WW	0.517364
NM69	2011	223	1500 MST	WL	0.521375
NM69	2011	223	1500 MST	WW	0.626798
NM70	2011	223	1500 MST	WL	0.476748
NM70	2011	223	1500 MST	WW	0.612041
NM71	2011	223	1500 MST	WL	0.574045
NM71	2011	223	1500 MST	WW	0.585546
NM72	2011	223	1500 MST	WL	0.485732
NM72	2011	223	1500 MST	WW	0.343047
NM73	2011	223	1500 MST	WL	0.626141
NM73	2011	223	1500 MST	WW	0.711895
NM74	2011	223	1500 MST	WL	0.423808
NM74	2011	223	1500 MST	WW	0.539508
NM75	2011	223	1500 MST	WL	0.640061
NM75	2011	223	1500 MST	WW	0.74745
NM76	2011	223	1500 MST	WL	0.620994
NM76	2011	223	1500 MST	WW	0.584152
NM77	2011	223	1500 MST	WL	0.481568
NM77	2011	223	1500 MST	WW	0.46858
NM78	2011	223	1500 MST	WL	0.648499
NM78	2011	223	1500 MST	WW	0.704426
NM79	2011	223	1500 MST	WL	0.479505
NM79	2011	223	1500 MST	WW	0.369914
NM80	2011	223	1500 MST	WL	0.50928
NM80	2011	223	1500 MST	WW	0.58529
NM81	2011	223	1500 MST	WL	0.513542
NM81	2011	223	1500 MST	WW	0.560977
NM82	2011	223	1500 MST	WL	0.714848
NM82	2011	223	1500 MST	WW	0.7204
NM83	2011	223	1500 MST	WL	0.537754
NM83	2011	223	1500 MST	WW	0.596999
NM84	2011	223	1500 MST	WL	0.604776
NM84	2011	223	1500 MST	WW	0.622909
NM85	2011	223	1500 MST	WL	0.502289
NM85	2011	223	1500 MST	WW	0.505958
NM86	2011	223	1500 MST	WL	0.561847
NM86	2011	223	1500 MST	WW	0.853515
NM87	2011	223	1500 MST	WL	0.711504
NM87	2011	223	1500 MST	WW	0.853867
NM88	2011	223	1500 MST	WL	0.483375
NM88	2011	223	1500 MST	WW	0.443952
NM89	2011	223	1500 MST	WL	0.539279
NM89	2011	223	1500 MST	WW	0.596615
NM90	2011	223	1500 MST	WL	0.622496
NM90	2011	223	1500 MST	WW	0.616421
NM91	2011	223	1500 MST	WL	0.530615
NM91	2011	223	1500 MST	WW	0.603824
NM93	2011	223	1500 MST	WL	0.606832
NM93	2011	223	1500 MST	WW	0.589853
NM94	2011	223	1500 MST	WL	0.583552
NM94	2011	223	1500 MST	WW	0.637804
NM95	2011	223	1500 MST	WL	0.653879
NM95	2011	223	1500 MST	WW	0.678673
NM96	2011	223	1500 MST	WL	0.544479
NM96	2011	223	1500 MST	WW	0.736223
NM97	2011	223	1500 MST	WL	0.585726
NM97	2011	223	1500 MST	WW	0.659808
NM98	2011	223	1500 MST	WL	0.66497
NM98	2011	223	1500 MST	WW	0.754555
NM99	2011	223	1500 MST	WL	0.627403
NM99	2011	223	1500 MST	WW	0.617419
TM1	2011	223	1500 MST	WL	0.553062
TM1	2011	223	1500 MST	WW	0.528395
NM01	2011	230	0700 MST	WL	0.66489
NM01	2011	230	0700 MST	WW	0.647245
NM02	2011	230	0700 MST	WL	0.66257
NM02	2011	230	0700 MST	WW	0.7351
NM03	2011	230	0700 MST	WL	0.72929
NM03	2011	230	0700 MST	WW	0.667445
NM04	2011	230	0700 MST	WL	0.760625
NM04	2011	230	0700 MST	WW	0.821005
NM05	2011	230	0700 MST	WL	0.51594
NM05	2011	230	0700 MST	WW	0.50422
NM06	2011	230	0700 MST	WL	0.63366
NM06	2011	230	0700 MST	WW	0.67622
NM07	2011	230	0700 MST	WL	0.740665
NM07	2011	230	0700 MST	WW	0.706695
NM08	2011	230	0700 MST	WL	0.604955
NM08	2011	230	0700 MST	WW	0.637785
NM09	2011	230	0700 MST	WL	0.734615
NM09	2011	230	0700 MST	WW	0.715975
NM10	2011	230	0700 MST	WL	0.73952
NM10	2011	230	0700 MST	WW	0.72163
NM11	2011	230	0700 MST	WL	0.73372
NM11	2011	230	0700 MST	WW	0.765825
NM12	2011	230	0700 MST	WL	0.75833
NM12	2011	230	0700 MST	WW	0.66678
NM13	2011	230	0700 MST	WL	0.753405
NM13	2011	230	0700 MST	WW	0.70882
NM15	2011	230	0700 MST	WL	0.687695
NM15	2011	230	0700 MST	WW	0.688915
NM16	2011	230	0700 MST	WL	0.67552
NM16	2011	230	0700 MST	WW	0.67529
NM17	2011	230	0700 MST	WL	0.67908
NM17	2011	230	0700 MST	WW	0.530925
NM18	2011	230	0700 MST	WL	0.635555
NM18	2011	230	0700 MST	WW	0.671955
NM19	2011	230	0700 MST	WL	0.77152
NM19	2011	230	0700 MST	WW	0.78026
NM20	2011	230	0700 MST	WL	0.90018
NM20	2011	230	0700 MST	WW	0.9983
NM21	2011	230	0700 MST	WL	0.57412
NM21	2011	230	0700 MST	WW	0.554915
NM22	2011	230	0700 MST	WL	0.7716
NM22	2011	230	0700 MST	WW	0.785675
NM23	2011	230	0700 MST	WL	0.90178
NM23	2011	230	0700 MST	WW	0.83256
NM24	2011	230	0700 MST	WL	0.692815
NM24	2011	230	0700 MST	WW	0.6992
NM24016	2011	230	0700 MST	WL	0.647613
NM24016	2011	230	0700 MST	WW	0.666522
NM25	2011	230	0700 MST	WL	0.53651
NM25	2011	230	0700 MST	WW	0.517205
NM27	2011	230	0700 MST	WL	0.64523
NM27	2011	230	0700 MST	WW	0.544945
NM28	2011	230	0700 MST	WL	0.54794
NM28	2011	230	0700 MST	WW	0.559625
NM29	2011	230	0700 MST	WL	0.61186
NM29	2011	230	0700 MST	WW	0.627165
NM30	2011	230	0700 MST	WL	0.61581
NM30	2011	230	0700 MST	WW	0.670725
NM31	2011	230	0700 MST	WL	0.73893
NM31	2011	230	0700 MST	WW	0.81221
NM32	2011	230	0700 MST	WL	0.83861
NM32	2011	230	0700 MST	WW	0.966925
NM33	2011	230	0700 MST	WL	0.616385
NM33	2011	230	0700 MST	WW	0.625665
NM34	2011	230	0700 MST	WL	0.68718
NM34	2011	230	0700 MST	WW	0.793315
NM35	2011	230	0700 MST	WL	0.647525
NM35	2011	230	0700 MST	WW	0.72791
NM36	2011	230	0700 MST	WL	0.695885
NM36	2011	230	0700 MST	WW	0.77655
NM37	2011	230	0700 MST	WL	0.65854
NM37	2011	230	0700 MST	WW	0.75815
NM38	2011	230	0700 MST	WL	0.63695
NM38	2011	230	0700 MST	WW	0.788145
NM39	2011	230	0700 MST	WL	0.699135
NM39	2011	230	0700 MST	WW	0.575145
NM40	2011	230	0700 MST	WL	0.784535
NM40	2011	230	0700 MST	WW	0.89003
NM41	2011	230	0700 MST	WL	0.78088
NM41	2011	230	0700 MST	WW	0.866235
NM42	2011	230	0700 MST	WL	0.53974
NM42	2011	230	0700 MST	WW	0.60872
NM43	2011	230	0700 MST	WL	0.672075
NM43	2011	230	0700 MST	WW	0.693415
NM44	2011	230	0700 MST	WL	0.761005
NM44	2011	230	0700 MST	WW	0.76424
NM45	2011	230	0700 MST	WL	0.66072
NM45	2011	230	0700 MST	WW	0.59383
NM46	2011	230	0700 MST	WL	0.77862
NM46	2011	230	0700 MST	WW	0.72303
NM47	2011	230	0700 MST	WL	0.64013
NM47	2011	230	0700 MST	WW	0.699115
NM48	2011	230	0700 MST	WL	0.765095
NM48	2011	230	0700 MST	WW	0.757625
NM49	2011	230	0700 MST	WL	0.614165
NM49	2011	230	0700 MST	WW	0.630205
NM50	2011	230	0700 MST	WL	0.6229
NM50	2011	230	0700 MST	WW	0.60018
NM51	2011	230	0700 MST	WL	0.60324
NM51	2011	230	0700 MST	WW	0.641665
NM52	2011	230	0700 MST	WL	0.759945
NM52	2011	230	0700 MST	WW	0.819865
NM53	2011	230	0700 MST	WL	0.608435
NM53	2011	230	0700 MST	WW	0.54376
NM55	2011	230	0700 MST	WL	0.548265
NM55	2011	230	0700 MST	WW	0.63827
NM56	2011	230	0700 MST	WL	0.702375
NM56	2011	230	0700 MST	WW	0.71925
NM57	2011	230	0700 MST	WL	0.77449
NM57	2011	230	0700 MST	WW	0.787
NM58	2011	230	0700 MST	WL	0.588265
NM58	2011	230	0700 MST	WW	0.554165
NM59	2011	230	0700 MST	WL	0.61274
NM59	2011	230	0700 MST	WW	0.64503
NM60	2011	230	0700 MST	WL	0.62614
NM60	2011	230	0700 MST	WW	0.6371
NM61	2011	230	0700 MST	WL	0.645005
NM61	2011	230	0700 MST	WW	0.75108
NM62	2011	230	0700 MST	WL	0.704145
NM62	2011	230	0700 MST	WW	0.64389
NM63	2011	230	0700 MST	WL	0.45013
NM63	2011	230	0700 MST	WW	0.43136
NM64	2011	230	0700 MST	WL	0.556195
NM64	2011	230	0700 MST	WW	0.53775
NM65	2011	230	0700 MST	WL	0.98331
NM65	2011	230	0700 MST	WW	0.91979
NM66	2011	230	0700 MST	WL	0.5663
NM66	2011	230	0700 MST	WW	0.583055
NM67	2011	230	0700 MST	WL	0.567135
NM67	2011	230	0700 MST	WW	0.584365
NM68	2011	230	0700 MST	WL	0.51336
NM68	2011	230	0700 MST	WW	0.48286
NM69	2011	230	0700 MST	WL	0.662175
NM69	2011	230	0700 MST	WW	0.641885
NM70	2011	230	0700 MST	WL	0.612605
NM70	2011	230	0700 MST	WW	0.61315
NM71	2011	230	0700 MST	WL	0.721565
NM71	2011	230	0700 MST	WW	0.61397
NM72	2011	230	0700 MST	WL	0.474325
NM72	2011	230	0700 MST	WW	0.55186
NM73	2011	230	0700 MST	WL	0.76522
NM73	2011	230	0700 MST	WW	0.848505
NM74	2011	230	0700 MST	WL	0.49734
NM74	2011	230	0700 MST	WW	0.50972
NM75	2011	230	0700 MST	WL	0.776555
NM75	2011	230	0700 MST	WW	0.834815
NM76	2011	230	0700 MST	WL	0.66396
NM76	2011	230	0700 MST	WW	0.734755
NM77	2011	230	0700 MST	WL	0.601135
NM77	2011	230	0700 MST	WW	0.509705
NM78	2011	230	0700 MST	WL	0.77348
NM78	2011	230	0700 MST	WW	0.7188
NM79	2011	230	0700 MST	WL	0.54716
NM79	2011	230	0700 MST	WW	0.52183
NM80	2011	230	0700 MST	WL	0.639675
NM80	2011	230	0700 MST	WW	0.631365
NM81	2011	230	0700 MST	WL	0.558075
NM81	2011	230	0700 MST	WW	0.516155
NM82	2011	230	0700 MST	WL	0.788665
NM82	2011	230	0700 MST	WW	0.85942
NM83	2011	230	0700 MST	WL	0.54963
NM83	2011	230	0700 MST	WW	0.69912
NM84	2011	230	0700 MST	WL	0.661495
NM84	2011	230	0700 MST	WW	0.61457
NM85	2011	230	0700 MST	WL	0.58237
NM85	2011	230	0700 MST	WW	0.61201
NM86	2011	230	0700 MST	WL	0.62635
NM86	2011	230	0700 MST	WW	0.8152
NM87	2011	230	0700 MST	WL	0.758135
NM87	2011	230	0700 MST	WW	1.00226
NM88	2011	230	0700 MST	WL	0.597685
NM88	2011	230	0700 MST	WW	0.430745
NM89	2011	230	0700 MST	WL	0.61178
NM89	2011	230	0700 MST	WW	0.62457
NM90	2011	230	0700 MST	WL	0.71039
NM90	2011	230	0700 MST	WW	0.57383
NM91	2011	230	0700 MST	WL	0.56267
NM91	2011	230	0700 MST	WW	0.663635
NM93	2011	230	0700 MST	WL	0.636065
NM93	2011	230	0700 MST	WW	0.70712
NM94	2011	230	0700 MST	WL	0.69512
NM94	2011	230	0700 MST	WW	0.761585
NM95	2011	230	0700 MST	WL	0.76211
NM95	2011	230	0700 MST	WW	0.730585
NM96	2011	230	0700 MST	WL	0.668955
NM96	2011	230	0700 MST	WW	0.743425
NM97	2011	230	0700 MST	WL	0.65045
NM97	2011	230	0700 MST	WW	0.6599
NM98	2011	230	0700 MST	WL	0.79448
NM98	2011	230	0700 MST	WW	0.842505
NM99	2011	230	0700 MST	WL	0.81205
NM99	2011	230	0700 MST	WW	0.8161
TM1	2011	230	0700 MST	WL	0.5759
TM1	2011	230	0700 MST	WW	0.570988
NM01	2011	230	1500 MST	WL	0.62876
NM01	2011	230	1500 MST	WW	0.574055
NM02	2011	230	1500 MST	WL	0.64093
NM02	2011	230	1500 MST	WW	0.7357
NM03	2011	230	1500 MST	WL	0.665781
NM03	2011	230	1500 MST	WW	0.708145
NM04	2011	230	1500 MST	WL	0.70945
NM04	2011	230	1500 MST	WW	0.834845
NM05	2011	230	1500 MST	WL	0.464525
NM05	2011	230	1500 MST	WW	0.59624
NM06	2011	230	1500 MST	WL	0.634445
NM06	2011	230	1500 MST	WW	0.700775
NM07	2011	230	1500 MST	WL	0.6938
NM07	2011	230	1500 MST	WW	0.742765
NM08	2011	230	1500 MST	WL	0.625005
NM08	2011	230	1500 MST	WW	0.57339
NM09	2011	230	1500 MST	WL	0.644695
NM09	2011	230	1500 MST	WW	0.695135
NM10	2011	230	1500 MST	WL	0.694145
NM10	2011	230	1500 MST	WW	0.762115
NM11	2011	230	1500 MST	WL	0.702035
NM11	2011	230	1500 MST	WW	0.74174
NM12	2011	230	1500 MST	WL	0.72254
NM12	2011	230	1500 MST	WW	0.706975
NM13	2011	230	1500 MST	WL	0.696305
NM13	2011	230	1500 MST	WW	0.7062
NM15	2011	230	1500 MST	WL	0.65433
NM15	2011	230	1500 MST	WW	0.711705
NM16	2011	230	1500 MST	WL	0.69478
NM16	2011	230	1500 MST	WW	0.725355
NM17	2011	230	1500 MST	WL	0.554455
NM17	2011	230	1500 MST	WW	0.47979
NM18	2011	230	1500 MST	WL	0.705285
NM18	2011	230	1500 MST	WW	0.70414
NM19	2011	230	1500 MST	WL	0.69014
NM19	2011	230	1500 MST	WW	0.809425
NM20	2011	230	1500 MST	WL	0.796075
NM20	2011	230	1500 MST	WW	0.996345
NM21	2011	230	1500 MST	WL	0.588115
NM21	2011	230	1500 MST	WW	0.58332
NM22	2011	230	1500 MST	WL	0.73732
NM22	2011	230	1500 MST	WW	0.74116
NM23	2011	230	1500 MST	WL	0.83217
NM23	2011	230	1500 MST	WW	0.91447
NM24	2011	230	1500 MST	WL	0.652325
NM24	2011	230	1500 MST	WW	0.75734
NM24016	2011	230	1500 MST	WL	0.632256
NM24016	2011	230	1500 MST	WW	0.668542
NM25	2011	230	1500 MST	WL	0.53968
NM25	2011	230	1500 MST	WW	0.534315
NM27	2011	230	1500 MST	WL	0.55433
NM27	2011	230	1500 MST	WW	0.532495
NM28	2011	230	1500 MST	WL	0.456805
NM28	2011	230	1500 MST	WW	0.575985
NM29	2011	230	1500 MST	WL	0.579755
NM29	2011	230	1500 MST	WW	0.5767
NM30	2011	230	1500 MST	WL	0.65632
NM30	2011	230	1500 MST	WW	0.699965
NM31	2011	230	1500 MST	WL	0.71127
NM31	2011	230	1500 MST	WW	0.82094
NM32	2011	230	1500 MST	WL	0.79205
NM32	2011	230	1500 MST	WW	1.00886
NM33	2011	230	1500 MST	WL	0.6625
NM33	2011	230	1500 MST	WW	0.70908
NM34	2011	230	1500 MST	WL	0.63659
NM34	2011	230	1500 MST	WW	0.85395
NM35	2011	230	1500 MST	WL	0.60766
NM35	2011	230	1500 MST	WW	0.6713
NM36	2011	230	1500 MST	WL	0.65659
NM36	2011	230	1500 MST	WW	0.739855
NM37	2011	230	1500 MST	WL	0.60364
NM37	2011	230	1500 MST	WW	0.77412
NM38	2011	230	1500 MST	WL	0.62046
NM38	2011	230	1500 MST	WW	0.70762
NM39	2011	230	1500 MST	WL	0.642005
NM39	2011	230	1500 MST	WW	0.6314
NM40	2011	230	1500 MST	WL	0.72721
NM40	2011	230	1500 MST	WW	0.832235
NM41	2011	230	1500 MST	WL	0.702195
NM41	2011	230	1500 MST	WW	0.828635
NM42	2011	230	1500 MST	WL	0.5904
NM42	2011	230	1500 MST	WW	0.631335
NM43	2011	230	1500 MST	WL	0.64489
NM43	2011	230	1500 MST	WW	0.73204
NM44	2011	230	1500 MST	WL	0.772076
NM44	2011	230	1500 MST	WW	0.75653
NM45	2011	230	1500 MST	WL	0.56916
NM45	2011	230	1500 MST	WW	0.552295
NM46	2011	230	1500 MST	WL	0.763065
NM46	2011	230	1500 MST	WW	0.781545
NM47	2011	230	1500 MST	WL	0.62524
NM47	2011	230	1500 MST	WW	0.704325
NM48	2011	230	1500 MST	WL	0.743405
NM48	2011	230	1500 MST	WW	0.733445
NM49	2011	230	1500 MST	WL	0.64152
NM49	2011	230	1500 MST	WW	0.684455
NM50	2011	230	1500 MST	WL	0.634915
NM50	2011	230	1500 MST	WW	0.602755
NM51	2011	230	1500 MST	WL	0.54988
NM51	2011	230	1500 MST	WW	0.60619
NM52	2011	230	1500 MST	WL	0.7109
NM52	2011	230	1500 MST	WW	0.88818
NM53	2011	230	1500 MST	WL	0.58688
NM53	2011	230	1500 MST	WW	0.655235
NM55	2011	230	1500 MST	WL	0.534805
NM55	2011	230	1500 MST	WW	0.64577
NM56	2011	230	1500 MST	WL	0.70329
NM56	2011	230	1500 MST	WW	0.66348
NM57	2011	230	1500 MST	WL	0.76089
NM57	2011	230	1500 MST	WW	0.731815
NM58	2011	230	1500 MST	WL	0.56403
NM58	2011	230	1500 MST	WW	0.585185
NM59	2011	230	1500 MST	WL	0.629935
NM59	2011	230	1500 MST	WW	0.54896
NM60	2011	230	1500 MST	WL	0.58176
NM60	2011	230	1500 MST	WW	0.62106
NM61	2011	230	1500 MST	WL	0.666437
NM61	2011	230	1500 MST	WW	0.814575
NM62	2011	230	1500 MST	WL	0.772775
NM62	2011	230	1500 MST	WW	0.812205
NM63	2011	230	1500 MST	WL	0.38634
NM63	2011	230	1500 MST	WW	0.518325
NM64	2011	230	1500 MST	WL	0.610635
NM64	2011	230	1500 MST	WW	0.6071
NM65	2011	230	1500 MST	WL	0.93705
NM65	2011	230	1500 MST	WW	0.965095
NM66	2011	230	1500 MST	WL	0.553978
NM66	2011	230	1500 MST	WW	0.55689
NM67	2011	230	1500 MST	WL	0.54291
NM67	2011	230	1500 MST	WW	0.580315
NM68	2011	230	1500 MST	WL	0.45918
NM68	2011	230	1500 MST	WW	0.507345
NM69	2011	230	1500 MST	WL	0.62893
NM69	2011	230	1500 MST	WW	0.69988
NM70	2011	230	1500 MST	WL	0.572455
NM70	2011	230	1500 MST	WW	0.66151
NM71	2011	230	1500 MST	WL	0.693545
NM71	2011	230	1500 MST	WW	0.59671
NM72	2011	230	1500 MST	WL	0.471845
NM72	2011	230	1500 MST	WW	0.481845
NM73	2011	230	1500 MST	WL	0.741145
NM73	2011	230	1500 MST	WW	0.727945
NM74	2011	230	1500 MST	WL	0.442765
NM74	2011	230	1500 MST	WW	0.53273
NM75	2011	230	1500 MST	WL	0.713305
NM75	2011	230	1500 MST	WW	0.77316
NM76	2011	230	1500 MST	WL	0.656095
NM76	2011	230	1500 MST	WW	0.773825
NM77	2011	230	1500 MST	WL	0.549855
NM77	2011	230	1500 MST	WW	0.510625
NM78	2011	230	1500 MST	WL	0.69883
NM78	2011	230	1500 MST	WW	0.74818
NM79	2011	230	1500 MST	WL	0.39553
NM79	2011	230	1500 MST	WW	0.52655
NM80	2011	230	1500 MST	WL	0.56727
NM80	2011	230	1500 MST	WW	0.595205
NM81	2011	230	1500 MST	WL	0.509535
NM81	2011	230	1500 MST	WW	0.606705
NM82	2011	230	1500 MST	WL	0.71496
NM82	2011	230	1500 MST	WW	0.86467
NM83	2011	230	1500 MST	WL	0.568615
NM83	2011	230	1500 MST	WW	0.723555
NM84	2011	230	1500 MST	WL	0.70296
NM84	2011	230	1500 MST	WW	0.615935
NM85	2011	230	1500 MST	WL	0.520235
NM85	2011	230	1500 MST	WW	0.504005
NM86	2011	230	1500 MST	WL	0.661625
NM86	2011	230	1500 MST	WW	0.90734
NM87	2011	230	1500 MST	WL	0.75808
NM87	2011	230	1500 MST	WW	0.9772
NM88	2011	230	1500 MST	WL	0.47568
NM88	2011	230	1500 MST	WW	0.459435
NM89	2011	230	1500 MST	WL	0.60357
NM89	2011	230	1500 MST	WW	0.69456
NM90	2011	230	1500 MST	WL	0.651705
NM90	2011	230	1500 MST	WW	0.630385
NM91	2011	230	1500 MST	WL	0.5891
NM91	2011	230	1500 MST	WW	0.643705
NM93	2011	230	1500 MST	WL	0.612045
NM93	2011	230	1500 MST	WW	0.658805
NM94	2011	230	1500 MST	WL	0.662905
NM94	2011	230	1500 MST	WW	0.726845
NM95	2011	230	1500 MST	WL	0.709945
NM95	2011	230	1500 MST	WW	0.75367
NM96	2011	230	1500 MST	WL	0.55716
NM96	2011	230	1500 MST	WW	0.77136
NM97	2011	230	1500 MST	WL	0.64533
NM97	2011	230	1500 MST	WW	0.65137
NM98	2011	230	1500 MST	WL	0.675175
NM98	2011	230	1500 MST	WW	0.87845
NM99	2011	230	1500 MST	WL	0.760495
NM99	2011	230	1500 MST	WW	0.862545
TM1	2011	230	1500 MST	WL	0.573563
TM1	2011	230	1500 MST	WW	0.634667
NM01	2011	237	0700 MST	WL	0.580672
NM01	2011	237	0700 MST	WW	0.639759
NM02	2011	237	0700 MST	WL	0.685658
NM02	2011	237	0700 MST	WW	0.714196
NM03	2011	237	0700 MST	WL	0.737058
NM03	2011	237	0700 MST	WW	0.662932
NM04	2011	237	0700 MST	WL	0.87036
NM04	2011	237	0700 MST	WW	0.772922
NM05	2011	237	0700 MST	WL	0.552516
NM05	2011	237	0700 MST	WW	0.610926
NM06	2011	237	0700 MST	WL	0.665124
NM06	2011	237	0700 MST	WW	0.709028
NM07	2011	237	0700 MST	WL	0.69399
NM07	2011	237	0700 MST	WW	0.786819
NM08	2011	237	0700 MST	WL	0.54073
NM08	2011	237	0700 MST	WW	0.680138
NM09	2011	237	0700 MST	WL	0.675232
NM09	2011	237	0700 MST	WW	0.739882
NM10	2011	237	0700 MST	WL	0.656693
NM10	2011	237	0700 MST	WW	0.699315
NM11	2011	237	0700 MST	WL	0.704815
NM11	2011	237	0700 MST	WW	0.778747
NM12	2011	237	0700 MST	WL	0.697917
NM12	2011	237	0700 MST	WW	0.754957
NM13	2011	237	0700 MST	WL	0.714864
NM13	2011	237	0700 MST	WW	0.697442
NM15	2011	237	0700 MST	WL	0.693901
NM15	2011	237	0700 MST	WW	0.743703
NM16	2011	237	0700 MST	WL	0.701344
NM16	2011	237	0700 MST	WW	0.709885
NM17	2011	237	0700 MST	WL	0.597298
NM17	2011	237	0700 MST	WW	0.540758
NM18	2011	237	0700 MST	WL	0.630796
NM18	2011	237	0700 MST	WW	0.667191
NM19	2011	237	0700 MST	WL	0.782883
NM19	2011	237	0700 MST	WW	0.823298
NM20	2011	237	0700 MST	WL	0.787177
NM20	2011	237	0700 MST	WW	0.847076
NM21	2011	237	0700 MST	WL	0.519855
NM21	2011	237	0700 MST	WW	0.593741
NM22	2011	237	0700 MST	WL	0.711703
NM22	2011	237	0700 MST	WW	0.754187
NM23	2011	237	0700 MST	WL	0.91171
NM23	2011	237	0700 MST	WW	0.967376
NM24	2011	237	0700 MST	WL	0.669831
NM24	2011	237	0700 MST	WW	0.754317
NM24016	2011	237	0700 MST	WL	0.625568
NM24016	2011	237	0700 MST	WW	0.682968
NM25	2011	237	0700 MST	WL	0.584568
NM25	2011	237	0700 MST	WW	0.568474
NM27	2011	237	0700 MST	WL	0.572632
NM27	2011	237	0700 MST	WW	0.539163
NM28	2011	237	0700 MST	WL	0.52843
NM28	2011	237	0700 MST	WW	0.566196
NM29	2011	237	0700 MST	WL	0.569557
NM29	2011	237	0700 MST	WW	0.612902
NM30	2011	237	0700 MST	WL	0.709964
NM30	2011	237	0700 MST	WW	0.641555
NM31	2011	237	0700 MST	WL	0.715018
NM31	2011	237	0700 MST	WW	0.855658
NM32	2011	237	0700 MST	WL	0.860229
NM32	2011	237	0700 MST	WW	1.01947
NM33	2011	237	0700 MST	WL	0.688165
NM33	2011	237	0700 MST	WW	0.676697
NM34	2011	237	0700 MST	WL	0.705599
NM34	2011	237	0700 MST	WW	0.803827
NM35	2011	237	0700 MST	WL	0.676785
NM35	2011	237	0700 MST	WW	0.688282
NM36	2011	237	0700 MST	WL	0.716169
NM36	2011	237	0700 MST	WW	0.727634
NM37	2011	237	0700 MST	WL	0.699156
NM37	2011	237	0700 MST	WW	0.704771
NM38	2011	237	0700 MST	WL	0.610875
NM38	2011	237	0700 MST	WW	0.762075
NM39	2011	237	0700 MST	WL	0.676393
NM39	2011	237	0700 MST	WW	0.574233
NM40	2011	237	0700 MST	WL	0.743575
NM40	2011	237	0700 MST	WW	0.772682
NM41	2011	237	0700 MST	WL	0.765325
NM41	2011	237	0700 MST	WW	0.818344
NM42	2011	237	0700 MST	WL	0.643738
NM42	2011	237	0700 MST	WW	0.590835
NM43	2011	237	0700 MST	WL	0.69598
NM43	2011	237	0700 MST	WW	0.663149
NM44	2011	237	0700 MST	WL	0.73755
NM44	2011	237	0700 MST	WW	0.755627
NM45	2011	237	0700 MST	WL	0.554563
NM45	2011	237	0700 MST	WW	0.536281
NM46	2011	237	0700 MST	WL	0.757099
NM46	2011	237	0700 MST	WW	0.822023
NM47	2011	237	0700 MST	WL	0.606085
NM47	2011	237	0700 MST	WW	0.659184
NM48	2011	237	0700 MST	WL	0.625672
NM48	2011	237	0700 MST	WW	0.793683
NM49	2011	237	0700 MST	WL	0.645966
NM49	2011	237	0700 MST	WW	0.606571
NM50	2011	237	0700 MST	WL	0.644998
NM50	2011	237	0700 MST	WW	0.591012
NM51	2011	237	0700 MST	WL	0.605081
NM51	2011	237	0700 MST	WW	0.744098
NM52	2011	237	0700 MST	WL	0.780772
NM52	2011	237	0700 MST	WW	0.833564
NM53	2011	237	0700 MST	WL	0.648284
NM53	2011	237	0700 MST	WW	0.65221
NM55	2011	237	0700 MST	WL	0.612424
NM55	2011	237	0700 MST	WW	0.650536
NM56	2011	237	0700 MST	WL	0.667658
NM56	2011	237	0700 MST	WW	0.717912
NM57	2011	237	0700 MST	WL	0.777883
NM57	2011	237	0700 MST	WW	0.824143
NM58	2011	237	0700 MST	WL	0.557855
NM58	2011	237	0700 MST	WW	0.692261
NM59	2011	237	0700 MST	WL	0.667012
NM59	2011	237	0700 MST	WW	0.467915
NM60	2011	237	0700 MST	WL	0.571846
NM60	2011	237	0700 MST	WW	0.616337
NM61	2011	237	0700 MST	WL	0.638568
NM61	2011	237	0700 MST	WW	0.696352
NM62	2011	237	0700 MST	WL	0.740388
NM62	2011	237	0700 MST	WW	0.8152
NM63	2011	237	0700 MST	WL	0.492328
NM63	2011	237	0700 MST	WW	0.519799
NM64	2011	237	0700 MST	WL	0.56268
NM64	2011	237	0700 MST	WW	0.662493
NM65	2011	237	0700 MST	WL	1.01096
NM65	2011	237	0700 MST	WW	1.02129
NM66	2011	237	0700 MST	WL	0.596883
NM66	2011	237	0700 MST	WW	0.610463
NM67	2011	237	0700 MST	WL	0.576056
NM67	2011	237	0700 MST	WW	0.593493
NM68	2011	237	0700 MST	WL	0.451689
NM68	2011	237	0700 MST	WW	0.528012
NM69	2011	237	0700 MST	WL	0.666422
NM69	2011	237	0700 MST	WW	0.657558
NM70	2011	237	0700 MST	WL	0.577722
NM70	2011	237	0700 MST	WW	0.654718
NM71	2011	237	0700 MST	WL	0.727246
NM71	2011	237	0700 MST	WW	0.581167
NM72	2011	237	0700 MST	WL	0.54414
NM72	2011	237	0700 MST	WW	0.571818
NM73	2011	237	0700 MST	WL	0.689553
NM73	2011	237	0700 MST	WW	0.802829
NM74	2011	237	0700 MST	WL	0.520397
NM74	2011	237	0700 MST	WW	0.509026
NM75	2011	237	0700 MST	WL	0.767437
NM75	2011	237	0700 MST	WW	0.780508
NM76	2011	237	0700 MST	WL	0.673367
NM76	2011	237	0700 MST	WW	0.843229
NM77	2011	237	0700 MST	WL	0.572687
NM77	2011	237	0700 MST	WW	0.472831
NM78	2011	237	0700 MST	WL	0.772533
NM78	2011	237	0700 MST	WW	0.761282
NM79	2011	237	0700 MST	WL	0.449595
NM79	2011	237	0700 MST	WW	0.519786
NM80	2011	237	0700 MST	WL	0.615246
NM80	2011	237	0700 MST	WW	0.63218
NM81	2011	237	0700 MST	WL	0.544635
NM81	2011	237	0700 MST	WW	0.603008
NM82	2011	237	0700 MST	WL	0.724315
NM82	2011	237	0700 MST	WW	0.836642
NM83	2011	237	0700 MST	WL	0.595247
NM83	2011	237	0700 MST	WW	0.75906
NM84	2011	237	0700 MST	WL	0.623556
NM84	2011	237	0700 MST	WW	0.664543
NM85	2011	237	0700 MST	WL	0.635562
NM85	2011	237	0700 MST	WW	0.618193
NM86	2011	237	0700 MST	WL	0.698668
NM86	2011	237	0700 MST	WW	0.889535
NM87	2011	237	0700 MST	WL	0.771732
NM87	2011	237	0700 MST	WW	1.03877
NM88	2011	237	0700 MST	WL	0.507391
NM88	2011	237	0700 MST	WW	0.485996
NM89	2011	237	0700 MST	WL	0.574249
NM89	2011	237	0700 MST	WW	0.627002
NM90	2011	237	0700 MST	WL	0.680404
NM90	2011	237	0700 MST	WW	0.720912
NM91	2011	237	0700 MST	WL	0.567908
NM91	2011	237	0700 MST	WW	0.584
NM93	2011	237	0700 MST	WL	0.626359
NM93	2011	237	0700 MST	WW	0.678919
NM94	2011	237	0700 MST	WL	0.712208
NM94	2011	237	0700 MST	WW	0.735209
NM95	2011	237	0700 MST	WL	0.733931
NM95	2011	237	0700 MST	WW	0.716757
NM96	2011	237	0700 MST	WL	0.659457
NM96	2011	237	0700 MST	WW	0.730939
NM97	2011	237	0700 MST	WL	0.721837
NM97	2011	237	0700 MST	WW	0.672956
NM98	2011	237	0700 MST	WL	0.76818
NM98	2011	237	0700 MST	WW	0.819013
NM99	2011	237	0700 MST	WL	0.786387
NM99	2011	237	0700 MST	WW	0.90112
TM1	2011	237	0700 MST	WL	0.626553
TM1	2011	237	0700 MST	WW	0.628671
NM01	2011	237	1100 MST	WL	0.547078
NM01	2011	237	1100 MST	WW	0.61293
NM02	2011	237	1100 MST	WL	0.640688
NM02	2011	237	1100 MST	WW	0.708889
NM03	2011	237	1100 MST	WL	0.720412
NM03	2011	237	1100 MST	WW	0.674396
NM04	2011	237	1100 MST	WL	0.824425
NM04	2011	237	1100 MST	WW	0.741625
NM05	2011	237	1100 MST	WL	0.490064
NM05	2011	237	1100 MST	WW	0.604801
NM06	2011	237	1100 MST	WL	0.639441
NM06	2011	237	1100 MST	WW	0.751584
NM07	2011	237	1100 MST	WL	0.712935
NM07	2011	237	1100 MST	WW	0.814041
NM08	2011	237	1100 MST	WL	0.56117
NM08	2011	237	1100 MST	WW	0.677658
NM09	2011	237	1100 MST	WL	0.67397
NM09	2011	237	1100 MST	WW	0.765348
NM10	2011	237	1100 MST	WL	0.644865
NM10	2011	237	1100 MST	WW	0.749137
NM11	2011	237	1100 MST	WL	0.725722
NM11	2011	237	1100 MST	WW	0.785077
NM12	2011	237	1100 MST	WL	0.730828
NM12	2011	237	1100 MST	WW	0.781027
NM13	2011	237	1100 MST	WL	0.724132
NM13	2011	237	1100 MST	WW	0.725214
NM15	2011	237	1100 MST	WL	0.665378
NM15	2011	237	1100 MST	WW	0.749003
NM16	2011	237	1100 MST	WL	0.677411
NM16	2011	237	1100 MST	WW	0.696014
NM17	2011	237	1100 MST	WL	0.63523
NM17	2011	237	1100 MST	WW	0.544033
NM18	2011	237	1100 MST	WL	0.686027
NM18	2011	237	1100 MST	WW	0.750563
NM19	2011	237	1100 MST	WL	0.782187
NM19	2011	237	1100 MST	WW	0.785779
NM20	2011	237	1100 MST	WL	0.773636
NM20	2011	237	1100 MST	WW	0.853377
NM21	2011	237	1100 MST	WL	0.530394
NM21	2011	237	1100 MST	WW	0.639329
NM22	2011	237	1100 MST	WL	0.738412
NM22	2011	237	1100 MST	WW	0.739475
NM23	2011	237	1100 MST	WL	0.88303
NM23	2011	237	1100 MST	WW	0.93518
NM24	2011	237	1100 MST	WL	0.710908
NM24	2011	237	1100 MST	WW	0.792648
NM24016	2011	237	1100 MST	WL	0.645665
NM24016	2011	237	1100 MST	WW	0.662435
NM25	2011	237	1100 MST	WL	0.531426
NM25	2011	237	1100 MST	WW	0.566009
NM27	2011	237	1100 MST	WL	0.536939
NM27	2011	237	1100 MST	WW	0.534942
NM28	2011	237	1100 MST	WL	0.514862
NM28	2011	237	1100 MST	WW	0.578154
NM29	2011	237	1100 MST	WL	0.595094
NM29	2011	237	1100 MST	WW	0.565091
NM30	2011	237	1100 MST	WL	0.691195
NM30	2011	237	1100 MST	WW	0.676955
NM31	2011	237	1100 MST	WL	0.699585
[truncated: 5,805 more rows]

## Sheet: LAI BLUEs
Genotype	Year	Day of year	Time of day	Irrigation regime	LAI
NM01	2011	202	0700 MST	WL	1.8815
NM01	2011	202	0700 MST	WW	1.97654
NM02	2011	202	0700 MST	WL	2.00694
NM02	2011	202	0700 MST	WW	2.28944
NM03	2011	202	0700 MST	WL	2.16931
NM03	2011	202	0700 MST	WW	1.97121
NM04	2011	202	0700 MST	WL	1.91818
NM04	2011	202	0700 MST	WW	1.45814
NM05	2011	202	0700 MST	WL	1.05973
NM05	2011	202	0700 MST	WW	1.48245
NM06	2011	202	0700 MST	WL	1.68495
NM06	2011	202	0700 MST	WW	1.72463
NM07	2011	202	0700 MST	WL	1.68949
NM07	2011	202	0700 MST	WW	1.67276
NM08	2011	202	0700 MST	WL	1.73656
NM08	2011	202	0700 MST	WW	0.892581
NM09	2011	202	0700 MST	WL	1.89766
NM09	2011	202	0700 MST	WW	1.38953
NM10	2011	202	0700 MST	WL	1.7796				0
NM10	2011	202	0700 MST	WW	2.10893
NM11	2011	202	0700 MST	WL	1.51253
NM11	2011	202	0700 MST	WW	1.87727
NM12	2011	202	0700 MST	WL	1.76744
NM12	2011	202	0700 MST	WW	1.46188
NM13	2011	202	0700 MST	WL	1.98878
NM13	2011	202	0700 MST	WW	1.65717
NM15	2011	202	0700 MST	WL	1.28236
NM15	2011	202	0700 MST	WW	1.19983
NM16	2011	202	0700 MST	WL	1.89033
NM16	2011	202	0700 MST	WW	1.74718
NM17	2011	202	0700 MST	WL	1.14863
NM17	2011	202	0700 MST	WW	1.07495
NM18	2011	202	0700 MST	WL	1.80176
NM18	2011	202	0700 MST	WW	2.26073
NM19	2011	202	0700 MST	WL	1.53657
NM19	2011	202	0700 MST	WW	1.90177
NM20	2011	202	0700 MST	WL	1.72962
NM20	2011	202	0700 MST	WW	2.35778
NM21	2011	202	0700 MST	WL	1.53045
NM21	2011	202	0700 MST	WW	1.52568
NM22	2011	202	0700 MST	WL	1.90556
NM22	2011	202	0700 MST	WW	2.08352
NM23	2011	202	0700 MST	WL	2.41
NM23	2011	202	0700 MST	WW	1.794
NM24	2011	202	0700 MST	WL	1.60436
NM24	2011	202	0700 MST	WW	1.85745
NM24016	2011	202	0700 MST	WL	1.26126
NM24016	2011	202	0700 MST	WW	1.85589
NM25	2011	202	0700 MST	WL	1.11684
NM25	2011	202	0700 MST	WW	1.87348
NM27	2011	202	0700 MST	WL	1.34859
NM27	2011	202	0700 MST	WW	1.37089
NM28	2011	202	0700 MST	WL	1.39982
NM28	2011	202	0700 MST	WW	1.90251
NM29	2011	202	0700 MST	WL	1.52242
NM29	2011	202	0700 MST	WW	2.16272
NM30	2011	202	0700 MST	WL	1.58729
NM30	2011	202	0700 MST	WW	1.80306
NM31	2011	202	0700 MST	WL	1.39837
NM31	2011	202	0700 MST	WW	1.70425
NM32	2011	202	0700 MST	WL	1.36454
NM32	2011	202	0700 MST	WW	2.21344
NM33	2011	202	0700 MST	WL	2.0436
NM33	2011	202	0700 MST	WW	2.02632
NM34	2011	202	0700 MST	WL	1.09984
NM34	2011	202	0700 MST	WW	1.91004
NM35	2011	202	0700 MST	WL	1.58405
NM35	2011	202	0700 MST	WW	1.61131
NM36	2011	202	0700 MST	WL	1.7342
NM36	2011	202	0700 MST	WW	2.47648
NM37	2011	202	0700 MST	WL	1.8082
NM37	2011	202	0700 MST	WW	2.14955
NM38	2011	202	0700 MST	WL	1.22244
NM38	2011	202	0700 MST	WW	2.06107
NM39	2011	202	0700 MST	WL	2.0707
NM39	2011	202	0700 MST	WW	1.57051
NM40	2011	202	0700 MST	WL	2.68404
NM40	2011	202	0700 MST	WW	2.79882
NM41	2011	202	0700 MST	WL	1.94372
NM41	2011	202	0700 MST	WW	2.16607
NM42	2011	202	0700 MST	WL	1.58822
NM42	2011	202	0700 MST	WW	2.01946
NM43	2011	202	0700 MST	WL	1.88566
NM43	2011	202	0700 MST	WW	1.89372
NM44	2011	202	0700 MST	WL	1.41298
NM44	2011	202	0700 MST	WW	1.68715
NM45	2011	202	0700 MST	WL	0.89596
NM45	2011	202	0700 MST	WW	0.767048
NM46	2011	202	0700 MST	WL	1.54538
NM46	2011	202	0700 MST	WW	1.78162
NM47	2011	202	0700 MST	WL	1.76624
NM47	2011	202	0700 MST	WW	2.06098
NM48	2011	202	0700 MST	WL	1.98712
NM48	2011	202	0700 MST	WW	2.34865
NM49	2011	202	0700 MST	WL	1.44904
NM49	2011	202	0700 MST	WW	1.38957
NM50	2011	202	0700 MST	WL	1.55856
NM50	2011	202	0700 MST	WW	1.52234
NM51	2011	202	0700 MST	WL	1.60334
NM51	2011	202	0700 MST	WW	1.86435
NM52	2011	202	0700 MST	WL	1.44994
NM52	2011	202	0700 MST	WW	2.40557
NM53	2011	202	0700 MST	WL	0.901332
NM53	2011	202	0700 MST	WW	1.86977
NM55	2011	202	0700 MST	WL	1.16526
NM55	2011	202	0700 MST	WW	1.77354
NM56	2011	202	0700 MST	WL	1.54507
NM56	2011	202	0700 MST	WW	2.12674
NM57	2011	202	0700 MST	WL	1.68588
NM57	2011	202	0700 MST	WW	1.81338
NM58	2011	202	0700 MST	WL	1.1668
NM58	2011	202	0700 MST	WW	1.28289
NM59	2011	202	0700 MST	WL	1.72491
NM59	2011	202	0700 MST	WW	1.91751
NM60	2011	202	0700 MST	WL	1.7779
NM60	2011	202	0700 MST	WW	1.80029
NM61	2011	202	0700 MST	WL	2.17647
NM61	2011	202	0700 MST	WW	2.45194
NM62	2011	202	0700 MST	WL	1.48626
NM62	2011	202	0700 MST	WW	1.50364
NM63	2011	202	0700 MST	WL	1.4388
NM63	2011	202	0700 MST	WW	1.85416
NM64	2011	202	0700 MST	WL	1.42461
NM64	2011	202	0700 MST	WW	1.61071
NM65	2011	202	0700 MST	WL	1.82141
NM65	2011	202	0700 MST	WW	2.662
NM66	2011	202	0700 MST	WL	1.52228
NM66	2011	202	0700 MST	WW	1.21017
NM67	2011	202	0700 MST	WL	1.40755
NM67	2011	202	0700 MST	WW	1.49466
NM68	2011	202	0700 MST	WL	1.17591
NM68	2011	202	0700 MST	WW	1.57024
NM69	2011	202	0700 MST	WL	1.52906
NM69	2011	202	0700 MST	WW	2.11113
NM70	2011	202	0700 MST	WL	1.40382
NM70	2011	202	0700 MST	WW	1.50003
NM71	2011	202	0700 MST	WL	1.38303
NM71	2011	202	0700 MST	WW	1.27921
NM72	2011	202	0700 MST	WL	1.12405
NM72	2011	202	0700 MST	WW	0.974502
NM73	2011	202	0700 MST	WL	1.63924
NM73	2011	202	0700 MST	WW	2.52769
NM74	2011	202	0700 MST	WL	1.32268
NM74	2011	202	0700 MST	WW	1.62007
NM75	2011	202	0700 MST	WL	1.48233
NM75	2011	202	0700 MST	WW	1.5843
NM76	2011	202	0700 MST	WL	1.77759
NM76	2011	202	0700 MST	WW	2.54569
NM77	2011	202	0700 MST	WL	1.55493
NM77	2011	202	0700 MST	WW	1.4409
NM78	2011	202	0700 MST	WL	1.90015
NM78	2011	202	0700 MST	WW	1.71314
NM79	2011	202	0700 MST	WL	1.21615
NM79	2011	202	0700 MST	WW	1.50648
NM80	2011	202	0700 MST	WL	1.06096
NM80	2011	202	0700 MST	WW	1.50691
NM81	2011	202	0700 MST	WL	1.03244
NM81	2011	202	0700 MST	WW	1.834
NM82	2011	202	0700 MST	WL	2.55244
NM82	2011	202	0700 MST	WW	2.71393
NM83	2011	202	0700 MST	WL	1.37095
NM83	2011	202	0700 MST	WW	1.89463
NM84	2011	202	0700 MST	WL	1.74356
NM84	2011	202	0700 MST	WW	1.86563
NM85	2011	202	0700 MST	WL	1.08656
NM85	2011	202	0700 MST	WW	1.43154
NM86	2011	202	0700 MST	WL	1.52691
NM86	2011	202	0700 MST	WW	2.21083
NM87	2011	202	0700 MST	WL	1.35631
NM87	2011	202	0700 MST	WW	2.3731
NM88	2011	202	0700 MST	WL	1.1224
NM88	2011	202	0700 MST	WW	1.27855
NM89	2011	202	0700 MST	WL	1.21208
NM89	2011	202	0700 MST	WW	1.83764
NM90	2011	202	0700 MST	WL	1.91461
NM90	2011	202	0700 MST	WW	1.54051
NM91	2011	202	0700 MST	WL	1.63251
NM91	2011	202	0700 MST	WW	1.85514
NM93	2011	202	0700 MST	WL	1.63828
NM93	2011	202	0700 MST	WW	1.76631
NM94	2011	202	0700 MST	WL	1.51798
NM94	2011	202	0700 MST	WW	2.00543
NM95	2011	202	0700 MST	WL	1.96119
NM95	2011	202	0700 MST	WW	2.05283
NM96	2011	202	0700 MST	WL	1.49384
NM96	2011	202	0700 MST	WW	2.48136
NM97	2011	202	0700 MST	WL	1.72416
NM97	2011	202	0700 MST	WW	1.91982
NM98	2011	202	0700 MST	WL	1.73801
NM98	2011	202	0700 MST	WW	2.31922
NM99	2011	202	0700 MST	WL	1.84182
NM99	2011	202	0700 MST	WW	1.93539
TM1	2011	202	0700 MST	WL	1.64614
TM1	2011	202	0700 MST	WW	2.08595
NM01	2011	202	1300 MST	WL	1.62073
NM01	2011	202	1300 MST	WW	2.01747
NM02	2011	202	1300 MST	WL	1.90105
NM02	2011	202	1300 MST	WW	2.38123
NM03	2011	202	1300 MST	WL	2.17089
NM03	2011	202	1300 MST	WW	2.01576
NM04	2011	202	1300 MST	WL	1.58231
NM04	2011	202	1300 MST	WW	1.56953
NM05	2011	202	1300 MST	WL	0.922992
NM05	2011	202	1300 MST	WW	1.66033
NM06	2011	202	1300 MST	WL	1.40241
NM06	2011	202	1300 MST	WW	1.81681
NM07	2011	202	1300 MST	WL	1.34865
NM07	2011	202	1300 MST	WW	1.76268
NM08	2011	202	1300 MST	WL	1.49431
NM08	2011	202	1300 MST	WW	1.01437
NM09	2011	202	1300 MST	WL	1.62571
NM09	2011	202	1300 MST	WW	1.39978
NM10	2011	202	1300 MST	WL	1.68376
NM10	2011	202	1300 MST	WW	2.23087
NM11	2011	202	1300 MST	WL	1.66813
NM11	2011	202	1300 MST	WW	1.95761
NM12	2011	202	1300 MST	WL	1.67813
NM12	2011	202	1300 MST	WW	1.6648
NM13	2011	202	1300 MST	WL	1.94752
NM13	2011	202	1300 MST	WW	1.85307
NM15	2011	202	1300 MST	WL	0.912573
NM15	2011	202	1300 MST	WW	1.21054
NM16	2011	202	1300 MST	WL	1.76491
NM16	2011	202	1300 MST	WW	1.99502
NM17	2011	202	1300 MST	WL	1.11908
NM17	2011	202	1300 MST	WW	1.04946
NM18	2011	202	1300 MST	WL	1.90644
NM18	2011	202	1300 MST	WW	2.48108
NM19	2011	202	1300 MST	WL	1.51047
NM19	2011	202	1300 MST	WW	2.16618
NM20	2011	202	1300 MST	WL	1.52929
NM20	2011	202	1300 MST	WW	2.67474
NM21	2011	202	1300 MST	WL	1.21516
NM21	2011	202	1300 MST	WW	1.62192
NM22	2011	202	1300 MST	WL	1.57927
NM22	2011	202	1300 MST	WW	2.48072
NM23	2011	202	1300 MST	WL	2.24482
NM23	2011	202	1300 MST	WW	1.82139
NM24	2011	202	1300 MST	WL	1.20631
NM24	2011	202	1300 MST	WW	1.91389
NM24016	2011	202	1300 MST	WL	1.08952
NM24016	2011	202	1300 MST	WW	2.06612
NM25	2011	202	1300 MST	WL	0.846311
NM25	2011	202	1300 MST	WW	1.96281
NM27	2011	202	1300 MST	WL	1.01823
NM27	2011	202	1300 MST	WW	1.44596
NM28	2011	202	1300 MST	WL	1.28875
NM28	2011	202	1300 MST	WW	2.13391
NM29	2011	202	1300 MST	WL	1.37436
NM29	2011	202	1300 MST	WW	2.18328
NM30	2011	202	1300 MST	WL	1.44555
NM30	2011	202	1300 MST	WW	2.10286
NM31	2011	202	1300 MST	WL	1.35543
NM31	2011	202	1300 MST	WW	1.60249
NM32	2011	202	1300 MST	WL	1.24432
NM32	2011	202	1300 MST	WW	2.15833
NM33	2011	202	1300 MST	WL	1.73635
NM33	2011	202	1300 MST	WW	2.20154
NM34	2011	202	1300 MST	WL	0.992035
NM34	2011	202	1300 MST	WW	1.94558
NM35	2011	202	1300 MST	WL	1.39017
NM35	2011	202	1300 MST	WW	2.004
NM36	2011	202	1300 MST	WL	1.5735
NM36	2011	202	1300 MST	WW	2.41726
NM37	2011	202	1300 MST	WL	1.26567
NM37	2011	202	1300 MST	WW	1.6512
NM38	2011	202	1300 MST	WL	1.12805
NM38	2011	202	1300 MST	WW	2.10233
NM39	2011	202	1300 MST	WL	1.74536
NM39	2011	202	1300 MST	WW	1.79317
NM40	2011	202	1300 MST	WL	2.09139
NM40	2011	202	1300 MST	WW	2.76066
NM41	2011	202	1300 MST	WL	1.57023
NM41	2011	202	1300 MST	WW	2.02658
NM42	2011	202	1300 MST	WL	1.39945
NM42	2011	202	1300 MST	WW	2.02447
NM43	2011	202	1300 MST	WL	1.9772
NM43	2011	202	1300 MST	WW	2.12076
NM44	2011	202	1300 MST	WL	1.16909
NM44	2011	202	1300 MST	WW	1.73082
NM45	2011	202	1300 MST	WL	0.889377
NM45	2011	202	1300 MST	WW	0.995388
NM46	2011	202	1300 MST	WL	1.29903
NM46	2011	202	1300 MST	WW	1.67543
NM47	2011	202	1300 MST	WL	1.68948
NM47	2011	202	1300 MST	WW	2.37197
NM48	2011	202	1300 MST	WL	1.88697
NM48	2011	202	1300 MST	WW	2.27148
NM49	2011	202	1300 MST	WL	1.35977
NM49	2011	202	1300 MST	WW	1.71882
NM50	2011	202	1300 MST	WL	1.22321
NM50	2011	202	1300 MST	WW	1.63436
NM51	2011	202	1300 MST	WL	1.58679
NM51	2011	202	1300 MST	WW	2.18631
NM52	2011	202	1300 MST	WL	1.17359
NM52	2011	202	1300 MST	WW	2.33154
NM53	2011	202	1300 MST	WL	0.859016
NM53	2011	202	1300 MST	WW	2.06273
NM55	2011	202	1300 MST	WL	1.13582
NM55	2011	202	1300 MST	WW	1.82472
NM56	2011	202	1300 MST	WL	1.48315
NM56	2011	202	1300 MST	WW	2.04395
NM57	2011	202	1300 MST	WL	1.52912
NM57	2011	202	1300 MST	WW	1.64418
NM58	2011	202	1300 MST	WL	1.12965
NM58	2011	202	1300 MST	WW	1.37049
NM59	2011	202	1300 MST	WL	1.66431
NM59	2011	202	1300 MST	WW	2.15013
NM60	2011	202	1300 MST	WL	1.57579
NM60	2011	202	1300 MST	WW	1.8531
NM61	2011	202	1300 MST	WL	2.07493
NM61	2011	202	1300 MST	WW	2.59048
NM62	2011	202	1300 MST	WL	1.48076
NM62	2011	202	1300 MST	WW	1.90785
NM63	2011	202	1300 MST	WL	1.15023
NM63	2011	202	1300 MST	WW	2.032
NM64	2011	202	1300 MST	WL	1.51961
NM64	2011	202	1300 MST	WW	1.85118
NM65	2011	202	1300 MST	WL	1.88604
NM65	2011	202	1300 MST	WW	2.50955
NM66	2011	202	1300 MST	WL	1.52445
NM66	2011	202	1300 MST	WW	1.15017
NM67	2011	202	1300 MST	WL	1.23624
NM67	2011	202	1300 MST	WW	1.9984
NM68	2011	202	1300 MST	WL	0.908042
NM68	2011	202	1300 MST	WW	1.5576
NM69	2011	202	1300 MST	WL	1.16808
NM69	2011	202	1300 MST	WW	2.11924
NM70	2011	202	1300 MST	WL	1.23675
NM70	2011	202	1300 MST	WW	1.66833
NM71	2011	202	1300 MST	WL	1.25595
NM71	2011	202	1300 MST	WW	1.36035
NM72	2011	202	1300 MST	WL	0.889675
NM72	2011	202	1300 MST	WW	1.08677
NM73	2011	202	1300 MST	WL	1.53001
NM73	2011	202	1300 MST	WW	2.5389
NM74	2011	202	1300 MST	WL	1.23282
NM74	2011	202	1300 MST	WW	1.68496
NM75	2011	202	1300 MST	WL	1.3104
NM75	2011	202	1300 MST	WW	1.71435
NM76	2011	202	1300 MST	WL	1.82379
NM76	2011	202	1300 MST	WW	2.77783
NM77	2011	202	1300 MST	WL	1.34023
NM77	2011	202	1300 MST	WW	1.55007
NM78	2011	202	1300 MST	WL	1.85682
NM78	2011	202	1300 MST	WW	2.03285
NM79	2011	202	1300 MST	WL	1.0716
NM79	2011	202	1300 MST	WW	1.65056
NM80	2011	202	1300 MST	WL	0.692944
NM80	2011	202	1300 MST	WW	1.6048
NM81	2011	202	1300 MST	WL	0.832198
NM81	2011	202	1300 MST	WW	1.95978
NM82	2011	202	1300 MST	WL	2.36875
NM82	2011	202	1300 MST	WW	2.82208
NM83	2011	202	1300 MST	WL	1.18775
NM83	2011	202	1300 MST	WW	1.90228
NM84	2011	202	1300 MST	WL	1.57694
NM84	2011	202	1300 MST	WW	2.12112
NM85	2011	202	1300 MST	WL	0.980303
NM85	2011	202	1300 MST	WW	1.39518
NM86	2011	202	1300 MST	WL	1.18645
NM86	2011	202	1300 MST	WW	2.41037
NM87	2011	202	1300 MST	WL	1.1415
NM87	2011	202	1300 MST	WW	2.44822
NM88	2011	202	1300 MST	WL	1.04962
NM88	2011	202	1300 MST	WW	1.25886
NM89	2011	202	1300 MST	WL	0.89932
NM89	2011	202	1300 MST	WW	1.67319
NM90	2011	202	1300 MST	WL	1.6995
NM90	2011	202	1300 MST	WW	1.59966
NM91	2011	202	1300 MST	WL	1.56956
NM91	2011	202	1300 MST	WW	1.99076
NM93	2011	202	1300 MST	WL	1.53085
NM93	2011	202	1300 MST	WW	1.85473
NM94	2011	202	1300 MST	WL	1.23868
NM94	2011	202	1300 MST	WW	2.11652
NM95	2011	202	1300 MST	WL	1.66797
NM95	2011	202	1300 MST	WW	2.11495
NM96	2011	202	1300 MST	WL	1.3657
NM96	2011	202	1300 MST	WW	2.81931
NM97	2011	202	1300 MST	WL	1.47976
NM97	2011	202	1300 MST	WW	2.07757
NM98	2011	202	1300 MST	WL	1.62658
NM98	2011	202	1300 MST	WW	2.28628
NM99	2011	202	1300 MST	WL	1.71008
NM99	2011	202	1300 MST	WW	2.1107
TM1	2011	202	1300 MST	WL	1.46172
TM1	2011	202	1300 MST	WW	2.09552
NM01	2011	216	1100 MST	WL	2.59054
NM01	2011	216	1100 MST	WW	2.5453
NM02	2011	216	1100 MST	WL	2.51268
NM02	2011	216	1100 MST	WW	2.84906
NM03	2011	216	1100 MST	WL	2.61244
NM03	2011	216	1100 MST	WW	2.25371
NM04	2011	216	1100 MST	WL	2.44104
NM04	2011	216	1100 MST	WW	2.50714
NM05	2011	216	1100 MST	WL	1.31577
NM05	2011	216	1100 MST	WW	1.72239
NM06	2011	216	1100 MST	WL	2.31099
NM06	2011	216	1100 MST	WW	2.30883
NM07	2011	216	1100 MST	WL	2.09852
NM07	2011	216	1100 MST	WW	2.20688
NM08	2011	216	1100 MST	WL	2.26165
NM08	2011	216	1100 MST	WW	1.41002
NM09	2011	216	1100 MST	WL	2.52528
NM09	2011	216	1100 MST	WW	2.20137
NM10	2011	216	1100 MST	WL	2.41147
NM10	2011	216	1100 MST	WW	2.64709
NM11	2011	216	1100 MST	WL	2.37601
NM11	2011	216	1100 MST	WW	2.56265
NM12	2011	216	1100 MST	WL	2.24766
NM12	2011	216	1100 MST	WW	2.22601
NM13	2011	216	1100 MST	WL	2.53053
NM13	2011	216	1100 MST	WW	2.09442
NM15	2011	216	1100 MST	WL	1.79261
NM15	2011	216	1100 MST	WW	1.88797
NM16	2011	216	1100 MST	WL	2.09107
NM16	2011	216	1100 MST	WW	2.18846
NM17	2011	216	1100 MST	WL	1.77352
NM17	2011	216	1100 MST	WW	1.67495
NM18	2011	216	1100 MST	WL	2.30147
NM18	2011	216	1100 MST	WW	2.81602
NM19	2011	216	1100 MST	WL	2.16169
NM19	2011	216	1100 MST	WW	2.57324
NM20	2011	216	1100 MST	WL	2.81537
NM20	2011	216	1100 MST	WW	3.62042
NM21	2011	216	1100 MST	WL	2.04622
NM21	2011	216	1100 MST	WW	2.08094
NM22	2011	216	1100 MST	WL	2.6645
NM22	2011	216	1100 MST	WW	3.05738
NM23	2011	216	1100 MST	WL	3.4206
NM23	2011	216	1100 MST	WW	2.631
NM24	2011	216	1100 MST	WL	2.28676
NM24	2011	216	1100 MST	WW	2.73334
NM24016	2011	216	1100 MST	WL	1.82455
NM24016	2011	216	1100 MST	WW	2.44658
NM25	2011	216	1100 MST	WL	1.58705
NM25	2011	216	1100 MST	WW	2.17389
NM27	2011	216	1100 MST	WL	1.74838
NM27	2011	216	1100 MST	WW	1.93871
NM28	2011	216	1100 MST	WL	1.91611
NM28	2011	216	1100 MST	WW	2.54771
NM29	2011	216	1100 MST	WL	1.82143
NM29	2011	216	1100 MST	WW	2.51624
NM30	2011	216	1100 MST	WL	2.17121
NM30	2011	216	1100 MST	WW	2.33205
NM31	2011	216	1100 MST	WL	1.80918
NM31	2011	216	1100 MST	WW	2.45266
NM32	2011	216	1100 MST	WL	2.07384
NM32	2011	216	1100 MST	WW	3.47101
NM33	2011	216	1100 MST	WL	2.38739
NM33	2011	216	1100 MST	WW	2.29642
NM34	2011	216	1100 MST	WL	1.54253
NM34	2011	216	1100 MST	WW	2.57566
NM35	2011	216	1100 MST	WL	2.12584
NM35	2011	216	1100 MST	WW	2.2869
NM36	2011	216	1100 MST	WL	2.21733
NM36	2011	216	1100 MST	WW	3.15169
NM37	2011	216	1100 MST	WL	2.07335
NM37	2011	216	1100 MST	WW	2.72698
NM38	2011	216	1100 MST	WL	1.85689
NM38	2011	216	1100 MST	WW	2.47106
NM39	2011	216	1100 MST	WL	2.5602
NM39	2011	216	1100 MST	WW	1.98496
NM40	2011	216	1100 MST	WL	3.16599
NM40	2011	216	1100 MST	WW	3.62692
NM41	2011	216	1100 MST	WL	2.24493
NM41	2011	216	1100 MST	WW	3.13592
NM42	2011	216	1100 MST	WL	2.15429
NM42	2011	216	1100 MST	WW	2.26289
NM43	2011	216	1100 MST	WL	2.44351
NM43	2011	216	1100 MST	WW	2.67484
NM44	2011	216	1100 MST	WL	2.01267
NM44	2011	216	1100 MST	WW	2.48126
NM45	2011	216	1100 MST	WL	1.23018
NM45	2011	216	1100 MST	WW	1.35886
NM46	2011	216	1100 MST	WL	2.01531
NM46	2011	216	1100 MST	WW	2.47766
NM47	2011	216	1100 MST	WL	2.29004
NM47	2011	216	1100 MST	WW	2.68596
NM48	2011	216	1100 MST	WL	2.74205
NM48	2011	216	1100 MST	WW	2.78158
NM49	2011	216	1100 MST	WL	2.02682
NM49	2011	216	1100 MST	WW	2.13196
NM50	2011	216	1100 MST	WL	1.92794
NM50	2011	216	1100 MST	WW	1.94045
NM51	2011	216	1100 MST	WL	2.10441
NM51	2011	216	1100 MST	WW	2.45408
NM52	2011	216	1100 MST	WL	2.15331
NM52	2011	216	1100 MST	WW	3.21104
NM53	2011	216	1100 MST	WL	1.32688
NM53	2011	216	1100 MST	WW	2.26576
NM55	2011	216	1100 MST	WL	1.63692
NM55	2011	216	1100 MST	WW	2.18299
NM56	2011	216	1100 MST	WL	2.07352
NM56	2011	216	1100 MST	WW	2.36002
NM57	2011	216	1100 MST	WL	2.41329
NM57	2011	216	1100 MST	WW	2.38862
NM58	2011	216	1100 MST	WL	1.7762
NM58	2011	216	1100 MST	WW	2.03291
NM59	2011	216	1100 MST	WL	2.43151
NM59	2011	216	1100 MST	WW	2.40097
NM60	2011	216	1100 MST	WL	2.27592
NM60	2011	216	1100 MST	WW	2.37752
NM61	2011	216	1100 MST	WL	2.84502
NM61	2011	216	1100 MST	WW	3.13372
NM62	2011	216	1100 MST	WL	2.17178
NM62	2011	216	1100 MST	WW	2.33463
NM63	2011	216	1100 MST	WL	1.81397
NM63	2011	216	1100 MST	WW	2.11145
NM64	2011	216	1100 MST	WL	1.96657
NM64	2011	216	1100 MST	WW	2.32314
NM65	2011	216	1100 MST	WL	2.88402
NM65	2011	216	1100 MST	WW	3.7315
NM66	2011	216	1100 MST	WL	2.10916
NM66	2011	216	1100 MST	WW	1.66591
NM67	2011	216	1100 MST	WL	1.58072
NM67	2011	216	1100 MST	WW	1.98169
NM68	2011	216	1100 MST	WL	1.56961
NM68	2011	216	1100 MST	WW	1.89911
NM69	2011	216	1100 MST	WL	2.37365
NM69	2011	216	1100 MST	WW	2.48754
NM70	2011	216	1100 MST	WL	1.89901
NM70	2011	216	1100 MST	WW	1.9038
NM71	2011	216	1100 MST	WL	1.90656
NM71	2011	216	1100 MST	WW	1.78645
NM72	2011	216	1100 MST	WL	1.5686
NM72	2011	216	1100 MST	WW	1.4432
NM73	2011	216	1100 MST	WL	2.39929
NM73	2011	216	1100 MST	WW	2.80751
NM74	2011	216	1100 MST	WL	1.71277
NM74	2011	216	1100 MST	WW	1.78073
NM75	2011	216	1100 MST	WL	1.87155
NM75	2011	216	1100 MST	WW	2.34886
NM76	2011	216	1100 MST	WL	2.16147
NM76	2011	216	1100 MST	WW	2.97179
NM77	2011	216	1100 MST	WL	1.86887
NM77	2011	216	1100 MST	WW	1.6812
NM78	2011	216	1100 MST	WL	2.63289
NM78	2011	216	1100 MST	WW	2.49003
NM79	2011	216	1100 MST	WL	1.3431
NM79	2011	216	1100 MST	WW	2.18382
NM80	2011	216	1100 MST	WL	1.43998
NM80	2011	216	1100 MST	WW	2.07615
NM81	2011	216	1100 MST	WL	1.41155
NM81	2011	216	1100 MST	WW	2.25305
NM82	2011	216	1100 MST	WL	2.95795
NM82	2011	216	1100 MST	WW	3.43168
NM83	2011	216	1100 MST	WL	1.80829
NM83	2011	216	1100 MST	WW	2.40751
NM84	2011	216	1100 MST	WL	2.40634
NM84	2011	216	1100 MST	WW	2.34601
NM85	2011	216	1100 MST	WL	1.60703
NM85	2011	216	1100 MST	WW	1.52812
NM86	2011	216	1100 MST	WL	1.93036
NM86	2011	216	1100 MST	WW	3.12284
NM87	2011	216	1100 MST	WL	2.10694
NM87	2011	216	1100 MST	WW	3.62165
NM88	2011	216	1100 MST	WL	1.4649
NM88	2011	216	1100 MST	WW	1.42757
NM89	2011	216	1100 MST	WL	1.51809
NM89	2011	216	1100 MST	WW	2.25047
NM90	2011	216	1100 MST	WL	2.35928
NM90	2011	216	1100 MST	WW	2.3215
NM91	2011	216	1100 MST	WL	1.90903
NM91	2011	216	1100 MST	WW	2.36222
NM93	2011	216	1100 MST	WL	2.0294
NM93	2011	216	1100 MST	WW	2.34173
NM94	2011	216	1100 MST	WL	1.99938
NM94	2011	216	1100 MST	WW	2.57799
NM95	2011	216	1100 MST	WL	2.58331
NM95	2011	216	1100 MST	WW	2.78944
NM96	2011	216	1100 MST	WL	2.0768
NM96	2011	216	1100 MST	WW	3.32877
NM97	2011	216	1100 MST	WL	2.16623
NM97	2011	216	1100 MST	WW	2.55779
NM98	2011	216	1100 MST	WL	2.51389
NM98	2011	216	1100 MST	WW	3.18873
NM99	2011	216	1100 MST	WL	2.80969
NM99	2011	216	1100 MST	WW	2.84109
TM1	2011	216	1100 MST	WL	2.02835
TM1	2011	216	1100 MST	WW	2.51453
NM01	2011	216	1500 MST	WL	2.55312
NM01	2011	216	1500 MST	WW	2.59586
NM02	2011	216	1500 MST	WL	2.56081
NM02	2011	216	1500 MST	WW	3.16676
NM03	2011	216	1500 MST	WL	2.59409
NM03	2011	216	1500 MST	WW	2.39047
NM04	2011	216	1500 MST	WL	2.43684
NM04	2011	216	1500 MST	WW	2.45883
NM05	2011	216	1500 MST	WL	1.38294
NM05	2011	216	1500 MST	WW	1.88487
NM06	2011	216	1500 MST	WL	2.37634
NM06	2011	216	1500 MST	WW	2.67809
NM07	2011	216	1500 MST	WL	2.33058
NM07	2011	216	1500 MST	WW	2.42834
NM08	2011	216	1500 MST	WL	2.32266
NM08	2011	216	1500 MST	WW	1.54592
NM09	2011	216	1500 MST	WL	2.59504
NM09	2011	216	1500 MST	WW	2.14309
NM10	2011	216	1500 MST	WL	2.45597
NM10	2011	216	1500 MST	WW	3.01867
NM11	2011	216	1500 MST	WL	2.4897
NM11	2011	216	1500 MST	WW	2.42191
NM12	2011	216	1500 MST	WL	2.54119
NM12	2011	216	1500 MST	WW	2.46808
NM13	2011	216	1500 MST	WL	2.51825
NM13	2011	216	1500 MST	WW	2.22742
NM15	2011	216	1500 MST	WL	1.72849
NM15	2011	216	1500 MST	WW	1.84119
NM16	2011	216	1500 MST	WL	2.28681
NM16	2011	216	1500 MST	WW	2.3138
NM17	2011	216	1500 MST	WL	1.78363
NM17	2011	216	1500 MST	WW	1.73752
NM18	2011	216	1500 MST	WL	2.48005
NM18	2011	216	1500 MST	WW	2.9528
NM19	2011	216	1500 MST	WL	2.39782
NM19	2011	216	1500 MST	WW	2.99201
NM20	2011	216	1500 MST	WL	2.55023
NM20	2011	216	1500 MST	WW	3.67402
NM21	2011	216	1500 MST	WL	1.94911
NM21	2011	216	1500 MST	WW	1.98133
NM22	2011	216	1500 MST	WL	2.72811
NM22	2011	216	1500 MST	WW	3.31798
NM23	2011	216	1500 MST	WL	3.42323
NM23	2011	216	1500 MST	WW	2.78421
NM24	2011	216	1500 MST	WL	2.39418
NM24	2011	216	1500 MST	WW	2.87644
NM24016	2011	216	1500 MST	WL	1.90293
NM24016	2011	216	1500 MST	WW	2.55293
NM25	2011	216	1500 MST	WL	1.64251
NM25	2011	216	1500 MST	WW	2.21478
NM27	2011	216	1500 MST	WL	1.82536
NM27	2011	216	1500 MST	WW	2.04101
NM28	2011	216	1500 MST	WL	1.86884
NM28	2011	216	1500 MST	WW	2.62289
NM29	2011	216	1500 MST	WL	1.82236
NM29	2011	216	1500 MST	WW	2.41706
NM30	2011	216	1500 MST	WL	2.23012
NM30	2011	216	1500 MST	WW	2.37063
NM31	2011	216	1500 MST	WL	1.93973
NM31	2011	216	1500 MST	WW	2.58045
NM32	2011	216	1500 MST	WL	1.99122
NM32	2011	216	1500 MST	WW	3.45023
NM33	2011	216	1500 MST	WL	2.44646
NM33	2011	216	1500 MST	WW	2.74571
NM34	2011	216	1500 MST	WL	1.60149
NM34	2011	216	1500 MST	WW	2.6997
NM35	2011	216	1500 MST	WL	2.14152
NM35	2011	216	1500 MST	WW	2.50139
NM36	2011	216	1500 MST	WL	2.58137
NM36	2011	216	1500 MST	WW	3.4294
NM37	2011	216	1500 MST	WL	2.14251
NM37	2011	216	1500 MST	WW	2.8369
NM38	2011	216	1500 MST	WL	2.09968
NM38	2011	216	1500 MST	WW	2.56208
NM39	2011	216	1500 MST	WL	2.69385
NM39	2011	216	1500 MST	WW	2.40421
NM40	2011	216	1500 MST	WL	3.21097
NM40	2011	216	1500 MST	WW	3.8553
NM41	2011	216	1500 MST	WL	2.51813
NM41	2011	216	1500 MST	WW	3.07242
NM42	2011	216	1500 MST	WL	2.10634
NM42	2011	216	1500 MST	WW	2.56189
NM43	2011	216	1500 MST	WL	2.53588
NM43	2011	216	1500 MST	WW	2.76764
NM44	2011	216	1500 MST	WL	2.09894
NM44	2011	216	1500 MST	WW	2.50776
NM45	2011	216	1500 MST	WL	1.24748
NM45	2011	216	1500 MST	WW	1.3094
NM46	2011	216	1500 MST	WL	2.01968
NM46	2011	216	1500 MST	WW	2.57769
NM47	2011	216	1500 MST	WL	2.43276
NM47	2011	216	1500 MST	WW	2.87125
NM48	2011	216	1500 MST	WL	2.5719
NM48	2011	216	1500 MST	WW	2.85474
NM49	2011	216	1500 MST	WL	2.02128
NM49	2011	216	1500 MST	WW	2.38747
NM50	2011	216	1500 MST	WL	1.9221
NM50	2011	216	1500 MST	WW	2.0584
NM51	2011	216	1500 MST	WL	2.15177
NM51	2011	216	1500 MST	WW	2.58803
NM52	2011	216	1500 MST	WL	2.13415
NM52	2011	216	1500 MST	WW	3.22558
NM53	2011	216	1500 MST	WL	1.39893
NM53	2011	216	1500 MST	WW	2.43371
NM55	2011	216	1500 MST	WL	1.71419
NM55	2011	216	1500 MST	WW	2.55862
NM56	2011	216	1500 MST	WL	2.26241
NM56	2011	216	1500 MST	WW	2.52117
NM57	2011	216	1500 MST	WL	2.63544
NM57	2011	216	1500 MST	WW	2.59672
NM58	2011	216	1500 MST	WL	1.61147
NM58	2011	216	1500 MST	WW	2.06157
NM59	2011	216	1500 MST	WL	2.58105
NM59	2011	216	1500 MST	WW	2.34415
NM60	2011	216	1500 MST	WL	2.34915
NM60	2011	216	1500 MST	WW	2.30663
NM61	2011	216	1500 MST	WL	2.77669
NM61	2011	216	1500 MST	WW	2.96494
NM62	2011	216	1500 MST	WL	2.2607
NM62	2011	216	1500 MST	WW	2.46299
NM63	2011	216	1500 MST	WL	1.76642
NM63	2011	216	1500 MST	WW	2.05215
NM64	2011	216	1500 MST	WL	1.91341
NM64	2011	216	1500 MST	WW	2.32703
NM65	2011	216	1500 MST	WL	2.94016
NM65	2011	216	1500 MST	WW	3.55675
NM66	2011	216	1500 MST	WL	2.01327
NM66	2011	216	1500 MST	WW	1.71695
NM67	2011	216	1500 MST	WL	1.65705
NM67	2011	216	1500 MST	WW	2.19492
NM68	2011	216	1500 MST	WL	1.6068
NM68	2011	216	1500 MST	WW	2.04637
NM69	2011	216	1500 MST	WL	2.12714
NM69	2011	216	1500 MST	WW	2.64539
NM70	2011	216	1500 MST	WL	2.17606
NM70	2011	216	1500 MST	WW	2.03542
NM71	2011	216	1500 MST	WL	2.11214
NM71	2011	216	1500 MST	WW	2.05241
NM72	2011	216	1500 MST	WL	1.45155
NM72	2011	216	1500 MST	WW	1.27498
NM73	2011	216	1500 MST	WL	2.45654
NM73	2011	216	1500 MST	WW	2.87268
NM74	2011	216	1500 MST	WL	1.67672
NM74	2011	216	1500 MST	WW	1.87636
NM75	2011	216	1500 MST	WL	2.17002
NM75	2011	216	1500 MST	WW	2.3647
NM76	2011	216	1500 MST	WL	2.21933
NM76	2011	216	1500 MST	WW	2.98805
NM77	2011	216	1500 MST	WL	1.95445
NM77	2011	216	1500 MST	WW	1.60238
NM78	2011	216	1500 MST	WL	2.64473
NM78	2011	216	1500 MST	WW	2.58589
NM79	2011	216	1500 MST	WL	1.5112
NM79	2011	216	1500 MST	WW	2.14273
NM80	2011	216	1500 MST	WL	1.44896
NM80	2011	216	1500 MST	WW	2.31899
NM81	2011	216	1500 MST	WL	1.51494
NM81	2011	216	1500 MST	WW	2.30993
NM82	2011	216	1500 MST	WL	3.00528
NM82	2011	216	1500 MST	WW	3.49978
NM83	2011	216	1500 MST	WL	2.15336
NM83	2011	216	1500 MST	WW	2.51378
NM84	2011	216	1500 MST	WL	2.22973
NM84	2011	216	1500 MST	WW	2.2871
NM85	2011	216	1500 MST	WL	1.77064
NM85	2011	216	1500 MST	WW	1.95008
NM86	2011	216	1500 MST	WL	2.14738
NM86	2011	216	1500 MST	WW	3.18945
NM87	2011	216	1500 MST	WL	2.16438
NM87	2011	216	1500 MST	WW	3.78403
NM88	2011	216	1500 MST	WL	1.41148
NM88	2011	216	1500 MST	WW	1.40011
NM89	2011	216	1500 MST	WL	1.82063
NM89	2011	216	1500 MST	WW	2.50091
NM90	2011	216	1500 MST	WL	2.43894
NM90	2011	216	1500 MST	WW	2.25422
NM91	2011	216	1500 MST	WL	2.05319
NM91	2011	216	1500 MST	WW	2.54155
NM93	2011	216	1500 MST	WL	2.03687
NM93	2011	216	1500 MST	WW	2.43381
NM94	2011	216	1500 MST	WL	1.89642
NM94	2011	216	1500 MST	WW	2.62092
NM95	2011	216	1500 MST	WL	2.62835
NM95	2011	216	1500 MST	WW	2.85268
NM96	2011	216	1500 MST	WL	2.19215
NM96	2011	216	1500 MST	WW	3.24953
NM97	2011	216	1500 MST	WL	2.23622
NM97	2011	216	1500 MST	WW	2.31742
NM98	2011	216	1500 MST	WL	2.68775
NM98	2011	216	1500 MST	WW	3.26256
NM99	2011	216	1500 MST	WL	3.02826
NM99	2011	216	1500 MST	WW	3.09617
TM1	2011	216	1500 MST	WL	2.17655
TM1	2011	216	1500 MST	WW	2.57905
NM01	2011	223	0700 MST	WL	2.44517
NM01	2011	223	0700 MST	WW	3.00425
NM02	2011	223	0700 MST	WL	2.71445
NM02	2011	223	0700 MST	WW	2.8344
NM03	2011	223	0700 MST	WL	2.5445
NM03	2011	223	0700 MST	WW	2.29979
NM04	2011	223	0700 MST	WL	2.89485
NM04	2011	223	0700 MST	WW	2.81373
NM05	2011	223	0700 MST	WL	1.39135
NM05	2011	223	0700 MST	WW	1.77722
NM06	2011	223	0700 MST	WL	2.50836
NM06	2011	223	0700 MST	WW	2.64983
NM07	2011	223	0700 MST	WL	2.41534
NM07	2011	223	0700 MST	WW	2.47886
NM08	2011	223	0700 MST	WL	2.17345
NM08	2011	223	0700 MST	WW	1.95631
NM09	2011	223	0700 MST	WL	2.65488
NM09	2011	223	0700 MST	WW	2.27929
NM10	2011	223	0700 MST	WL	2.43763
NM10	2011	223	0700 MST	WW	2.81922
NM11	2011	223	0700 MST	WL	2.67092
NM11	2011	223	0700 MST	WW	2.64038
NM12	2011	223	0700 MST	WL	2.39524
NM12	2011	223	0700 MST	WW	2.68064
NM13	2011	223	0700 MST	WL	2.48963
NM13	2011	223	0700 MST	WW	2.34689
NM15	2011	223	0700 MST	WL	2.09607
NM15	2011	223	0700 MST	WW	2.57393
NM16	2011	223	0700 MST	WL	2.47722
NM16	2011	223	0700 MST	WW	2.49637
NM17	2011	223	0700 MST	WL	2.04682
NM17	2011	223	0700 MST	WW	1.66115
NM18	2011	223	0700 MST	WL	2.59112
NM18	2011	223	0700 MST	WW	2.93609
NM19	2011	223	0700 MST	WL	2.33629
NM19	2011	223	0700 MST	WW	2.68683
NM20	2011	223	0700 MST	WL	2.92975
NM20	2011	223	0700 MST	WW	3.86999
NM21	2011	223	0700 MST	WL	2.07649
NM21	2011	223	0700 MST	WW	2.29572
NM22	2011	223	0700 MST	WL	2.83846
NM22	2011	223	0700 MST	WW	3.24644
NM23	2011	223	0700 MST	WL	3.52418
NM23	2011	223	0700 MST	WW	3.1921
NM24	2011	223	0700 MST	WL	2.20393
NM24	2011	223	0700 MST	WW	2.72275
NM24016	2011	223	0700 MST	WL	1.99704
NM24016	2011	223	0700 MST	WW	2.684
NM25	2011	223	0700 MST	WL	1.6804
NM25	2011	223	0700 MST	WW	2.10617
NM27	2011	223	0700 MST	WL	1.79917
NM27	2011	223	0700 MST	WW	1.95228
NM28	2011	223	0700 MST	WL	1.88033
NM28	2011	223	0700 MST	WW	2.18296
NM29	2011	223	0700 MST	WL	2.00448
NM29	2011	223	0700 MST	WW	2.16706
NM30	2011	223	0700 MST	WL	2.04725
NM30	2011	223	0700 MST	WW	2.46447
NM31	2011	223	0700 MST	WL	2.46442
NM31	2011	223	0700 MST	WW	2.81183
NM32	2011	223	0700 MST	WL	2.926
NM32	2011	223	0700 MST	WW	4.27088
NM33	2011	223	0700 MST	WL	2.29137
NM33	2011	223	0700 MST	WW	2.78297
NM34	2011	223	0700 MST	WL	1.86874
NM34	2011	223	0700 MST	WW	2.86346
NM35	2011	223	0700 MST	WL	2.312
NM35	2011	223	0700 MST	WW	2.91663
NM36	2011	223	0700 MST	WL	2.36653
NM36	2011	223	0700 MST	WW	3.10186
NM37	2011	223	0700 MST	WL	2.1733
NM37	2011	223	0700 MST	WW	2.84574
NM38	2011	223	0700 MST	WL	2.30755
NM38	2011	223	0700 MST	WW	2.97471
NM39	2011	223	0700 MST	WL	2.55202
NM39	2011	223	0700 MST	WW	2.42632
NM40	2011	223	0700 MST	WL	3.3512
NM40	2011	223	0700 MST	WW	3.84094
NM41	2011	223	0700 MST	WL	2.84547
NM41	2011	223	0700 MST	WW	3.69066
NM42	2011	223	0700 MST	WL	2.00819
NM42	2011	223	0700 MST	WW	2.3292
NM43	2011	223	0700 MST	WL	2.63722
NM43	2011	223	0700 MST	WW	2.78094
NM44	2011	223	0700 MST	WL	2.42613
NM44	2011	223	0700 MST	WW	3.00874
NM45	2011	223	0700 MST	WL	1.36487
NM45	2011	223	0700 MST	WW	1.67286
NM46	2011	223	0700 MST	WL	2.17033
NM46	2011	223	0700 MST	WW	2.73028
NM47	2011	223	0700 MST	WL	2.35575
NM47	2011	223	0700 MST	WW	2.69163
NM48	2011	223	0700 MST	WL	2.80683
NM48	2011	223	0700 MST	WW	2.8076
NM49	2011	223	0700 MST	WL	1.96253
NM49	2011	223	0700 MST	WW	2.49776
NM50	2011	223	0700 MST	WL	2.08331
NM50	2011	223	0700 MST	WW	2.21233
NM51	2011	223	0700 MST	WL	1.97095
NM51	2011	223	0700 MST	WW	2.55879
NM52	2011	223	0700 MST	WL	2.54336
NM52	2011	223	0700 MST	WW	3.44624
NM53	2011	223	0700 MST	WL	1.72578
NM53	2011	223	0700 MST	WW	2.54791
NM55	2011	223	0700 MST	WL	1.71897
NM55	2011	223	0700 MST	WW	2.46687
NM56	2011	223	0700 MST	WL	2.40698
NM56	2011	223	0700 MST	WW	2.62946
NM57	2011	223	0700 MST	WL	3.02887
NM57	2011	223	0700 MST	WW	3.07411
NM58	2011	223	0700 MST	WL	1.85687
NM58	2011	223	0700 MST	WW	2.19828
NM59	2011	223	0700 MST	WL	2.24184
NM59	2011	223	0700 MST	WW	2.10106
NM60	2011	223	0700 MST	WL	1.96892
NM60	2011	223	0700 MST	WW	2.3441
NM61	2011	223	0700 MST	WL	2.79281
NM61	2011	223	0700 MST	WW	2.90055
NM62	2011	223	0700 MST	WL	2.51714
NM62	2011	223	0700 MST	WW	2.74941
NM63	2011	223	0700 MST	WL	1.48263
NM63	2011	223	0700 MST	WW	1.88519
NM64	2011	223	0700 MST	WL	1.98791
NM64	2011	223	0700 MST	WW	2.3683
NM65	2011	223	0700 MST	WL	3.67264
NM65	2011	223	0700 MST	WW	3.78893
NM66	2011	223	0700 MST	WL	2.01079
NM66	2011	223	0700 MST	WW	1.85317
NM67	2011	223	0700 MST	WL	1.55808
NM67	2011	223	0700 MST	WW	2.06447
NM68	2011	223	0700 MST	WL	1.58218
NM68	2011	223	0700 MST	WW	2.03851
NM69	2011	223	0700 MST	WL	2.45648
NM69	2011	223	0700 MST	WW	2.7896
NM70	2011	223	0700 MST	WL	1.98002
NM70	2011	223	0700 MST	WW	2.33883
NM71	2011	223	0700 MST	WL	2.35883
NM71	2011	223	0700 MST	WW	2.29394
NM72	2011	223	0700 MST	WL	1.3936
NM72	2011	223	0700 MST	WW	1.49788
NM73	2011	223	0700 MST	WL	2.6404
NM73	2011	223	0700 MST	WW	3.30378
NM74	2011	223	0700 MST	WL	1.38507
NM74	2011	223	0700 MST	WW	1.90398
NM75	2011	223	0700 MST	WL	2.41636
NM75	2011	223	0700 MST	WW	2.88148
NM76	2011	223	0700 MST	WL	2.27416
NM76	2011	223	0700 MST	WW	3.03668
NM77	2011	223	0700 MST	WL	1.88251
NM77	2011	223	0700 MST	WW	1.77907
NM78	2011	223	0700 MST	WL	2.50589
NM78	2011	223	0700 MST	WW	2.87441
NM79	2011	223	0700 MST	WL	1.47004
NM79	2011	223	0700 MST	WW	1.88566
NM80	2011	223	0700 MST	WL	1.64858
NM80	2011	223	0700 MST	WW	2.2853
NM81	2011	223	0700 MST	WL	1.71929
NM81	2011	223	0700 MST	WW	2.16649
NM82	2011	223	0700 MST	WL	2.92203
NM82	2011	223	0700 MST	WW	3.3191
NM83	2011	223	0700 MST	WL	1.95749
NM83	2011	223	0700 MST	WW	2.404
NM84	2011	223	0700 MST	WL	2.33264
NM84	2011	223	0700 MST	WW	2.31416
NM85	2011	223	0700 MST	WL	1.7158
NM85	2011	223	0700 MST	WW	2.02439
NM86	2011	223	0700 MST	WL	2.37152
NM86	2011	223	0700 MST	WW	3.70106
NM87	2011	223	0700 MST	WL	2.74022
NM87	2011	223	0700 MST	WW	4.4069
NM88	2011	223	0700 MST	WL	1.51936
NM88	2011	223	0700 MST	WW	1.65465
NM89	2011	223	0700 MST	WL	1.73977
NM89	2011	223	0700 MST	WW	2.33295
NM90	2011	223	0700 MST	WL	2.44485
NM90	2011	223	0700 MST	WW	2.45434
NM91	2011	223	0700 MST	WL	2.14284
NM91	2011	223	0700 MST	WW	2.70105
NM93	2011	223	0700 MST	WL	2.16582
NM93	2011	223	0700 MST	WW	2.63047
NM94	2011	223	0700 MST	WL	2.44356
NM94	2011	223	0700 MST	WW	3.09991
NM95	2011	223	0700 MST	WL	2.7938
NM95	2011	223	0700 MST	WW	2.87633
NM96	2011	223	0700 MST	WL	2.46468
NM96	2011	223	0700 MST	WW	3.18512
NM97	2011	223	0700 MST	WL	2.14951
NM97	2011	223	0700 MST	WW	2.47262
NM98	2011	223	0700 MST	WL	2.63279
NM98	2011	223	0700 MST	WW	3.61163
NM99	2011	223	0700 MST	WL	2.73352
NM99	2011	223	0700 MST	WW	3.25678
TM1	2011	223	0700 MST	WL	1.9939
TM1	2011	223	0700 MST	WW	2.44723
NM01	2011	223	1100 MST	WL	2.3948
NM01	2011	223	1100 MST	WW	2.6597
NM02	2011	223	1100 MST	WL	2.87586
NM02	2011	223	1100 MST	WW	3.11263
NM03	2011	223	1100 MST	WL	2.59308
NM03	2011	223	1100 MST	WW	2.48335
NM04	2011	223	1100 MST	WL	2.87616
NM04	2011	223	1100 MST	WW	3.06445
NM05	2011	223	1100 MST	WL	1.55581
NM05	2011	223	1100 MST	WW	2.0857
NM06	2011	223	1100 MST	WL	2.47389
NM06	2011	223	1100 MST	WW	3.04217
NM07	2011	223	1100 MST	WL	2.38442
NM07	2011	223	1100 MST	WW	2.5735
NM08	2011	223	1100 MST	WL	2.31534
NM08	2011	223	1100 MST	WW	2.12129
NM09	2011	223	1100 MST	WL	2.75292
NM09	2011	223	1100 MST	WW	2.29603
NM10	2011	223	1100 MST	WL	2.40107
NM10	2011	223	1100 MST	WW	2.97712
NM11	2011	223	1100 MST	WL	2.65909
NM11	2011	223	1100 MST	WW	2.83607
NM12	2011	223	1100 MST	WL	2.41399
NM12	2011	223	1100 MST	WW	2.56994
NM13	2011	223	1100 MST	WL	2.51098
NM13	2011	223	1100 MST	WW	2.58729
NM15	2011	223	1100 MST	WL	2.23305
NM15	2011	223	1100 MST	WW	2.33221
NM16	2011	223	1100 MST	WL	2.39392
NM16	2011	223	1100 MST	WW	2.77086
NM17	2011	223	1100 MST	WL	1.93681
NM17	2011	223	1100 MST	WW	1.60985
NM18	2011	223	1100 MST	WL	2.58603
NM18	2011	223	1100 MST	WW	2.72379
NM19	2011	223	1100 MST	WL	2.4818
NM19	2011	223	1100 MST	WW	2.74444
NM20	2011	223	1100 MST	WL	2.85239
NM20	2011	223	1100 MST	WW	3.84941
NM21	2011	223	1100 MST	WL	2.09693
NM21	2011	223	1100 MST	WW	2.21738
NM22	2011	223	1100 MST	WL	2.58017
NM22	2011	223	1100 MST	WW	3.26902
NM23	2011	223	1100 MST	WL	3.54624
NM23	2011	223	1100 MST	WW	3.2195
NM24	2011	223	1100 MST	WL	2.36542
NM24	2011	223	1100 MST	WW	2.99668
NM24016	2011	223	1100 MST	WL	2.17086
NM24016	2011	223	1100 MST	WW	2.66823
NM25	2011	223	1100 MST	WL	1.75567
NM25	2011	223	1100 MST	WW	2.1168
NM27	2011	223	1100 MST	WL	1.88012
NM27	2011	223	1100 MST	WW	2.15272
NM28	2011	223	1100 MST	WL	1.7333
NM28	2011	223	1100 MST	WW	2.34155
NM29	2011	223	1100 MST	WL	1.98733
NM29	2011	223	1100 MST	WW	2.30445
NM30	2011	223	1100 MST	WL	2.22561
NM30	2011	223	1100 MST	WW	2.64505
NM31	2011	223	1100 MST	WL	2.53441
NM31	2011	223	1100 MST	WW	2.99374
NM32	2011	223	1100 MST	WL	2.99489
NM32	2011	223	1100 MST	WW	4.12096
NM33	2011	223	1100 MST	WL	2.38627
NM33	2011	223	1100 MST	WW	2.83101
NM34	2011	223	1100 MST	WL	1.98281
NM34	2011	223	1100 MST	WW	3.3199
NM35	2011	223	1100 MST	WL	2.40561
NM35	2011	223	1100 MST	WW	2.80902
NM36	2011	223	1100 MST	WL	2.55072
NM36	2011	223	1100 MST	WW	3.6159
NM37	2011	223	1100 MST	WL	2.33228
NM37	2011	223	1100 MST	WW	2.89149
NM38	2011	223	1100 MST	WL	2.06721
NM38	2011	223	1100 MST	WW	2.65758
NM39	2011	223	1100 MST	WL	2.4055
NM39	2011	223	1100 MST	WW	2.33177
NM40	2011	223	1100 MST	WL	3.36449
NM40	2011	223	1100 MST	WW	3.89769
NM41	2011	223	1100 MST	WL	2.84451
NM41	2011	223	1100 MST	WW	3.45372
NM42	2011	223	1100 MST	WL	2.2736
NM42	2011	223	1100 MST	WW	2.48759
NM43	2011	223	1100 MST	WL	2.62811
NM43	2011	223	1100 MST	WW	2.5559
NM44	2011	223	1100 MST	WL	2.52353
NM44	2011	223	1100 MST	WW	3.15934
NM45	2011	223	1100 MST	WL	1.58883
NM45	2011	223	1100 MST	WW	1.6142
NM46	2011	223	1100 MST	WL	2.54564
NM46	2011	223	1100 MST	WW	2.51907
NM47	2011	223	1100 MST	WL	2.2529
NM47	2011	223	1100 MST	WW	2.92045
NM48	2011	223	1100 MST	WL	2.92376
NM48	2011	223	1100 MST	WW	2.92989
NM49	2011	223	1100 MST	WL	2.12454
NM49	2011	223	1100 MST	WW	2.52456
NM50	2011	223	1100 MST	WL	2.02153
NM50	2011	223	1100 MST	WW	2.30752
NM51	2011	223	1100 MST	WL	2.0334
NM51	2011	223	1100 MST	WW	2.7031
NM52	2011	223	1100 MST	WL	2.57194
NM52	2011	223	1100 MST	WW	3.46733
NM53	2011	223	1100 MST	WL	1.85534
NM53	2011	223	1100 MST	WW	2.69519
NM55	2011	223	1100 MST	WL	1.87572
NM55	2011	223	1100 MST	WW	2.64736
NM56	2011	223	1100 MST	WL	2.72433
NM56	2011	223	1100 MST	WW	2.80036
NM57	2011	223	1100 MST	WL	3.05719
NM57	2011	223	1100 MST	WW	3.01622
NM58	2011	223	1100 MST	WL	1.96844
NM58	2011	223	1100 MST	WW	2.30112
NM59	2011	223	1100 MST	WL	2.54972
NM59	2011	223	1100 MST	WW	2.43042
NM60	2011	223	1100 MST	WL	2.34972
NM60	2011	223	1100 MST	WW	2.39995
NM61	2011	223	1100 MST	WL	2.5946
NM61	2011	223	1100 MST	WW	3.23953
NM62	2011	223	1100 MST	WL	2.4214
NM62	2011	223	1100 MST	WW	2.83658
NM63	2011	223	1100 MST	WL	1.61872
NM63	2011	223	1100 MST	WW	2.1114
NM64	2011	223	1100 MST	WL	2.20788
NM64	2011	223	1100 MST	WW	2.45789
NM65	2011	223	1100 MST	WL	3.70866
NM65	2011	223	1100 MST	WW	4.1604
NM66	2011	223	1100 MST	WL	1.99571
NM66	2011	223	1100 MST	WW	1.98786
NM67	2011	223	1100 MST	WL	1.83861
NM67	2011	223	1100 MST	WW	2.11163
NM68	2011	223	1100 MST	WL	1.72899
NM68	2011	223	1100 MST	WW	2.30364
NM69	2011	223	1100 MST	WL	2.38354
NM69	2011	223	1100 MST	WW	2.69093
NM70	2011	223	1100 MST	WL	1.85133
NM70	2011	223	1100 MST	WW	2.22313
NM71	2011	223	1100 MST	WL	2.25534
NM71	2011	223	1100 MST	WW	2.07953
NM72	2011	223	1100 MST	WL	1.75117
NM72	2011	223	1100 MST	WW	1.44973
NM73	2011	223	1100 MST	WL	2.79148
NM73	2011	223	1100 MST	WW	3.14477
NM74	2011	223	1100 MST	WL	1.57183
NM74	2011	223	1100 MST	WW	2.02048
NM75	2011	223	1100 MST	WL	2.54873
NM75	2011	223	1100 MST	WW	2.77317
NM76	2011	223	1100 MST	WL	2.39159
NM76	2011	223	1100 MST	WW	3.13591
NM77	2011	223	1100 MST	WL	1.89869
NM77	2011	223	1100 MST	WW	1.74359
NM78	2011	223	1100 MST	WL	2.92267
NM78	2011	223	1100 MST	WW	2.84845
NM79	2011	223	1100 MST	WL	1.57105
NM79	2011	223	1100 MST	WW	1.98907
NM80	2011	223	1100 MST	WL	1.57152
NM80	2011	223	1100 MST	WW	2.36921
NM81	2011	223	1100 MST	WL	1.81683
NM81	2011	223	1100 MST	WW	2.33013
NM82	2011	223	1100 MST	WL	3.01038
NM82	2011	223	1100 MST	WW	3.4767
NM83	2011	223	1100 MST	WL	2.16757
NM83	2011	223	1100 MST	WW	2.7426
NM84	2011	223	1100 MST	WL	2.6281
NM84	2011	223	1100 MST	WW	2.56813
NM85	2011	223	1100 MST	WL	1.78411
NM85	2011	223	1100 MST	WW	1.88911
NM86	2011	223	1100 MST	WL	2.41051
NM86	2011	223	1100 MST	WW	3.61974
NM87	2011	223	1100 MST	WL	2.94192
NM87	2011	223	1100 MST	WW	4.3551
NM88	2011	223	1100 MST	WL	1.46228
NM88	2011	223	1100 MST	WW	1.38266
NM89	2011	223	1100 MST	WL	1.88568
NM89	2011	223	1100 MST	WW	2.49201
NM90	2011	223	1100 MST	WL	2.64015
NM90	2011	223	1100 MST	WW	2.70124
NM91	2011	223	1100 MST	WL	2.25938
NM91	2011	223	1100 MST	WW	2.60017
NM93	2011	223	1100 MST	WL	2.19476
NM93	2011	223	1100 MST	WW	2.67768
NM94	2011	223	1100 MST	WL	2.53542
NM94	2011	223	1100 MST	WW	3.18303
NM95	2011	223	1100 MST	WL	2.76184
NM95	2011	223	1100 MST	WW	3.10673
NM96	2011	223	1100 MST	WL	2.34151
NM96	2011	223	1100 MST	WW	3.44543
NM97	2011	223	1100 MST	WL	2.09871
NM97	2011	223	1100 MST	WW	2.32128
NM98	2011	223	1100 MST	WL	2.65255
NM98	2011	223	1100 MST	WW	3.68372
NM99	2011	223	1100 MST	WL	3.03989
NM99	2011	223	1100 MST	WW	3.20113
TM1	2011	223	1100 MST	WL	2.18668
TM1	2011	223	1100 MST	WW	2.3996
NM01	2011	223	1500 MST	WL	2.57161
NM01	2011	223	1500 MST	WW	2.49534
NM02	2011	223	1500 MST	WL	2.51029
NM02	2011	223	1500 MST	WW	2.80748
NM03	2011	223	1500 MST	WL	2.64974
NM03	2011	223	1500 MST	WW	2.56757
NM04	2011	223	1500 MST	WL	3.19361
NM04	2011	223	1500 MST	WW	2.81412
NM05	2011	223	1500 MST	WL	1.58476
NM05	2011	223	1500 MST	WW	2.10091
NM06	2011	223	1500 MST	WL	2.83888
NM06	2011	223	1500 MST	WW	2.79671
NM07	2011	223	1500 MST	WL	2.3961
NM07	2011	223	1500 MST	WW	2.3925
NM08	2011	223	1500 MST	WL	2.23186
NM08	2011	223	1500 MST	WW	2.03269
NM09	2011	223	1500 MST	WL	2.86147
NM09	2011	223	1500 MST	WW	1.78586
NM10	2011	223	1500 MST	WL	2.67487
NM10	2011	223	1500 MST	WW	3.09516
NM11	2011	223	1500 MST	WL	2.80319
NM11	2011	223	1500 MST	WW	2.30558
NM12	2011	223	1500 MST	WL	2.47741
NM12	2011	223	1500 MST	WW	2.69645
NM13	2011	223	1500 MST	WL	2.96891
NM13	2011	223	1500 MST	WW	2.31967
NM15	2011	223	1500 MST	WL	2.21699
NM15	2011	223	1500 MST	WW	2.40665
NM16	2011	223	1500 MST	WL	2.64776
NM16	2011	223	1500 MST	WW	2.52654
NM17	2011	223	1500 MST	WL	2.02119
NM17	2011	223	1500 MST	WW	1.44096
NM18	2011	223	1500 MST	WL	2.55342
NM18	2011	223	1500 MST	WW	2.48282
NM19	2011	223	1500 MST	WL	2.65015
NM19	2011	223	1500 MST	WW	2.72418
NM20	2011	223	1500 MST	WL	2.96899
NM20	2011	223	1500 MST	WW	3.66668
NM21	2011	223	1500 MST	WL	2.08819
NM21	2011	223	1500 MST	WW	2.04127
NM22	2011	223	1500 MST	WL	2.8658
NM22	2011	223	1500 MST	WW	2.85147
NM23	2011	223	1500 MST	WL	3.79467
NM23	2011	223	1500 MST	WW	3.23439
NM24	2011	223	1500 MST	WL	2.32016
NM24	2011	223	1500 MST	WW	2.74581
NM24016	2011	223	1500 MST	WL	2.26765
NM24016	2011	223	1500 MST	WW	2.4701
NM25	2011	223	1500 MST	WL	1.79693
NM25	2011	223	1500 MST	WW	2.01541
NM27	2011	223	1500 MST	WL	1.83279
NM27	2011	223	1500 MST	WW	1.77049
NM28	2011	223	1500 MST	WL	1.74232
NM28	2011	223	1500 MST	WW	2.211
NM29	2011	223	1500 MST	WL	1.96433
NM29	2011	223	1500 MST	WW	2.16683
NM30	2011	223	1500 MST	WL	2.25135
NM30	2011	223	1500 MST	WW	2.38736
NM31	2011	223	1500 MST	WL	2.51913
NM31	2011	223	1500 MST	WW	2.44403
NM32	2011	223	1500 MST	WL	2.88573
NM32	2011	223	1500 MST	WW	4.13048
NM33	2011	223	1500 MST	WL	2.19233
NM33	2011	223	1500 MST	WW	2.50743
NM34	2011	223	1500 MST	WL	2.01284
NM34	2011	223	1500 MST	WW	2.81083
NM35	2011	223	1500 MST	WL	2.24157
NM35	2011	223	1500 MST	WW	2.58034
NM36	2011	223	1500 MST	WL	2.57116
NM36	2011	223	1500 MST	WW	3.11944
NM37	2011	223	1500 MST	WL	2.32582
NM37	2011	223	1500 MST	WW	2.64431
NM38	2011	223	1500 MST	WL	2.25156
NM38	2011	223	1500 MST	WW	2.77985
NM39	2011	223	1500 MST	WL	2.59578
NM39	2011	223	1500 MST	WW	2.15524
NM40	2011	223	1500 MST	WL	3.37839
NM40	2011	223	1500 MST	WW	3.73005
NM41	2011	223	1500 MST	WL	2.77757
NM41	2011	223	1500 MST	WW	3.55675
NM42	2011	223	1500 MST	WL	2.01484
NM42	2011	223	1500 MST	WW	2.45645
NM43	2011	223	1500 MST	WL	2.57052
NM43	2011	223	1500 MST	WW	2.77251
NM44	2011	223	1500 MST	WL	2.52137
NM44	2011	223	1500 MST	WW	2.81545
NM45	2011	223	1500 MST	WL	1.33013
NM45	2011	223	1500 MST	WW	1.43754
NM46	2011	223	1500 MST	WL	2.33103
NM46	2011	223	1500 MST	WW	2.60762
NM47	2011	223	1500 MST	WL	2.41802
NM47	2011	223	1500 MST	WW	2.69972
NM48	2011	223	1500 MST	WL	2.67958
NM48	2011	223	1500 MST	WW	2.58617
NM49	2011	223	1500 MST	WL	2.08262
NM49	2011	223	1500 MST	WW	2.55604
NM50	2011	223	1500 MST	WL	2.20319
NM50	2011	223	1500 MST	WW	2.06984
NM51	2011	223	1500 MST	WL	1.96928
NM51	2011	223	1500 MST	WW	2.91113
NM52	2011	223	1500 MST	WL	2.54847
NM52	2011	223	1500 MST	WW	3.0838
NM53	2011	223	1500 MST	WL	1.89533
NM53	2011	223	1500 MST	WW	2.30744
NM55	2011	223	1500 MST	WL	1.825
NM55	2011	223	1500 MST	WW	2.41359
NM56	2011	223	1500 MST	WL	2.4995
NM56	2011	223	1500 MST	WW	2.56659
NM57	2011	223	1500 MST	WL	3.15128
NM57	2011	223	1500 MST	WW	2.72562
NM58	2011	223	1500 MST	WL	2.02816
NM58	2011	223	1500 MST	WW	2.28995
NM59	2011	223	1500 MST	WL	2.63297
NM59	2011	223	1500 MST	WW	1.96781
NM60	2011	223	1500 MST	WL	2.26319
NM60	2011	223	1500 MST	WW	2.20846
NM61	2011	223	1500 MST	WL	2.98807
NM61	2011	223	1500 MST	WW	3.16271
NM62	2011	223	1500 MST	WL	2.46571
NM62	2011	223	1500 MST	WW	2.7245
NM63	2011	223	1500 MST	WL	1.61794
NM63	2011	223	1500 MST	WW	1.70731
NM64	2011	223	1500 MST	WL	2.06779
NM64	2011	223	1500 MST	WW	1.98084
NM65	2011	223	1500 MST	WL	3.65452
NM65	2011	223	1500 MST	WW	3.9506
NM66	2011	223	1500 MST	WL	2.11518
NM66	2011	223	1500 MST	WW	1.88804
NM67	2011	223	1500 MST	WL	1.8092
NM67	2011	223	1500 MST	WW	2.08852
NM68	2011	223	1500 MST	WL	1.62082
NM68	2011	223	1500 MST	WW	1.97031
NM69	2011	223	1500 MST	WL	2.17503
NM69	2011	223	1500 MST	WW	2.69017
NM70	2011	223	1500 MST	WL	1.77739
NM70	2011	223	1500 MST	WW	2.16339
NM71	2011	223	1500 MST	WL	2.15518
NM71	2011	223	1500 MST	WW	2.05786
NM72	2011	223	1500 MST	WL	1.69551
NM72	2011	223	1500 MST	WW	1.07842
NM73	2011	223	1500 MST	WL	2.63447
NM73	2011	223	1500 MST	WW	3.22767
NM74	2011	223	1500 MST	WL	1.52634
NM74	2011	223	1500 MST	WW	2.04244
NM75	2011	223	1500 MST	WL	2.61655
NM75	2011	223	1500 MST	WW	2.8899
NM76	2011	223	1500 MST	WL	2.45643
NM76	2011	223	1500 MST	WW	2.53057
NM77	2011	223	1500 MST	WL	1.85316
NM77	2011	223	1500 MST	WW	1.79343
NM78	2011	223	1500 MST	WL	2.74051
NM78	2011	223	1500 MST	WW	2.90475
NM79	2011	223	1500 MST	WL	1.53654
NM79	2011	223	1500 MST	WW	1.33297
NM80	2011	223	1500 MST	WL	1.56099
NM80	2011	223	1500 MST	WW	2.359
NM81	2011	223	1500 MST	WL	1.90812
NM81	2011	223	1500 MST	WW	2.3135
NM82	2011	223	1500 MST	WL	3.08723
NM82	2011	223	1500 MST	WW	3.26911
NM83	2011	223	1500 MST	WL	2.10435
NM83	2011	223	1500 MST	WW	2.50482
NM84	2011	223	1500 MST	WL	2.43619
NM84	2011	223	1500 MST	WW	2.39565
NM85	2011	223	1500 MST	WL	1.8232
NM85	2011	223	1500 MST	WW	1.81679
NM86	2011	223	1500 MST	WL	2.37167
NM86	2011	223	1500 MST	WW	3.83228
NM87	2011	223	1500 MST	WL	3.07137
NM87	2011	223	1500 MST	WW	4.16064
NM88	2011	223	1500 MST	WL	1.59177
NM88	2011	223	1500 MST	WW	1.42913
NM89	2011	223	1500 MST	WL	1.86373
NM89	2011	223	1500 MST	WW	2.40183
NM90	2011	223	1500 MST	WL	2.61626
NM90	2011	223	1500 MST	WW	2.5026
NM91	2011	223	1500 MST	WL	2.14202
NM91	2011	223	1500 MST	WW	2.6761
NM93	2011	223	1500 MST	WL	2.37564
NM93	2011	223	1500 MST	WW	2.51385
NM94	2011	223	1500 MST	WL	2.42129
NM94	2011	223	1500 MST	WW	2.7872
NM95	2011	223	1500 MST	WL	2.91907
NM95	2011	223	1500 MST	WW	3.00356
NM96	2011	223	1500 MST	WL	2.22209
NM96	2011	223	1500 MST	WW	3.26573
NM97	2011	223	1500 MST	WL	2.21712
NM97	2011	223	1500 MST	WW	2.5203
NM98	2011	223	1500 MST	WL	2.77785
NM98	2011	223	1500 MST	WW	3.47783
NM99	2011	223	1500 MST	WL	2.74177
NM99	2011	223	1500 MST	WW	2.64306
TM1	2011	223	1500 MST	WL	2.20526
TM1	2011	223	1500 MST	WW	2.21004
NM01	2011	230	0700 MST	WL	2.63416
NM01	2011	230	0700 MST	WW	2.56179
NM02	2011	230	0700 MST	WL	2.92872
NM02	2011	230	0700 MST	WW	3.23825
NM03	2011	230	0700 MST	WL	2.69428
NM03	2011	230	0700 MST	WW	2.38132
NM04	2011	230	0700 MST	WL	3.1421
NM04	2011	230	0700 MST	WW	3.27058
NM05	2011	230	0700 MST	WL	1.6594
NM05	2011	230	0700 MST	WW	1.94192
NM06	2011	230	0700 MST	WL	2.5661
NM06	2011	230	0700 MST	WW	2.81063
NM07	2011	230	0700 MST	WL	2.90019
NM07	2011	230	0700 MST	WW	2.99163
NM08	2011	230	0700 MST	WL	2.34834
NM08	2011	230	0700 MST	WW	2.50776
NM09	2011	230	0700 MST	WL	3.02918
NM09	2011	230	0700 MST	WW	2.90923
NM10	2011	230	0700 MST	WL	3.20125
NM10	2011	230	0700 MST	WW	3.07474
NM11	2011	230	0700 MST	WL	3.11133
NM11	2011	230	0700 MST	WW	3.18813
NM12	2011	230	0700 MST	WL	3.07032
NM12	2011	230	0700 MST	WW	2.7292
NM13	2011	230	0700 MST	WL	3.00073
NM13	2011	230	0700 MST	WW	2.71452
NM15	2011	230	0700 MST	WL	2.85836
NM15	2011	230	0700 MST	WW	2.87199
NM16	2011	230	0700 MST	WL	2.61132
NM16	2011	230	0700 MST	WW	2.72425
NM17	2011	230	0700 MST	WL	2.38091
NM17	2011	230	0700 MST	WW	1.80091
NM18	2011	230	0700 MST	WL	2.64211
NM18	2011	230	0700 MST	WW	2.8428
NM19	2011	230	0700 MST	WL	2.84842
NM19	2011	230	0700 MST	WW	2.95238
NM20	2011	230	0700 MST	WL	3.60321
NM20	2011	230	0700 MST	WW	4.08017
NM21	2011	230	0700 MST	WL	2.18609
NM21	2011	230	0700 MST	WW	2.09684
NM22	2011	230	0700 MST	WL	3.03254
NM22	2011	230	0700 MST	WW	3.10705
NM23	2011	230	0700 MST	WL	3.96206
NM23	2011	230	0700 MST	WW	3.75746
NM24	2011	230	0700 MST	WL	2.73532
NM24	2011	230	0700 MST	WW	2.79677
NM24016	2011	230	0700 MST	WL	2.63089
NM24016	2011	230	0700 MST	WW	2.68393
NM25	2011	230	0700 MST	WL	1.97221
NM25	2011	230	0700 MST	WW	1.98113
NM27	2011	230	0700 MST	WL	2.17275
NM27	2011	230	0700 MST	WW	1.87137
NM28	2011	230	0700 MST	WL	2.02773
NM28	2011	230	0700 MST	WW	2.28265
NM29	2011	230	0700 MST	WL	2.3935
NM29	2011	230	0700 MST	WW	2.46004
NM30	2011	230	0700 MST	WL	2.38079
NM30	2011	230	0700 MST	WW	2.60424
NM31	2011	230	0700 MST	WL	3.09744
NM31	2011	230	0700 MST	WW	3.52598
NM32	2011	230	0700 MST	WL	3.70824
NM32	2011	230	0700 MST	WW	4.41177
NM33	2011	230	0700 MST	WL	2.33352
NM33	2011	230	0700 MST	WW	2.53013
NM34	2011	230	0700 MST	WL	2.67134
NM34	2011	230	0700 MST	WW	3.37343
NM35	2011	230	0700 MST	WL	2.73277
NM35	2011	230	0700 MST	WW	3.25396
NM36	2011	230	0700 MST	WL	2.75812
NM36	2011	230	0700 MST	WW	3.25475
NM37	2011	230	0700 MST	WL	2.5946
NM37	2011	230	0700 MST	WW	3.04923
NM38	2011	230	0700 MST	WL	2.36077
NM38	2011	230	0700 MST	WW	3.28689
NM39	2011	230	0700 MST	WL	2.79189
NM39	2011	230	0700 MST	WW	2.15881
NM40	2011	230	0700 MST	WL	3.49336
NM40	2011	230	0700 MST	WW	3.98904
NM41	2011	230	0700 MST	WL	3.37705
NM41	2011	230	0700 MST	WW	3.84338
NM42	2011	230	0700 MST	WL	2.14764
NM42	2011	230	0700 MST	WW	2.3769
NM43	2011	230	0700 MST	WL	2.80594
NM43	2011	230	0700 MST	WW	2.96145
NM44	2011	230	0700 MST	WL	3.04965
NM44	2011	230	0700 MST	WW	3.15827
NM45	2011	230	0700 MST	WL	1.84103
NM45	2011	230	0700 MST	WW	1.62836
NM46	2011	230	0700 MST	WL	3.0861
NM46	2011	230	0700 MST	WW	2.78092
NM47	2011	230	0700 MST	WL	2.52144
NM47	2011	230	0700 MST	WW	2.87914
NM48	2011	230	0700 MST	WL	3.20496
NM48	2011	230	0700 MST	WW	3.17053
NM49	2011	230	0700 MST	WL	2.19753
NM49	2011	230	0700 MST	WW	2.4717
NM50	2011	230	0700 MST	WL	2.33877
NM50	2011	230	0700 MST	WW	2.18919
NM51	2011	230	0700 MST	WL	2.17373
NM51	2011	230	0700 MST	WW	2.59114
NM52	2011	230	0700 MST	WL	3.1589
NM52	2011	230	0700 MST	WW	3.5126
NM53	2011	230	0700 MST	WL	2.37534
NM53	2011	230	0700 MST	WW	2.24416
NM55	2011	230	0700 MST	WL	2.00628
NM55	2011	230	0700 MST	WW	2.60916
NM56	2011	230	0700 MST	WL	2.95971
NM56	2011	230	0700 MST	WW	2.92734
NM57	2011	230	0700 MST	WL	3.48574
NM57	2011	230	0700 MST	WW	3.35134
NM58	2011	230	0700 MST	WL	2.28679
NM58	2011	230	0700 MST	WW	2.24294
NM59	2011	230	0700 MST	WL	2.44152
NM59	2011	230	0700 MST	WW	2.33875
NM60	2011	230	0700 MST	WL	2.41223
NM60	2011	230	0700 MST	WW	2.37844
NM61	2011	230	0700 MST	WL	2.62423
NM61	2011	230	0700 MST	WW	3.14032
NM62	2011	230	0700 MST	WL	2.59453
NM62	2011	230	0700 MST	WW	2.54382
NM63	2011	230	0700 MST	WL	1.5831
NM63	2011	230	0700 MST	WW	1.60591
NM64	2011	230	0700 MST	WL	2.19529
NM64	2011	230	0700 MST	WW	2.12335
NM65	2011	230	0700 MST	WL	4.41239
NM65	2011	230	0700 MST	WW	3.97294
NM66	2011	230	0700 MST	WL	2.17758
NM66	2011	230	0700 MST	WW	2.12984
NM67	2011	230	0700 MST	WL	1.94057
NM67	2011	230	0700 MST	WW	2.07634
NM68	2011	230	0700 MST	WL	1.85179
NM68	2011	230	0700 MST	WW	1.947
NM69	2011	230	0700 MST	WL	2.72362
NM69	2011	230	0700 MST	WW	2.73256
NM70	2011	230	0700 MST	WL	2.1463
NM70	2011	230	0700 MST	WW	2.24864
NM71	2011	230	0700 MST	WL	2.81233
NM71	2011	230	0700 MST	WW	2.19804
NM72	2011	230	0700 MST	WL	1.69925
NM72	2011	230	0700 MST	WW	1.95558
NM73	2011	230	0700 MST	WL	3.24404
NM73	2011	230	0700 MST	WW	3.76599
NM74	2011	230	0700 MST	WL	1.74323
NM74	2011	230	0700 MST	WW	1.90304
NM75	2011	230	0700 MST	WL	3.35692
NM75	2011	230	0700 MST	WW	3.56691
NM76	2011	230	0700 MST	WL	2.66154
NM76	2011	230	0700 MST	WW	3.19933
NM77	2011	230	0700 MST	WL	2.25549
NM77	2011	230	0700 MST	WW	1.85607
NM78	2011	230	0700 MST	WL	3.13427
NM78	2011	230	0700 MST	WW	2.88311
NM79	2011	230	0700 MST	WL	1.84088
NM79	2011	230	0700 MST	WW	1.95165
NM80	2011	230	0700 MST	WL	2.10393
NM80	2011	230	0700 MST	WW	2.47244
NM81	2011	230	0700 MST	WL	2.16727
NM81	2011	230	0700 MST	WW	2.02426
NM82	2011	230	0700 MST	WL	3.29191
NM82	2011	230	0700 MST	WW	3.56761
NM83	2011	230	0700 MST	WL	2.15297
NM83	2011	230	0700 MST	WW	2.91667
NM84	2011	230	0700 MST	WL	2.6553
NM84	2011	230	0700 MST	WW	2.39004
NM85	2011	230	0700 MST	WL	2.25394
NM85	2011	230	0700 MST	WW	2.11299
NM86	2011	230	0700 MST	WL	2.67967
NM86	2011	230	0700 MST	WW	3.74757
NM87	2011	230	0700 MST	WL	3.41604
NM87	2011	230	0700 MST	WW	4.71243
NM88	2011	230	0700 MST	WL	2.1174
NM88	2011	230	0700 MST	WW	1.40031
NM89	2011	230	0700 MST	WL	2.12247
NM89	2011	230	0700 MST	WW	2.46065
NM90	2011	230	0700 MST	WL	3.08124
NM90	2011	230	0700 MST	WW	2.4014
NM91	2011	230	0700 MST	WL	2.1986
NM91	2011	230	0700 MST	WW	2.75015
NM93	2011	230	0700 MST	WL	2.45537
NM93	2011	230	0700 MST	WW	2.99412
NM94	2011	230	0700 MST	WL	2.97693
NM94	2011	230	0700 MST	WW	3.21435
NM95	2011	230	0700 MST	WL	3.41106
NM95	2011	230	0700 MST	WW	3.22763
NM96	2011	230	0700 MST	WL	2.75173
NM96	2011	230	0700 MST	WW	3.12247
NM97	2011	230	0700 MST	WL	2.46649
NM97	2011	230	0700 MST	WW	2.48064
NM98	2011	230	0700 MST	WL	3.41172
NM98	2011	230	0700 MST	WW	3.83806
NM99	2011	230	0700 MST	WL	3.57171
NM99	2011	230	0700 MST	WW	3.66796
TM1	2011	230	0700 MST	WL	2.2548
TM1	2011	230	0700 MST	WW	2.27664
NM01	2011	230	1100 MST	WL	2.42242
NM01	2011	230	1100 MST	WW	2.3031
NM02	2011	230	1100 MST	WL	2.80878
NM02	2011	230	1100 MST	WW	3.30342
NM03	2011	230	1100 MST	WL	2.75527
NM03	2011	230	1100 MST	WW	2.51796
NM04	2011	230	1100 MST	WL	2.94115
NM04	2011	230	1100 MST	WW	3.4082
NM05	2011	230	1100 MST	WL	1.59051
NM05	2011	230	1100 MST	WW	2.37234
NM06	2011	230	1100 MST	WL	2.63909
NM06	2011	230	1100 MST	WW	2.95214
NM07	2011	230	1100 MST	WL	2.72953
NM07	2011	230	1100 MST	WW	3.19321
NM08	2011	230	1100 MST	WL	2.40176
NM08	2011	230	1100 MST	WW	2.33579
NM09	2011	230	1100 MST	WL	2.63562
NM09	2011	230	1100 MST	WW	2.86581
NM10	2011	230	1100 MST	WL	3.04683
NM10	2011	230	1100 MST	WW	3.33791
NM11	2011	230	1100 MST	WL	3.09907
NM11	2011	230	1100 MST	WW	3.18542
NM12	2011	230	1100 MST	WL	2.77813
NM12	2011	230	1100 MST	WW	2.97707
NM13	2011	230	1100 MST	WL	2.84484
NM13	2011	230	1100 MST	WW	2.76642
NM15	2011	230	1100 MST	WL	2.75271
NM15	2011	230	1100 MST	WW	3.01818
NM16	2011	230	1100 MST	WL	2.74766
NM16	2011	230	1100 MST	WW	2.98067
NM17	2011	230	1100 MST	WL	1.98242
NM17	2011	230	1100 MST	WW	1.68705
NM18	2011	230	1100 MST	WL	3.02026
NM18	2011	230	1100 MST	WW	3.03292
NM19	2011	230	1100 MST	WL	2.47582
NM19	2011	230	1100 MST	WW	3.00859
NM20	2011	230	1100 MST	WL	3.09807
NM20	2011	230	1100 MST	WW	4.1257
NM21	2011	230	1100 MST	WL	2.20732
NM21	2011	230	1100 MST	WW	2.23412
NM22	2011	230	1100 MST	WL	2.83788
NM22	2011	230	1100 MST	WW	2.923
NM23	2011	230	1100 MST	WL	3.69721
NM23	2011	230	1100 MST	WW	4.23731
NM24	2011	230	1100 MST	WL	2.55903
NM24	2011	230	1100 MST	WW	3.11927
NM24016	2011	230	1100 MST	WL	2.61989
NM24016	2011	230	1100 MST	WW	2.70384
NM25	2011	230	1100 MST	WL	1.93872
NM25	2011	230	1100 MST	WW	2.05446
NM27	2011	230	1100 MST	WL	1.80607
NM27	2011	230	1100 MST	WW	1.73166
NM28	2011	230	1100 MST	WL	1.6222
NM28	2011	230	1100 MST	WW	2.42937
NM29	2011	230	1100 MST	WL	2.23632
NM29	2011	230	1100 MST	WW	2.29838
NM30	2011	230	1100 MST	WL	2.56339
NM30	2011	230	1100 MST	WW	2.79788
NM31	2011	230	1100 MST	WL	3.0344
NM31	2011	230	1100 MST	WW	3.61814
NM32	2011	230	1100 MST	WL	3.45335
NM32	2011	230	1100 MST	WW	4.67209
NM33	2011	230	1100 MST	WL	2.56474
NM33	2011	230	1100 MST	WW	2.95778
NM34	2011	230	1100 MST	WL	2.4493
NM34	2011	230	1100 MST	WW	3.68996
NM35	2011	230	1100 MST	WL	2.50361
NM35	2011	230	1100 MST	WW	2.98944
NM36	2011	230	1100 MST	WL	2.71985
NM36	2011	230	1100 MST	WW	3.25313
NM37	2011	230	1100 MST	WL	2.30934
NM37	2011	230	1100 MST	WW	3.1551
NM38	2011	230	1100 MST	WL	2.32303
NM38	2011	230	1100 MST	WW	3.03393
NM39	2011	230	1100 MST	WL	2.56545
NM39	2011	230	1100 MST	WW	2.36828
NM40	2011	230	1100 MST	WL	3.18245
NM40	2011	230	1100 MST	WW	3.7754
NM41	2011	230	1100 MST	WL	3.02097
NM41	2011	230	1100 MST	WW	3.66172
NM42	2011	230	1100 MST	WL	2.30836
NM42	2011	230	1100 MST	WW	2.53223
NM43	2011	230	1100 MST	WL	2.7245
NM43	2011	230	1100 MST	WW	3.21356
NM44	2011	230	1100 MST	WL	3.06351
NM44	2011	230	1100 MST	WW	3.19544
NM45	2011	230	1100 MST	WL	1.57636
NM45	2011	230	1100 MST	WW	1.58918
NM46	2011	230	1100 MST	WL	3.10029
NM46	2011	230	1100 MST	WW	2.99012
NM47	2011	230	1100 MST	WL	2.52865
NM47	2011	230	1100 MST	WW	2.97908
NM48	2011	230	1100 MST	WL	3.04205
NM48	2011	230	1100 MST	WW	3.10472
NM49	2011	230	1100 MST	WL	2.39134
NM49	2011	230	1100 MST	WW	2.87809
NM50	2011	230	1100 MST	WL	2.2546
NM50	2011	230	1100 MST	WW	2.22357
NM51	2011	230	1100 MST	WL	2.10738
NM51	2011	230	1100 MST	WW	2.52604
NM52	2011	230	1100 MST	WL	2.86383
NM52	2011	230	1100 MST	WW	3.75467
NM53	2011	230	1100 MST	WL	2.33584
NM53	2011	230	1100 MST	WW	2.7189
NM55	2011	230	1100 MST	WL	2.01287
NM55	2011	230	1100 MST	WW	2.63634
NM56	2011	230	1100 MST	WL	2.94281
NM56	2011	230	1100 MST	WW	2.7421
NM57	2011	230	1100 MST	WL	3.39594
NM57	2011	230	1100 MST	WW	3.17987
NM58	2011	230	1100 MST	WL	2.18288
NM58	2011	230	1100 MST	WW	2.45866
NM59	2011	230	1100 MST	WL	2.53743
NM59	2011	230	1100 MST	WW	1.97857
NM60	2011	230	1100 MST	WL	2.2757
NM60	2011	230	1100 MST	WW	2.31638
NM61	2011	230	1100 MST	WL	2.7615
NM61	2011	230	1100 MST	WW	3.51223
NM62	2011	230	1100 MST	WL	2.92174
NM62	2011	230	1100 MST	WW	3.31457
NM63	2011	230	1100 MST	WL	1.35314
NM63	2011	230	1100 MST	WW	1.9106
NM64	2011	230	1100 MST	WL	2.39723
NM64	2011	230	1100 MST	WW	2.43752
NM65	2011	230	1100 MST	WL	4.18942
NM65	2011	230	1100 MST	WW	4.23458
NM66	2011	230	1100 MST	WL	2.56618
NM66	2011	230	1100 MST	WW	2.09081
NM67	2011	230	1100 MST	WL	1.92113
NM67	2011	230	1100 MST	WW	2.10169
NM68	2011	230	1100 MST	WL	1.57875
NM68	2011	230	1100 MST	WW	2.07371
NM69	2011	230	1100 MST	WL	2.56389
NM69	2011	230	1100 MST	WW	3.00289
NM70	2011	230	1100 MST	WL	1.89051
NM70	2011	230	1100 MST	WW	2.4614
NM71	2011	230	1100 MST	WL	2.72174
NM71	2011	230	1100 MST	WW	2.0931
NM72	2011	230	1100 MST	WL	1.67958
NM72	2011	230	1100 MST	WW	1.66472
NM73	2011	230	1100 MST	WL	3.09696
NM73	2011	230	1100 MST	WW	3.31549
NM74	2011	230	1100 MST	WL	1.55328
NM74	2011	230	1100 MST	WW	1.99252
NM75	2011	230	1100 MST	WL	3.04369
NM75	2011	230	1100 MST	WW	3.30848
NM76	2011	230	1100 MST	WL	2.66612
NM76	2011	230	1100 MST	WW	3.46146
NM77	2011	230	1100 MST	WL	1.9817
NM77	2011	230	1100 MST	WW	1.89597
NM78	2011	230	1100 MST	WL	2.88818
NM78	2011	230	1100 MST	WW	3.17195
NM79	2011	230	1100 MST	WL	1.28139
NM79	2011	230	1100 MST	WW	2.01315
NM80	2011	230	1100 MST	WL	1.74658
NM80	2011	230	1100 MST	WW	2.35073
NM81	2011	230	1100 MST	WL	1.97163
NM81	2011	230	1100 MST	WW	2.39177
NM82	2011	230	1100 MST	WL	3.03779
NM82	2011	230	1100 MST	WW	3.73594
NM83	2011	230	1100 MST	WL	2.23742
NM83	2011	230	1100 MST	WW	3.09414
NM84	2011	230	1100 MST	WL	2.89889
NM84	2011	230	1100 MST	WW	2.44364
NM85	2011	230	1100 MST	WL	1.95311
NM85	2011	230	1100 MST	WW	1.7109
NM86	2011	230	1100 MST	WL	2.76883
NM86	2011	230	1100 MST	WW	4.19537
NM87	2011	230	1100 MST	WL	3.33603
NM87	2011	230	1100 MST	WW	4.63156
NM88	2011	230	1100 MST	WL	1.70273
NM88	2011	230	1100 MST	WW	1.47312
NM89	2011	230	1100 MST	WL	1.97099
NM89	2011	230	1100 MST	WW	2.82729
NM90	2011	230	1100 MST	WL	2.85455
NM90	2011	230	1100 MST	WW	2.70744
NM91	2011	230	1100 MST	WL	2.36557
NM91	2011	230	1100 MST	WW	2.73702
NM93	2011	230	1100 MST	WL	2.46452
NM93	2011	230	1100 MST	WW	2.80407
NM94	2011	230	1100 MST	WL	2.83254
NM94	2011	230	1100 MST	WW	3.17398
NM95	2011	230	1100 MST	WL	3.22955
NM95	2011	230	1100 MST	WW	3.40861
NM96	2011	230	1100 MST	WL	2.32909
NM96	2011	230	1100 MST	WW	3.2922
NM97	2011	230	1100 MST	WL	2.49357
NM97	2011	230	1100 MST	WW	2.49082
NM98	2011	230	1100 MST	WL	2.90693
NM98	2011	230	1100 MST	WW	4.06152
NM99	2011	230	1100 MST	WL	3.34465
NM99	2011	230	1100 MST	WW	3.94384
TM1	2011	230	1100 MST	WL	2.24243
TM1	2011	230	1100 MST	WW	2.56058
NM01	2011	230	1500 MST	WL	2.41881
NM01	2011	230	1500 MST	WW	2.31927
NM02	2011	230	1500 MST	WL	2.8089
NM02	2011	230	1500 MST	WW	3.29714
NM03	2011	230	1500 MST	WL	2.82093
NM03	2011	230	1500 MST	WW	2.53996
NM04	2011	230	1500 MST	WL	2.94043
NM04	2011	230	1500 MST	WW	3.43811
NM05	2011	230	1500 MST	WL	1.53851
NM05	2011	230	1500 MST	WW	2.31303
NM06	2011	230	1500 MST	WL	2.6556
NM06	2011	230	1500 MST	WW	2.97295
NM07	2011	230	1500 MST	WL	2.7166
NM07	2011	230	1500 MST	WW	3.14796
NM08	2011	230	1500 MST	WL	2.35295
NM08	2011	230	1500 MST	WW	2.27136
NM09	2011	230	1500 MST	WL	2.60647
NM09	2011	230	1500 MST	WW	2.8119
NM10	2011	230	1500 MST	WL	3.07334
NM10	2011	230	1500 MST	WW	3.33679
NM11	2011	230	1500 MST	WL	3.11358
NM11	2011	230	1500 MST	WW	3.17286
NM12	2011	230	1500 MST	WL	2.87481
NM12	2011	230	1500 MST	WW	2.92958
NM13	2011	230	1500 MST	WL	2.84312
NM13	2011	230	1500 MST	WW	2.69687
NM15	2011	230	1500 MST	WL	2.69812
NM15	2011	230	1500 MST	WW	2.98796
NM16	2011	230	1500 MST	WL	2.75453
NM16	2011	230	1500 MST	WW	2.99241
NM17	2011	230	1500 MST	WL	1.96519
NM17	2011	230	1500 MST	WW	1.6979
NM18	2011	230	1500 MST	WL	3.05179
NM18	2011	230	1500 MST	WW	3.05137
NM19	2011	230	1500 MST	WL	2.57333
NM19	2011	230	1500 MST	WW	3.02787
NM20	2011	230	1500 MST	WL	3.18473
NM20	2011	230	1500 MST	WW	4.11352
NM21	2011	230	1500 MST	WL	2.20962
NM21	2011	230	1500 MST	WW	2.15977
NM22	2011	230	1500 MST	WL	2.91601
NM22	2011	230	1500 MST	WW	3.02194
NM23	2011	230	1500 MST	WL	3.67523
NM23	2011	230	1500 MST	WW	4.22725
NM24	2011	230	1500 MST	WL	2.52675
NM24	2011	230	1500 MST	WW	3.08776
NM24016	2011	230	1500 MST	WL	2.62485
NM24016	2011	230	1500 MST	WW	2.71851
NM25	2011	230	1500 MST	WL	1.92548
NM25	2011	230	1500 MST	WW	2.02507
NM27	2011	230	1500 MST	WL	1.79403
NM27	2011	230	1500 MST	WW	1.69599
NM28	2011	230	1500 MST	WL	1.63167
NM28	2011	230	1500 MST	WW	2.4039
NM29	2011	230	1500 MST	WL	2.22477
NM29	2011	230	1500 MST	WW	2.25144
NM30	2011	230	1500 MST	WL	2.55482
NM30	2011	230	1500 MST	WW	2.76372
NM31	2011	230	1500 MST	WL	3.03691
NM31	2011	230	1500 MST	WW	3.623
NM32	2011	230	1500 MST	WL	3.42379
NM32	2011	230	1500 MST	WW	4.62407
NM33	2011	230	1500 MST	WL	2.49104
NM33	2011	230	1500 MST	WW	2.96213
NM34	2011	230	1500 MST	WL	2.40266
NM34	2011	230	1500 MST	WW	3.68607
NM35	2011	230	1500 MST	WL	2.46986
NM35	2011	230	1500 MST	WW	2.97539
NM36	2011	230	1500 MST	WL	2.70077
NM36	2011	230	1500 MST	WW	3.25812
NM37	2011	230	1500 MST	WL	2.31055
NM37	2011	230	1500 MST	WW	3.19741
NM38	2011	230	1500 MST	WL	2.32582
NM38	2011	230	1500 MST	WW	3.02433
NM39	2011	230	1500 MST	WL	2.58179
NM39	2011	230	1500 MST	WW	2.40251
NM40	2011	230	1500 MST	WL	3.13775
NM40	2011	230	1500 MST	WW	3.77273
NM41	2011	230	1500 MST	WL	2.99239
NM41	2011	230	1500 MST	WW	3.61504
NM42	2011	230	1500 MST	WL	2.29066
NM42	2011	230	1500 MST	WW	2.50251
NM43	2011	230	1500 MST	WL	2.75512
NM43	2011	230	1500 MST	WW	3.19268
NM44	2011	230	1500 MST	WL	3.06645
NM44	2011	230	1500 MST	WW	3.16507
NM45	2011	230	1500 MST	WL	1.62556
NM45	2011	230	1500 MST	WW	1.56468
NM46	2011	230	1500 MST	WL	3.0764
NM46	2011	230	1500 MST	WW	2.96527
NM47	2011	230	1500 MST	WL	2.53393
NM47	2011	230	1500 MST	WW	2.95512
NM48	2011	230	1500 MST	WL	3.04262
NM48	2011	230	1500 MST	WW	3.04654
NM49	2011	230	1500 MST	WL	2.33722
NM49	2011	230	1500 MST	WW	2.82731
NM50	2011	230	1500 MST	WL	2.31843
NM50	2011	230	1500 MST	WW	2.24069
NM51	2011	230	1500 MST	WL	2.1566
NM51	2011	230	1500 MST	WW	2.56079
NM52	2011	230	1500 MST	WL	2.88646
NM52	2011	230	1500 MST	WW	3.7945
NM53	2011	230	1500 MST	WL	2.33514
NM53	2011	230	1500 MST	WW	2.7437
NM55	2011	230	1500 MST	WL	2.0016
NM55	2011	230	1500 MST	WW	2.57538
NM56	2011	230	1500 MST	WL	2.95808
NM56	2011	230	1500 MST	WW	2.71128
NM57	2011	230	1500 MST	WL	3.38944
NM57	2011	230	1500 MST	WW	3.1581
NM58	2011	230	1500 MST	WL	2.19911
NM58	2011	230	1500 MST	WW	2.3958
NM59	2011	230	1500 MST	WL	2.47038
NM59	2011	230	1500 MST	WW	1.96354
NM60	2011	230	1500 MST	WL	2.25656
NM60	2011	230	1500 MST	WW	2.2714
NM61	2011	230	1500 MST	WL	2.81626
NM61	2011	230	1500 MST	WW	3.50183
NM62	2011	230	1500 MST	WL	2.90219
NM62	2011	230	1500 MST	WW	3.28191
NM63	2011	230	1500 MST	WL	1.28678
NM63	2011	230	1500 MST	WW	1.86028
NM64	2011	230	1500 MST	WL	2.41799
NM64	2011	230	1500 MST	WW	2.43058
NM65	2011	230	1500 MST	WL	4.21265
NM65	2011	230	1500 MST	WW	4.29558
NM66	2011	230	1500 MST	WL	2.60535
NM66	2011	230	1500 MST	WW	2.07337
NM67	2011	230	1500 MST	WL	1.91059
NM67	2011	230	1500 MST	WW	2.10307
NM68	2011	230	1500 MST	WL	1.52431
NM68	2011	230	1500 MST	WW	1.97577
NM69	2011	230	1500 MST	WL	2.55856
NM69	2011	230	1500 MST	WW	2.9562
NM70	2011	230	1500 MST	WL	1.90143
NM70	2011	230	1500 MST	WW	2.49948
NM71	2011	230	1500 MST	WL	2.78796
NM71	2011	230	1500 MST	WW	2.13661
NM72	2011	230	1500 MST	WL	1.6474
NM72	2011	230	1500 MST	WW	1.68646
NM73	2011	230	1500 MST	WL	3.07358
NM73	2011	230	1500 MST	WW	3.27957
NM74	2011	230	1500 MST	WL	1.52211
NM74	2011	230	1500 MST	WW	1.96992
NM75	2011	230	1500 MST	WL	3.0468
NM75	2011	230	1500 MST	WW	3.28081
NM76	2011	230	1500 MST	WL	2.63601
NM76	2011	230	1500 MST	WW	3.4502
NM77	2011	230	1500 MST	WL	2.0141
NM77	2011	230	1500 MST	WW	1.85584
NM78	2011	230	1500 MST	WL	2.88799
NM78	2011	230	1500 MST	WW	3.17194
NM79	2011	230	1500 MST	WL	1.27195
NM79	2011	230	1500 MST	WW	1.93458
NM80	2011	230	1500 MST	WL	1.74229
NM80	2011	230	1500 MST	WW	2.32979
NM81	2011	230	1500 MST	WL	1.98938
NM81	2011	230	1500 MST	WW	2.40754
NM82	2011	230	1500 MST	WL	3.0231
NM82	2011	230	1500 MST	WW	3.73061
NM83	2011	230	1500 MST	WL	2.20708
NM83	2011	230	1500 MST	WW	3.08594
NM84	2011	230	1500 MST	WL	2.93564
NM84	2011	230	1500 MST	WW	2.4165
NM85	2011	230	1500 MST	WL	1.92083
NM85	2011	230	1500 MST	WW	1.6929
NM86	2011	230	1500 MST	WL	2.77267
NM86	2011	230	1500 MST	WW	4.18891
NM87	2011	230	1500 MST	WL	3.2671
NM87	2011	230	1500 MST	WW	4.64222
NM88	2011	230	1500 MST	WL	1.6417
NM88	2011	230	1500 MST	WW	1.42191
NM89	2011	230	1500 MST	WL	1.94388
NM89	2011	230	1500 MST	WW	2.8355
NM90	2011	230	1500 MST	WL	2.83671
NM90	2011	230	1500 MST	WW	2.6614
NM91	2011	230	1500 MST	WL	2.38838
NM91	2011	230	1500 MST	WW	2.74136
NM93	2011	230	1500 MST	WL	2.4189
NM93	2011	230	1500 MST	WW	2.81131
NM94	2011	230	1500 MST	WL	2.81013
NM94	2011	230	1500 MST	WW	3.16023
NM95	2011	230	1500 MST	WL	3.20792
NM95	2011	230	1500 MST	WW	3.38952
NM96	2011	230	1500 MST	WL	2.27809
NM96	2011	230	1500 MST	WW	3.26166
NM97	2011	230	1500 MST	WL	2.44743
NM97	2011	230	1500 MST	WW	2.42295
NM98	2011	230	1500 MST	WL	2.8865
NM98	2011	230	1500 MST	WW	4.04625
NM99	2011	230	1500 MST	WL	3.34908
NM99	2011	230	1500 MST	WW	3.94379
TM1	2011	230	1500 MST	WL	2.22598
TM1	2011	230	1500 MST	WW	2.55096
NM01	2011	237	1100 MST	WL	1.97716
NM01	2011	237	1100 MST	WW	2.28815
NM02	2011	237	1100 MST	WL	2.61812
NM02	2011	237	1100 MST	WW	3.13172
NM03	2011	237	1100 MST	WL	2.50103
NM03	2011	237	1100 MST	WW	2.29555
NM04	2011	237	1100 MST	WL	3.18408
NM04	2011	237	1100 MST	WW	3.15474
NM05	2011	237	1100 MST	WL	1.56511
NM05	2011	237	1100 MST	WW	2.3046
NM06	2011	237	1100 MST	WL	2.55142
NM06	2011	237	1100 MST	WW	3.22966
NM07	2011	237	1100 MST	WL	2.5862
NM07	2011	237	1100 MST	WW	3.48737
NM08	2011	237	1100 MST	WL	1.90054
NM08	2011	237	1100 MST	WW	2.79649
NM09	2011	237	1100 MST	WL	2.42453
NM09	2011	237	1100 MST	WW	3.09025
NM10	2011	237	1100 MST	WL	2.64554
NM10	2011	237	1100 MST	WW	3.16389
NM11	2011	237	1100 MST	WL	3.04417
NM11	2011	237	1100 MST	WW	3.32485
NM12	2011	237	1100 MST	WL	2.71144
NM12	2011	237	1100 MST	WW	3.30003
NM13	2011	237	1100 MST	WL	2.87284
NM13	2011	237	1100 MST	WW	2.83688
NM15	2011	237	1100 MST	WL	2.6847
NM15	2011	237	1100 MST	WW	3.32119
NM16	2011	237	1100 MST	WL	2.4893
NM16	2011	237	1100 MST	WW	2.64135
NM17	2011	237	1100 MST	WL	2.18602
NM17	2011	237	1100 MST	WW	1.78467
NM18	2011	237	1100 MST	WL	2.73846
NM18	2011	237	1100 MST	WW	3.05566
NM19	2011	237	1100 MST	WL	2.71866
NM19	2011	237	1100 MST	WW	2.97105
NM20	2011	237	1100 MST	WL	2.70483
NM20	2011	237	1100 MST	WW	3.35078
NM21	2011	237	1100 MST	WL	1.77913
NM21	2011	237	1100 MST	WW	2.46666
NM22	2011	237	1100 MST	WL	2.57397
NM22	2011	237	1100 MST	WW	2.88057
NM23	2011	237	1100 MST	WL	3.73237
NM23	2011	237	1100 MST	WW	4.26788
NM24	2011	237	1100 MST	WL	2.56987
NM24	2011	237	1100 MST	WW	3.21065
NM24016	2011	237	1100 MST	WL	2.51406
NM24016	2011	237	1100 MST	WW	2.72181
NM25	2011	237	1100 MST	WL	1.79874
NM25	2011	237	1100 MST	WW	1.92302
NM27	2011	237	1100 MST	WL	1.51442
NM27	2011	237	1100 MST	WW	1.79548
NM28	2011	237	1100 MST	WL	1.62287
NM28	2011	237	1100 MST	WW	2.27682
NM29	2011	237	1100 MST	WL	2.17015
NM29	2011	237	1100 MST	WW	2.11538
NM30	2011	237	1100 MST	WL	2.51653
NM30	2011	237	1100 MST	WW	2.72835
NM31	2011	237	1100 MST	WL	2.78503
[truncated: 6,393 more rows]
