# Supplementary material for: Field-Based High-Throughput Plant Phenotyping Reveals the Temporal Patterns of Quantitative Trait Loci Associated with Stress-Responsive Traits in Cotton
Source: G3 (Bethesda). 2016 Jan 27;6(4):865–79. doi: 10.1534/g3.115.023515 (PMC4825657; doi:10.1534/g3.115.023515)
Supplement: Supporting Information [file supp_g3.115.023515_FileS2.xlsx]

## Sheet: TM-1xNM24016 RIL Pop. Genotypes
DNA marker	Linkage group	Genetic position on linkage group (cM)	NM01	NM02	NM03	NM04	NM05	NM06	NM07	NM08	NM09	NM10	NM11	NM12	NM13	NM15	NM16	NM17	NM18	NM19	NM20	NM21	NM22	NM23	NM24	NM25	NM27	NM28	NM29	NM30	NM31	NM32	NM33	NM34	NM35	NM36	NM37	NM38	NM39	NM40	NM41	NM42	NM43	NM44	NM45	NM46	NM47	NM48	NM49
SNP0373	1	0	0	-1	-1	2	-1	-1	0	2	2	2	2	2	2	2	2	2	2	0	0	0	2	2	2	2	0	0	2	0	0	0	0	1	0	1	2	2	2	2	2	2	2	2	0	2	-1	2	2
SNP0448	1	4.583	0	0	2	2	2	1	0	2	2	2	2	2	2	2	2	0	2	0	0	0	2	2	2	2	0	0	2	0	0	0	0	2	0	2	2	2	2	2	2	0	2	2	0	2	2	-1	2
SNP0228	1	6.048	0	0	-1	2	-1	1	0	2	2	2	2	2	2	2	2	0	-1	0	0	0	2	2	2	-1	0	0	2	0	0	0	0	2	0	2	2	2	2	2	2	0	2	2	0	2	2	2	2
SNP0229	1	6.048	0	0	-1	2	-1	1	0	2	2	2	2	2	2	2	2	0	-1	0	0	0	2	2	2	-1	0	0	2	0	0	0	0	2	0	2	2	2	2	2	2	0	2	2	0	2	2	2	2
SNP0381	1	6.229	-1	-1	-1	2	-1	-1	-1	-1	-1	2	2	2	2	2	2	-1	2	-1	0	-1	-1	-1	-1	-1	-1	0	-1	0	-1	-1	0	2	0	2	2	2	2	2	-1	-1	2	2	0	-1	-1	-1	-1
SNP0282	1	7.216	-1	-1	-1	-1	-1	-1	-1	2	2	2	-1	2	2	-1	2	0	-1	0	0	-1	2	2	-1	-1	0	0	2	0	0	0	-1	1	0	2	2	2	-1	-1	2	-1	2	2	0	-1	2	2	2
DPL1268a	1	9.299	2	0	2	2	2	2	0	2	2	2	2	0	2	2	2	0	2	0	0	0	2	2	2	2	0	0	2	0	0	0	0	2	0	2	2	2	2	2	2	0	2	2	0	2	2	2	-1
SNP0236	1	12.318	-1	0	-1	2	-1	-1	0	2	-1	-1	2	0	2	2	0	-1	-1	0	0	0	2	2	2	-1	0	0	-1	0	-1	0	-1	2	0	2	2	2	2	-1	2	0	2	2	2	-1	-1	-1	-1
DPL1217a	1	13.622	0	0	2	2	0	0	0	2	2	-1	2	0	2	0	0	0	2	0	0	0	2	2	2	2	0	0	2	0	0	0	0	0	0	2	2	2	2	2	2	0	2	2	2	2	2	2	0
SNP0362	1	14.918	0	0	-1	1	-1	-1	0	2	-1	2	2	0	2	0	0	0	2	0	0	0	2	2	2	2	0	0	1	-1	0	0	0	0	0	2	2	2	2	2	2	-1	1	2	2	-1	-1	2	0
SHIN-1487a	1	16.807	0	0	2	1	0	0	0	2	2	1	2	0	2	0	0	0	2	0	0	0	2	2	1	2	0	0	2	0	0	0	0	0	0	2	2	2	2	2	2	1	0	2	2	2	2	2	0
TMB0283a	1	18.244	0	0	2	2	2	2	0	2	2	2	2	0	2	2	0	0	2	0	0	0	2	2	2	2	0	0	2	0	0	0	2	2	0	2	2	2	2	2	2	2	2	2	2	0	2	2	2
SNP0322	1	21.634	0	0	-1	2	2	1	2	2	2	1	-1	0	2	2	0	0	2	0	0	0	-1	2	2	2	0	0	2	2	0	-1	2	2	0	2	2	2	2	2	2	2	2	2	2	0	2	2	2
SNP0192	1	23.863	0	0	2	2	1	1	2	2	2	2	2	0	2	2	0	0	2	0	0	0	2	2	2	2	0	0	2	2	0	0	2	2	0	2	2	2	2	2	2	2	2	2	2	0	2	2	2
SNP0347	1	25.9	-1	-1	-1	0	-1	2	2	2	2	0	2	0	2	2	0	2	2	0	-1	-1	2	2	2	2	0	0	-1	-1	0	-1	2	2	0	2	-1	2	2	-1	2	2	1	2	2	0	-1	-1	2
DPL0053a	1	27.326	0	0	2	2	2	2	2	2	2	0	2	0	2	2	0	0	2	0	0	0	2	2	2	2	0	0	2	2	0	0	2	2	0	2	2	2	2	2	2	2	1	2	2	0	2	2	2
SNP0225	1	29.887	-1	-1	2	-1	-1	-1	-1	-1	-1	-1	-1	0	2	-1	0	-1	-1	-1	0	0	2	-1	2	2	-1	0	2	2	0	-1	2	2	-1	2	-1	2	2	2	2	2	0	-1	2	-1	-1	-1	-1
SHIN-0602a	1	32.004	0	0	2	0	-1	-1	0	2	2	0	2	0	2	2	0	2	2	0	0	0	2	2	-1	2	0	0	0	2	0	0	2	2	0	2	2	2	2	2	2	2	0	2	2	0	2	2	-1
DPL1673a	1	33.713	0	0	2	0	2	0	0	2	2	0	2	0	2	2	0	2	2	0	0	0	2	2	2	2	0	0	0	2	0	0	2	2	0	2	2	2	2	2	2	2	0	0	0	0	2	2	2
DPL0094a	1	37.341	0	0	2	0	1	0	0	0	0	0	2	0	2	2	0	0	2	0	0	0	2	2	2	2	0	0	0	2	0	0	2	0	0	2	2	2	2	2	2	2	0	0	0	0	2	2	2
SNP0366	1	40.436	-1	0	-1	-1	-1	0	0	-1	-1	0	-1	0	2	-1	0	-1	-1	-1	0	0	-1	2	-1	-1	0	0	0	0	-1	0	-1	2	2	0	2	2	-1	-1	2	-1	1	0	2	-1	-1	2	2
SHIN-1397a	2	0	2	2	2	2	2	2	0	0	2	2	2	2	2	0	0	2	2	2	2	2	2	2	2	2	2	1	2	2	2	2	2	2	0	2	2	0	0	2	0	1	2	2	2	0	2	2	2
DPL1470a	2	11.111	2	2	2	0	2	2	0	0	0	2	2	0	2	0	0	2	0	2	2	2	2	2	2	2	2	0	0	2	2	2	0	2	0	2	2	0	0	0	0	0	0	2	2	0	2	2	2
COT064a	3	0	0	2	0	0	0	2	-1	0	2	1	0	0	2	0	2	0	0	0	0	2	0	0	0	-1	0	-1	2	2	0	0	2	2	2	2	2	1	0	2	2	0	2	0	2	2	0	0	0
DC20076a	3	1.498	-1	2	0	0	0	2	-1	0	2	2	0	-1	2	0	2	-1	0	0	-1	2	0	0	0	2	-1	-1	2	2	-1	-1	2	2	2	2	2	1	0	2	2	-1	2	0	2	2	0	0	0
C2-048a	3	7.608	2	2	0	2	0	0	0	0	2	2	2	0	2	0	2	0	-1	2	2	2	0	0	0	2	-1	0	-1	2	0	0	2	0	2	2	2	2	0	0	0	0	2	0	2	0	0	0	0
JESPR101b	3	10.246	2	2	0	2	0	0	0	2	2	2	2	0	2	0	2	0	0	2	2	2	0	0	0	2	0	0	2	2	0	0	2	0	0	2	2	2	0	0	0	0	2	0	2	0	0	0	0
BNL3590b	3	10.751	2	2	0	2	0	0	0	2	2	2	2	0	2	0	2	0	0	2	2	2	0	0	0	2	0	0	2	2	0	0	2	0	0	2	2	1	0	0	0	0	2	0	2	0	0	0	0
SHIN-0129b	3	11.526	2	2	0	2	0	0	0	2	2	2	2	0	2	0	2	0	0	2	2	2	0	0	0	2	0	0	2	2	0	0	2	0	0	2	2	1	0	0	-1	0	2	0	2	0	0	0	0
DC40319b	3	12.181	2	2	0	2	0	0	0	2	2	2	2	0	2	0	2	0	0	2	2	2	0	0	0	2	0	0	2	2	0	0	2	0	0	2	2	1	0	0	0	0	2	0	2	0	0	0	0
TMB0471a	3	22.787	0	2	0	1	0	0	0	0	-1	1	1	0	2	0	2	0	0	2	2	2	0	0	0	0	0	0	1	2	0	0	2	0	0	2	0	0	0	2	2	0	2	0	2	0	0	0	0
DPL0200a	3	26.214	0	1	0	0	0	0	0	0	2	2	0	0	-1	0	2	0	0	2	2	2	0	0	0	-1	0	0	0	2	0	0	0	0	0	2	0	0	0	1	2	0	2	0	2	0	0	0	0
DPL0689a	4	0	0	0	0	2	0	0	2	0	0	2	2	0	0	0	0	2	0	0	0	0	2	0	2	2	0	2	0	0	2	2	0	2	2	2	2	1	0	2	0	0	2	2	2	2	2	2	2
JESPR156a	4	1.012	0	0	0	2	0	0	2	0	0	2	2	0	1	0	0	2	0	0	0	0	2	0	2	2	0	2	0	0	2	2	0	2	2	2	2	1	0	2	0	0	2	2	2	2	2	2	2
SHIN-1400a	5	0	2	0	0	2	2	2	0	0	0	2	1	2	2	2	1	2	0	0	0	1	2	2	2	2	0	2	0	0	0	2	2	2	2	0	0	0	2	0	2	0	2	0	2	0	1	2	2
SNP0123	5	3.929	-1	0	-1	-1	2	-1	0	0	-1	-1	-1	-1	-1	-1	2	-1	-1	0	-1	0	-1	-1	-1	-1	0	2	0	-1	0	-1	-1	2	2	-1	0	0	-1	-1	2	0	2	-1	2	-1	2	-1	2
SNP0122	5	3.929	-1	0	-1	-1	2	-1	0	0	-1	-1	-1	-1	-1	-1	2	-1	-1	0	-1	0	-1	-1	-1	-1	0	2	0	-1	0	-1	-1	2	2	-1	0	0	-1	-1	2	0	2	-1	2	-1	2	-1	2
SNP0212	5	8.294	2	0	0	2	2	2	0	2	0	-1	2	2	2	2	2	2	2	0	0	1	2	-1	2	2	0	2	1	-1	0	0	0	2	-1	0	0	1	-1	0	2	0	-1	0	-1	0	-1	2	2
SNP0421	5	10.145	2	0	0	2	2	-1	0	2	0	2	2	2	2	2	2	2	-1	0	0	1	2	0	2	2	0	2	-1	2	0	0	0	2	2	0	0	1	2	0	2	0	2	0	1	0	2	-1	1
SNP0023	5	13.937	2	-1	0	-1	2	0	0	-1	0	2	2	2	2	-1	2	-1	0	0	0	-1	2	0	2	2	-1	-1	-1	-1	0	-1	-1	2	2	0	0	-1	-1	0	2	0	2	0	-1	0	-1	-1	-1
C2-037a	5	16.434	2	2	0	2	2	0	0	2	0	2	2	2	2	2	2	2	0	0	0	2	2	0	-1	2	0	2	1	2	0	0	0	2	2	0	0	0	2	0	-1	0	2	0	2	0	0	0	-1
MUCS407a	6	0	2	2	0	1	0	1	0	2	2	2	2	2	2	2	0	2	2	0	0	0	0	0	0	2	2	2	2	2	0	0	0	0	2	0	0	0	2	0	2	0	2	0	2	0	0	0	2
SNP0001	6	4.251	2	2	-1	2	-1	2	0	-1	-1	2	2	2	2	2	1	2	2	0	-1	0	2	0	2	2	2	2	2	2	0	0	0	2	2	0	0	0	2	0	2	0	2	0	2	-1	0	-1	2
BNL4017a	6	7.366	2	2	0	-1	-1	0	0	2	2	2	2	2	2	2	2	2	2	0	0	0	0	0	2	0	2	2	2	2	0	0	-1	2	2	0	0	0	-1	0	2	0	2	0	2	0	0	0	2
SNP0084	6	10.757	-1	2	0	2	2	2	0	2	2	2	2	-1	2	2	2	2	2	0	0	0	-1	-1	2	0	2	2	2	2	0	0	2	2	2	0	0	1	2	0	2	0	2	0	2	0	1	0	2
SNP0068	6	13.594	2	0	-1	2	-1	-1	0	2	2	2	-1	2	1	-1	2	2	2	0	0	0	0	-1	2	-1	-1	0	2	-1	-1	-1	2	-1	2	0	0	0	2	0	2	0	2	-1	2	-1	2	-1	2
BNL0226a	6	19.22	0	0	0	2	2	2	0	2	2	2	2	2	2	2	2	2	2	0	0	0	0	0	2	0	0	0	2	2	0	0	0	1	2	2	0	0	2	0	2	0	2	0	2	2	0	0	2
SNP0286	6	26.826	0	0	-1	-1	-1	-1	0	-1	0	-1	-1	0	2	-1	2	-1	-1	0	0	0	0	0	2	-1	0	0	1	-1	0	0	0	2	0	2	0	0	-1	-1	2	-1	0	0	2	-1	-1	2	-1
MUSS172a	6	28.722	0	0	2	2	2	0	0	2	0	2	2	0	2	2	0	2	0	0	0	0	0	0	2	0	0	0	0	2	0	0	0	2	0	2	0	0	2	2	2	0	2	0	2	2	2	2	2
DPL0170a	6	30.653	0	0	2	2	2	0	0	2	0	2	2	0	2	2	0	2	2	0	0	0	0	0	2	0	0	0	2	2	0	0	0	2	0	2	0	0	2	2	2	0	2	0	2	2	2	2	2
CIR209a	6	31.717	0	0	2	2	2	0	0	2	0	2	2	0	2	2	0	2	2	0	0	0	0	0	2	0	0	0	2	2	0	0	0	2	0	2	0	0	2	2	2	0	2	0	2	2	2	2	2
SNP0148	6	32.893	0	0	2	2	-1	-1	0	2	-1	2	2	0	2	-1	0	2	2	0	0	0	0	0	2	0	0	0	2	2	0	-1	0	2	0	2	0	-1	-1	-1	2	0	-1	0	1	2	-1	2	-1
SNP0130	6	33.916	0	-1	2	2	-1	0	0	2	-1	-1	1	0	2	2	1	2	2	0	-1	0	0	0	2	0	0	0	2	-1	0	0	0	2	0	2	0	1	2	2	2	-1	0	0	2	2	-1	2	2
SNP0025	6	34.57	-1	-1	-1	-1	-1	0	-1	2	-1	-1	-1	-1	-1	-1	-1	-1	2	0	0	-1	-1	0	2	0	-1	0	2	-1	-1	-1	0	2	-1	2	0	-1	2	-1	-1	-1	-1	-1	-1	2	2	2	2
SNP0232	6	34.886	0	-1	-1	-1	-1	0	0	2	-1	-1	-1	0	2	2	0	2	-1	0	0	-1	0	0	-1	-1	0	-1	-1	-1	2	-1	-1	2	0	2	0	0	2	-1	2	0	0	0	-1	-1	-1	2	2
SNP0231	6	34.886	0	-1	-1	-1	-1	0	0	2	-1	-1	-1	0	2	2	0	2	-1	0	0	-1	0	0	-1	-1	0	-1	-1	-1	2	-1	-1	2	0	2	0	0	2	-1	2	0	0	0	-1	-1	-1	2	2
SNP0024	6	35.992	-1	2	2	2	2	0	-1	2	0	2	2	-1	2	2	1	2	2	0	0	0	-1	-1	2	0	0	-1	2	2	2	2	0	2	0	2	0	-1	2	2	2	-1	-1	-1	2	2	2	2	2
SNP0163	6	36.228	-1	2	-1	2	-1	-1	0	-1	0	2	2	0	-1	-1	-1	2	-1	-1	-1	-1	-1	0	2	0	0	-1	-1	-1	-1	-1	0	-1	0	-1	-1	-1	-1	-1	-1	0	0	-1	2	-1	-1	-1	2
DPL1154b	6	36.382	0	2	2	2	2	0	0	2	0	2	2	0	2	2	0	2	2	0	0	0	0	0	2	0	0	0	2	2	2	2	0	2	0	2	0	0	2	2	2	0	0	0	2	2	2	2	2
SNP0117	6	39.816	0	-1	2	-1	-1	-1	0	2	0	2	-1	0	2	-1	0	-1	2	0	0	0	0	0	2	-1	0	0	1	2	2	2	0	1	0	2	0	0	2	2	2	0	-1	-1	-1	-1	2	2	2
BNL3267a	7	0	-1	2	2	2	2	-1	-1	2	-1	2	0	-1	0	0	-1	2	2	-1	-1	-1	-1	-1	2	-1	-1	-1	2	2	2	2	-1	2	-1	2	-1	-1	2	2	2	-1	-1	-1	2	2	2	2	2
DPL1154a	7	2.564	2	2	2	2	2	2	2	2	2	2	0	2	1	0	2	2	2	2	2	2	2	2	2	2	2	2	2	2	2	2	2	2	2	2	2	2	2	2	2	2	2	2	2	2	2	2	2
BNL3423a	7	8.843	2	2	2	-1	2	2	2	2	2	2	1	2	2	0	-1	2	0	2	2	2	2	2	0	2	2	2	2	2	2	2	2	2	2	2	2	2	2	2	2	2	0	2	2	2	2	2	0
DPL1071	8	0	2	0	0	0	0	0	0	2	0	0	0	0	2	0	2	2	2	0	0	2	0	2	2	2	0	2	2	0	0	0	0	2	0	0	0	0	0	2	0	2	0	2	0	2	2	2	2
CIR293a	8	14.974	2	0	0	0	0	0	0	2	0	0	1	0	0	0	2	2	2	0	0	2	0	2	0	2	0	2	0	0	0	0	2	1	2	0	0	2	2	2	-1	2	0	0	0	2	2	2	0
TMB1748a	9	0	2	2	2	0	2	0	0	2	0	0	0	2	0	2	2	2	0	2	2	0	1	0	0	2	2	2	0	0	2	2	2	0	0	2	2	1	2	2	2	0	0	0	2	0	2	2	0
SHIN-1261a	9	1.16	2	2	2	0	2	0	0	2	0	0	0	2	0	2	2	2	0	2	2	0	0	0	0	2	2	2	0	0	2	2	2	0	0	-1	2	1	2	2	2	0	0	0	2	0	2	2	0
CIR030a	9	8.137	2	2	2	1	2	0	0	2	0	0	0	2	2	2	0	2	0	2	2	0	0	0	2	2	2	2	0	0	2	2	0	0	0	0	2	0	2	2	2	0	0	0	2	0	2	2	2
SHIN-0473a	9	10.339	2	2	2	1	2	0	0	2	0	0	0	2	2	2	0	2	0	2	2	0	1	0	2	2	2	2	0	0	2	2	0	0	0	0	2	0	-1	2	2	0	0	0	2	0	2	2	2
UCD195a	9	20.115	2	0	2	0	0	1	0	2	0	0	0	-1	-1	2	0	2	0	1	2	0	0	0	2	0	2	2	0	0	2	2	0	0	0	-1	2	0	0	1	2	0	0	0	2	2	2	2	2
SHIN-0690b	10	0	1	2	2	1	2	1	0	2	0	2	1	2	2	0	2	2	1	0	0	0	2	0	0	2	2	2	1	2	0	2	2	1	0	2	2	2	2	2	2	0	0	0	0	0	0	2	0
NAU1167b	10	4.573	2	2	2	2	2	0	0	2	0	2	1	2	2	0	2	2	2	0	0	0	2	0	0	2	2	2	2	2	0	2	2	2	0	2	2	2	2	2	2	0	0	0	0	0	0	2	0
CIR347a	10	6.267	2	2	2	2	2	0	0	2	0	2	1	2	2	0	2	2	2	0	0	0	2	0	0	2	2	2	1	2	0	2	2	2	0	2	2	2	2	2	2	0	0	0	0	0	0	2	2
SHIN-1343a	10	15.989	2	2	2	0	2	0	0	2	0	2	0	2	-1	2	2	2	2	0	0	2	2	0	0	2	2	2	0	2	0	2	2	2	0	2	2	2	2	0	2	0	2	0	0	0	2	0	0
SNP0266	10	23.629	-1	2	2	-1	-1	1	0	2	0	2	0	-1	0	-1	0	2	2	0	0	0	2	1	2	2	2	2	-1	2	0	2	2	2	0	-1	2	2	-1	2	2	2	-1	-1	-1	0	0	0	-1
NAU2291a	11	0	2	2	2	2	1	2	2	2	2	0	0	2	2	2	0	2	2	2	2	2	2	2	0	2	2	2	2	2	2	2	2	2	2	2	2	2	0	2	2	2	2	2	2	2	2	2	0
NAU2162	11	4.065	2	2	2	2	0	2	2	2	2	0	0	2	0	2	0	2	0	2	2	2	2	2	0	2	2	2	2	2	2	2	0	2	2	2	2	2	0	2	2	2	2	2	2	2	2	2	0
DPL0750a	12	0	0	0	0	2	0	0	2	0	0	0	2	0	0	0	2	2	2	0	0	2	2	0	2	0	2	0	0	0	2	0	2	0	0	0	2	0	1	0	2	2	2	0	2	0	0	0	0
SHIN-0008a	12	2.838	0	0	0	2	0	-1	2	0	0	0	2	0	0	0	2	-1	2	0	0	2	2	0	2	0	2	0	0	0	2	2	2	0	0	0	2	2	1	0	2	2	2	0	2	0	1	0	0
DPL1467a	12	3.455	0	0	0	2	0	1	2	0	0	0	2	0	0	0	2	2	2	0	0	2	2	0	2	0	2	0	0	0	2	2	2	0	0	0	2	2	1	0	2	2	2	0	2	0	1	0	0
SHIN-0396a	13	0	2	2	2	0	0	-1	0	2	2	0	2	0	2	2	0	-1	0	0	0	0	0	2	0	0	2	2	2	0	2	0	2	0	2	0	0	0	0	2	2	0	0	2	0	2	2	2	2
JESPR042a	13	0.516	2	2	2	0	0	0	0	2	2	0	2	0	2	2	0	2	0	0	0	0	0	2	0	0	2	2	2	0	2	0	2	0	2	0	0	0	0	2	2	0	0	2	0	2	2	2	2
DPL0344a	13	8.097	2	2	2	0	0	0	0	2	2	0	0	0	2	2	0	2	0	0	0	2	0	2	0	0	2	2	2	2	2	1	2	2	2	0	0	0	0	2	2	0	0	2	0	2	2	2	2
SHIN-0460a	13	8.977	2	2	2	0	0	0	0	2	2	0	0	0	2	2	0	2	0	0	0	2	0	2	0	0	2	2	2	2	2	2	2	2	2	0	0	0	0	2	2	0	0	2	0	2	2	2	2
SNP0354	14	0	2	1	0	0	2	2	2	0	2	1	0	2	2	2	1	2	2	0	0	2	2	2	2	0	0	1	2	0	0	2	2	2	2	2	0	2	1	2	2	2	2	0	1	2	-1	2	2
SNP0077	14	1.02	2	-1	-1	-1	-1	-1	2	2	-1	2	-1	2	2	2	-1	2	2	0	0	2	2	2	2	-1	0	1	2	-1	0	2	2	-1	2	2	0	2	-1	2	2	2	2	0	2	-1	-1	2	2
SNP0182	14	1.493	2	-1	0	0	2	2	2	2	2	1	-1	2	2	2	1	2	2	0	0	2	2	2	-1	0	0	0	-1	-1	0	2	2	2	2	2	0	2	-1	-1	2	2	-1	-1	2	2	0	2	2
SNP0155	14	2.022	2	0	0	-1	-1	2	2	-1	2	1	-1	2	2	2	-1	2	-1	-1	0	-1	2	2	2	-1	0	1	2	0	0	2	-1	2	-1	2	0	-1	0	2	2	2	-1	0	2	-1	-1	-1	2
CIR152a	14	3.117	2	2	0	0	2	2	2	0	2	2	0	2	2	2	0	2	2	0	0	2	2	2	2	0	0	0	2	0	0	2	2	2	2	2	0	2	0	2	2	2	0	0	2	2	0	2	2
SNP0197	14	5.163	2	-1	0	-1	2	2	2	0	2	1	0	2	2	2	0	2	2	0	0	2	2	2	2	0	0	1	1	0	0	2	2	2	2	1	0	2	1	2	2	2	0	1	1	-1	-1	2	2
SNP0017	14	6.138	2	2	0	0	-1	2	1	0	2	1	0	2	2	2	0	2	2	0	0	2	2	2	2	0	0	1	1	0	0	2	2	2	2	1	0	2	0	2	2	2	0	0	1	2	-1	2	2
SHIN-0090a	14	10.229	0	2	0	0	2	2	2	0	2	2	0	0	2	2	0	2	2	0	0	2	2	2	2	0	0	1	2	0	0	2	2	0	0	2	0	2	1	0	2	2	0	0	2	2	0	2	2
MGHES-021a	15	0	2	2	2	2	2	2	2	2	2	0	2	2	2	2	2	2	2	2	2	2	2	2	2	2	2	2	2	2	2	2	1	2	2	2	2	2	0	2	2	2	2	2	2	2	2	2	2
DPL0145a	15	0	2	2	2	2	2	2	2	2	2	0	2	2	2	2	2	2	2	2	2	2	2	2	2	2	2	2	2	2	2	2	1	2	2	2	2	2	0	2	2	2	2	2	2	2	2	2	2
NAU1042a	16	0	2	2	0	0	2	0	2	0	0	2	2	2	2	0	2	2	0	0	0	0	0	2	0	0	0	2	2	0	0	2	2	0	0	2	0	2	2	0	0	0	0	0	2	0	2	2	0
SHIN-0289a	16	1.783	2	2	0	0	2	-1	2	0	0	2	2	2	2	0	1	-1	0	0	0	0	0	2	0	0	0	2	1	0	0	2	2	0	0	2	0	2	2	0	0	0	0	0	2	0	2	2	0
NAU1221a	16	2.477	2	2	0	0	2	0	2	0	0	2	2	2	2	0	2	2	0	0	0	0	0	2	0	0	0	2	1	0	0	2	2	0	0	2	0	2	2	0	0	0	0	0	2	0	2	2	0
SNP0417	17	0	-1	2	2	-1	-1	2	-1	-1	2	2	-1	-1	-1	-1	2	2	0	2	-1	-1	-1	-1	-1	-1	-1	-1	2	-1	-1	2	2	2	-1	2	-1	2	-1	2	-1	0	2	2	-1	2	2	2	-1
SNP0191	17	14.083	-1	-1	2	-1	-1	-1	-1	0	2	-1	-1	0	0	0	2	2	0	0	-1	-1	0	-1	0	-1	0	0	-1	-1	0	2	0	2	0	2	0	0	-1	2	0	-1	2	2	0	-1	-1	2	0
BNL3594a	17	18.707	0	2	2	2	2	0	2	0	0	0	0	0	0	0	2	0	0	2	2	0	0	0	0	0	0	0	1	0	0	0	0	2	0	2	0	0	0	2	0	0	2	2	0	2	2	2	0
SNP0369	17	23.234	-1	2	-1	2	-1	-1	-1	0	2	1	0	0	0	0	2	-1	0	-1	0	0	0	0	-1	-1	0	0	1	-1	-1	-1	-1	-1	0	2	0	0	0	-1	0	-1	2	2	0	-1	-1	-1	-1
SNP0325	17	31.327	2	-1	2	2	0	2	0	0	0	2	0	0	0	0	0	2	0	0	0	0	0	2	2	0	2	0	1	0	0	2	2	2	2	2	0	1	-1	2	0	0	2	2	0	-1	-1	2	2
SHIN-0962a	17	35.986	2	2	2	2	0	2	0	2	0	2	0	0	0	0	2	2	0	0	0	0	0	2	2	0	2	0	1	0	0	2	2	2	2	2	0	1	0	2	0	0	2	2	0	2	2	2	2
SHIN-0706a	17	39.228	2	2	2	0	0	2	0	2	0	2	0	0	0	0	2	2	0	0	0	0	0	2	0	0	2	0	0	0	0	2	2	2	2	2	0	1	0	2	0	0	2	2	0	2	2	2	0
BNL3650a	18	0	-1	-1	0	-1	-1	0	0	-1	-1	-1	-1	-1	-1	-1	-1	-1	-1	-1	-1	-1	-1	0	-1	-1	-1	2	2	2	2	0	0	0	0	0	0	0	2	0	2	2	0	0	2	0	0	0	1
SNP0071	18	5.822	0	-1	-1	0	-1	-1	2	-1	2	0	2	2	2	2	2	-1	-1	2	2	-1	2	-1	2	-1	0	2	0	2	2	0	0	0	0	0	2	1	-1	-1	2	-1	0	0	2	-1	-1	-1	2
BNL2884a	18	10.002	0	0	0	1	2	1	2	2	2	0	2	2	2	2	2	0	2	2	2	2	2	1	2	2	0	2	1	2	2	0	1	1	0	0	2	2	2	1	2	2	0	0	2	0	0	0	2
SNP0230	18	13.318	-1	-1	-1	-1	-1	-1	-1	-1	2	0	2	2	2	2	1	0	-1	-1	-1	2	2	-1	2	2	0	2	1	-1	-1	-1	-1	0	2	0	2	0	2	-1	2	2	0	-1	2	-1	0	-1	2
SNP0014	18	15.269	0	-1	-1	-1	-1	-1	2	2	2	-1	2	2	2	2	2	-1	2	-1	2	2	-1	-1	-1	-1	-1	2	-1	2	-1	-1	-1	0	0	0	2	2	-1	0	-1	2	0	-1	2	-1	-1	0	2
SNP0095	18	15.505	2	-1	-1	0	-1	-1	2	2	0	0	-1	2	2	-1	0	0	2	2	2	2	-1	2	-1	2	2	2	0	-1	2	-1	-1	0	2	0	2	2	-1	0	2	2	0	-1	2	-1	-1	-1	2
SNP0139	18	19.328	2	0	0	2	2	2	2	2	0	0	2	2	2	2	1	0	2	1	2	2	2	2	2	2	2	2	1	2	2	0	0	0	2	0	2	1	-1	0	2	2	0	0	2	0	0	0	2
SNP0121	18	23.004	-1	0	0	2	0	2	2	2	2	1	-1	2	2	-1	0	0	-1	1	2	2	2	-1	2	-1	2	2	1	2	2	0	2	0	2	0	2	1	-1	-1	2	2	0	0	2	0	-1	-1	2
SNP0030	18	26.421	2	0	0	0	-1	0	2	2	2	1	-1	2	2	2	0	0	-1	2	2	2	2	2	-1	2	2	2	1	2	2	-1	2	1	-1	0	2	2	2	0	2	2	0	0	2	0	-1	0	2
SNP0072	18	30.167	2	-1	-1	0	-1	2	0	-1	2	2	-1	2	2	2	0	-1	-1	0	0	2	2	2	2	2	2	2	0	2	2	2	-1	0	2	0	2	2	2	0	2	-1	0	0	2	-1	0	0	2
SNP0106	18	36.052	-1	0	0	0	-1	0	0	2	2	1	1	2	2	2	2	2	2	0	0	-1	0	2	2	-1	2	2	1	-1	2	2	2	0	2	0	2	1	2	0	2	0	0	0	2	-1	-1	0	0
SNP0489	19	0	0	2	2	0	2	0	0	0	2	2	2	0	0	2	2	2	2	0	0	2	2	2	2	0	2	0	1	1	0	0	1	2	0	1	2	1	2	1	2	0	1	0	0	0	2	2	2
SNP0447	19	2.01	0	2	2	1	2	2	0	0	2	2	2	0	2	2	2	2	2	0	0	2	2	2	2	0	2	0	1	0	0	0	1	2	0	1	2	1	2	0	2	0	1	0	0	0	2	2	2
BNL1440b	19	2.719	0	2	2	-1	2	2	0	0	2	2	2	0	2	2	2	2	2	0	0	2	2	2	2	0	2	0	2	0	0	0	1	2	0	0	2	1	2	0	2	0	2	0	0	0	2	2	2
TMB2303a	19	3.466	0	2	2	0	2	2	0	0	2	2	2	0	2	2	2	2	2	0	0	2	2	2	2	0	2	0	1	0	0	0	1	2	0	0	2	1	2	0	2	0	1	0	0	0	2	2	2
DPL0153a	19	4.774	0	2	2	0	2	2	0	0	2	2	2	0	2	2	2	2	2	0	0	2	2	2	2	0	2	0	1	0	0	0	0	2	0	0	2	0	2	1	2	0	1	0	0	0	2	2	2
SNP0479	19	7.31	0	2	2	0	2	1	0	0	2	2	2	0	2	2	2	2	2	0	0	0	2	0	2	0	2	2	1	0	0	0	1	1	0	0	2	1	2	0	2	0	1	0	0	0	2	2	2
DPL0080b	19	8.64	0	2	2	0	2	2	0	-1	2	2	1	0	2	2	2	2	2	0	0	0	2	0	2	0	2	2	0	0	0	0	1	2	0	0	2	0	2	0	2	0	1	0	0	0	2	2	2
SNP0404	19	10.62	0	2	2	0	2	1	0	0	2	2	2	0	2	2	2	2	2	0	0	0	0	0	2	0	2	2	1	2	0	0	1	1	0	1	2	0	2	0	2	0	1	0	0	0	2	2	2
SNP0364	19	11.63	0	2	2	0	-1	1	0	0	2	2	2	0	2	2	2	2	2	0	0	0	0	0	2	0	2	2	1	-1	0	0	0	2	0	1	2	1	2	0	2	0	1	0	0	0	-1	2	2
SNP0154	19	12.868	0	2	2	0	2	2	0	2	2	2	2	0	2	2	2	2	2	0	0	0	0	0	2	0	2	2	1	2	0	0	1	1	0	0	2	1	2	0	2	0	1	0	0	0	2	2	2
SNP0070	19	13.795	0	2	2	-1	2	2	0	2	2	2	2	0	2	2	2	2	2	0	0	0	0	0	2	0	2	2	1	2	0	0	2	2	0	0	2	1	2	0	2	0	1	0	0	0	2	2	2
DPL0238a	20	0	2	2	2	-1	2	-1	2	2	2	-1	2	-1	2	0	2	2	0	-1	-1	-1	2	2	0	-1	-1	2	-1	2	-1	2	-1	0	-1	-1	-1	-1	-1	2	2	2	2	2	2	2	1	2	0
DPL1525a	20	1.985	2	2	2	-1	2	-1	2	2	2	2	2	-1	2	0	2	2	-1	-1	-1	-1	2	2	0	-1	-1	2	-1	2	-1	2	-1	2	-1	-1	-1	-1	-1	2	2	2	2	2	2	2	2	2	0
SNP0414	21	0	0	0	-1	-1	-1	-1	2	0	2	-1	-1	0	2	-1	-1	2	-1	0	0	2	2	-1	2	-1	-1	2	2	0	0	-1	-1	-1	2	0	-1	0	-1	-1	0	2	2	-1	-1	2	-1	0	2
SNP0146	21	9.234	0	-1	-1	0	-1	-1	2	2	2	-1	0	0	2	-1	0	-1	-1	-1	-1	0	2	-1	-1	0	0	2	-1	-1	-1	2	-1	2	-1	-1	-1	0	-1	2	-1	-1	2	-1	-1	-1	-1	-1	2
BNL2569a	21	13.309	0	0	2	2	2	0	2	2	2	2	0	0	2	2	1	2	2	0	0	0	2	2	2	0	0	0	1	0	0	2	1	2	0	0	0	0	0	2	0	0	2	2	0	2	0	0	2
SNP0426	21	20.027	-1	0	2	0	0	0	2	2	-1	-1	0	0	0	2	-1	-1	-1	-1	0	0	-1	-1	0	0	-1	0	1	-1	0	2	0	-1	0	0	-1	-1	0	2	0	0	2	2	0	-1	-1	0	-1
SNP0132	22	0	0	-1	0	2	-1	0	0	-1	0	-1	2	0	2	2	2	0	1	2	2	-1	0	0	-1	-1	0	0	0	2	-1	2	2	2	2	2	2	1	-1	2	2	2	2	0	2	-1	-1	-1	2
SNP0168	22	1.406	0	2	-1	-1	-1	1	0	-1	0	-1	-1	0	2	2	-1	0	2	2	2	0	0	-1	2	0	0	0	0	2	-1	-1	-1	2	2	-1	2	0	0	2	2	-1	2	-1	2	0	-1	2	2
SNP0129	22	3.038	0	2	0	2	2	1	0	2	0	1	2	0	2	2	2	0	1	2	2	0	0	0	2	0	0	0	0	2	2	2	0	1	2	2	2	2	0	2	2	2	2	0	2	0	-1	-1	2
SNP0135	22	5.28	0	2	0	2	2	1	0	2	0	2	2	0	2	2	1	0	2	2	2	0	0	0	2	0	0	0	1	2	2	2	1	2	2	2	2	2	0	0	2	2	2	0	2	0	0	2	2
SNP0044	22	6.747	0	2	0	2	2	1	0	2	0	2	2	0	2	2	2	0	2	2	2	0	0	0	2	0	0	0	1	2	2	2	1	2	2	2	2	2	0	2	2	2	2	0	2	0	1	2	2
SNP0032	22	8.096	-1	2	-1	2	-1	0	0	2	0	1	-1	0	0	2	2	0	2	2	2	0	0	0	2	0	0	0	0	2	2	2	1	2	2	2	2	2	0	2	2	-1	2	0	2	0	0	-1	2
SNP0033	22	9.73	2	-1	0	-1	-1	0	0	2	0	1	2	0	0	2	2	0	2	2	1	0	0	0	2	0	0	0	1	2	2	2	-1	2	2	2	2	2	0	2	2	2	2	0	2	-1	-1	2	2
SNP0039	22	10.993	-1	-1	-1	2	-1	0	0	2	2	2	2	0	0	2	2	-1	2	2	2	0	0	0	-1	0	0	0	1	2	2	-1	-1	2	2	-1	2	-1	0	2	2	-1	2	0	2	-1	0	2	2
SNP0083	22	12.219	2	-1	-1	-1	2	0	0	2	2	2	-1	0	0	-1	2	0	2	2	2	0	0	0	2	0	0	0	1	2	2	2	0	1	2	2	2	2	0	2	2	2	2	0	2	-1	1	2	2
SNP0022	22	14.257	-1	2	0	2	-1	-1	0	2	-1	1	1	0	0	2	2	0	-1	2	2	0	-1	-1	2	0	0	0	2	0	2	2	-1	0	2	2	2	2	-1	2	2	-1	2	0	-1	-1	-1	-1	2
SNP0021	22	14.257	-1	2	0	2	-1	-1	0	2	-1	1	1	0	0	2	2	0	-1	2	2	0	-1	-1	2	0	0	0	2	0	2	2	-1	0	2	2	2	2	-1	2	2	-1	2	0	-1	-1	-1	-1	2
SNP0004	22	16.174	2	2	0	1	0	2	0	2	2	2	1	0	0	2	2	0	2	2	2	0	0	0	2	0	0	0	1	0	2	2	2	2	2	2	2	2	0	2	2	2	2	0	2	0	1	2	2
SNP0028	22	18.904	2	2	0	-1	-1	2	0	2	2	2	-1	0	0	2	2	-1	2	2	2	-1	-1	2	2	0	2	2	1	-1	2	2	2	1	2	2	2	2	0	2	2	2	2	0	2	-1	-1	-1	2
SNP0086	22	21.392	2	-1	0	-1	-1	-1	-1	2	2	1	-1	0	-1	-1	-1	0	2	-1	-1	0	0	-1	-1	-1	2	2	-1	-1	-1	-1	2	0	2	2	-1	2	0	-1	2	-1	-1	-1	2	0	-1	-1	-1
MUSS013a	23	0	2	2	2	0	2	1	2	0	2	2	2	0	1	2	2	2	2	2	2	2	2	0	0	2	2	0	1	0	2	0	2	0	0	2	2	2	2	2	2	2	1	0	0	2	0	0	0
SNP0436	23	13.477	2	-1	-1	0	0	0	2	0	2	-1	-1	0	2	2	-1	-1	-1	1	2	-1	2	0	2	-1	2	0	0	0	-1	0	-1	0	0	2	2	2	0	2	2	2	2	0	0	-1	0	0	2
DPL0790a	24	0	2	2	0	1	2	1	0	0	2	0	1	0	2	2	0	0	0	0	0	2	0	0	0	0	0	0	2	0	0	1	2	2	0	2	2	0	2	2	0	2	0	0	0	0	2	2	0
SNP0193	24	9.752	0	-1	-1	-1	-1	-1	-1	0	2	2	2	-1	-1	-1	0	-1	0	0	0	-1	-1	-1	-1	-1	0	0	2	0	-1	2	2	2	0	2	2	0	-1	-1	0	2	2	-1	-1	-1	-1	-1	2
CIR238a	24	16.602	0	2	0	2	0	0	0	0	2	0	2	0	2	2	0	0	1	0	0	2	0	2	0	0	0	0	2	0	0	0	2	2	0	2	2	0	2	0	0	-1	1	2	0	0	0	2	2
DPL1318a	25	0	2	2	0	2	0	0	2	2	2	2	2	0	0	2	0	0	2	2	2	0	2	2	2	2	0	0	1	0	2	0	0	2	0	1	2	0	0	0	2	2	0	2	2	2	2	0	2
COT019a	25	3.019	2	2	0	2	0	0	2	2	2	2	2	0	0	2	0	0	2	2	2	0	2	2	2	2	0	0	1	0	2	0	0	2	0	2	2	0	0	0	2	2	0	2	2	2	2	0	2
BNL3319a	26	0	-1	-1	0	0	2	0	0	-1	-1	2	2	0	0	2	2	-1	-1	-1	-1	-1	-1	0	2	-1	-1	0	0	0	-1	0	0	-1	0	0	-1	-1	0	-1	-1	0	2	0	0	-1	0	0	2
SHIN-1244a	26	2.712	2	2	0	0	2	0	0	2	2	2	2	0	0	2	2	2	2	2	2	2	2	0	2	2	2	0	0	0	2	0	0	2	0	0	2	1	0	2	2	0	2	0	0	2	0	0	2
BNL1395b	27	0	2	0	2	2	0	2	-1	1	2	2	2	0	1	0	2	2	2	-1	0	-1	2	2	-1	0	2	2	2	2	2	2	2	0	2	2	0	1	2	0	2	2	2	2	2	2	2	2	2
BNL1694a	27	11.048	2	0	2	2	0	2	2	0	0	0	0	2	0	0	2	2	0	0	0	0	2	2	0	0	-1	2	-1	2	0	2	1	0	2	2	0	0	2	0	0	2	2	2	2	0	2	2	2
TMB2844a	27	13.968	2	0	2	1	2	2	2	0	0	-1	0	0	0	2	2	2	0	0	0	0	2	2	2	0	2	-1	1	2	0	2	2	0	2	0	0	0	2	0	0	2	2	2	2	0	2	2	2
DC30109b	27	15.233	2	0	2	2	0	2	2	0	0	2	0	0	0	0	2	2	0	0	0	0	2	2	0	0	2	2	2	2	1	2	2	0	2	0	0	0	2	0	0	2	2	2	2	0	2	2	2
DC20084a	27	15.931	2	0	2	2	-1	2	-1	-1	0	-1	0	0	0	-1	2	2	0	0	0	0	2	2	-1	0	2	2	1	2	0	2	2	0	2	0	0	0	2	0	0	2	2	2	2	0	2	2	2
TMB0561a	27	16.354	2	0	2	2	0	2	2	0	0	2	0	0	0	0	2	2	0	0	0	0	2	2	0	0	2	2	1	2	0	2	2	0	2	0	0	0	2	0	0	2	2	2	2	0	2	2	2
DPL0013b	27	16.781	2	0	2	2	0	2	2	0	0	0	0	0	0	0	2	2	0	0	0	0	2	2	0	0	2	2	1	2	0	2	2	0	2	0	0	0	2	0	0	2	2	2	2	0	2	2	2
BNL1122a	27	16.922	2	0	2	2	0	2	2	0	0	0	0	0	0	0	2	2	0	0	0	0	2	2	0	0	2	2	1	2	0	2	2	0	2	0	0	0	2	0	0	2	2	2	2	0	2	2	2
SNP0296	27	18.512	-1	-1	-1	-1	-1	-1	2	0	0	-1	-1	-1	0	-1	2	-1	0	0	0	-1	2	-1	-1	-1	0	2	-1	-1	0	-1	0	-1	2	-1	-1	-1	-1	0	0	2	2	-1	-1	0	-1	2	2
TMB1888a	27	22.354	2	0	0	2	0	2	2	0	0	0	0	0	0	0	2	2	0	0	0	0	2	0	0	0	2	2	2	2	0	2	0	0	2	0	0	0	2	0	0	0	2	0	2	0	2	2	2
DC30012a	28	0	2	2	2	2	2	2	2	2	2	2	2	2	2	2	0	2	2	2	2	2	2	2	2	2	2	2	2	2	2	2	2	2	2	2	2	2	2	2	2	2	2	2	2	2	0	2	2
DPL0119a	28	0.513	2	2	2	2	2	2	2	2	2	2	2	2	2	2	0	2	2	2	2	2	2	2	2	2	2	2	2	2	2	2	2	2	2	2	2	2	2	2	2	2	2	2	2	2	0	2	2
C2-003a	29	0	0	2	2	2	2	2	0	0	2	2	1	0	2	2	2	0	2	0	0	2	0	0	2	2	2	2	0	0	0	2	2	2	2	2	2	2	2	2	2	2	2	0	0	1	2	2	2
SNP0200	29	4.219	0	-1	-1	2	2	-1	0	0	2	2	2	0	2	-1	2	0	-1	0	0	2	0	0	-1	-1	2	2	0	0	0	-1	2	2	2	2	2	-1	2	2	2	2	1	0	0	-1	-1	2	-1
SNP0309	29	6.381	0	-1	2	2	2	-1	2	0	0	2	-1	2	2	2	2	0	2	0	0	2	-1	0	2	2	2	2	-1	0	0	2	2	2	2	2	2	2	2	2	2	-1	1	0	0	0	-1	2	2
SNP0209	29	10.604	0	2	2	0	-1	1	-1	0	0	2	-1	2	2	2	2	-1	2	-1	-1	-1	0	0	2	2	2	2	0	0	0	-1	2	-1	2	-1	-1	0	2	2	-1	2	-1	0	-1	-1	2	-1	2
SNP0471	29	16.435	0	2	2	0	2	1	2	0	0	2	2	2	2	0	1	-1	2	0	0	2	0	0	2	2	2	2	1	0	0	2	2	2	2	2	0	-1	2	2	2	2	1	0	0	0	2	2	2
CIR278	30	0	0	2	2	0	2	2	2	2	0	2	2	0	2	2	2	0	2	0	0	2	2	0	2	2	2	2	2	2	0	2	0	2	2	2	2	0	2	2	2	2	2	2	0	2	2	2	2
SNP0262	30	0.871	2	2	-1	0	2	0	2	2	0	2	2	0	2	-1	2	0	2	0	0	2	2	-1	-1	2	2	2	2	2	0	2	0	2	2	2	2	1	2	2	2	2	2	2	0	-1	2	2	2
SNP0263	30	0.871	2	2	-1	0	2	0	2	2	0	2	2	0	2	-1	2	0	2	0	0	2	2	-1	-1	2	2	2	2	2	0	2	0	2	2	2	2	1	2	2	2	2	2	2	0	-1	2	2	2
SNP0303	30	2.286	2	2	2	1	2	-1	2	2	0	2	-1	0	2	2	2	0	2	0	0	2	2	0	2	2	2	2	1	2	0	2	0	2	2	2	2	1	2	2	2	2	2	2	0	0	-1	2	2
SNP0424	30	3.821	2	2	-1	-1	-1	0	2	2	2	2	-1	0	-1	-1	1	-1	0	2	2	2	2	0	-1	-1	2	2	2	-1	0	2	-1	2	2	2	2	1	-1	2	2	-1	2	2	0	-1	-1	2	2
SNP0423	30	3.821	2	2	-1	-1	-1	0	2	2	2	2	-1	0	-1	-1	1	-1	0	2	2	2	2	0	-1	-1	2	2	2	-1	0	2	-1	2	2	2	2	1	-1	2	2	-1	2	2	0	-1	-1	2	2
SNP0422	30	3.821	2	2	-1	-1	-1	0	2	2	2	2	-1	0	-1	-1	1	-1	0	2	2	2	2	0	-1	-1	2	2	2	-1	0	2	-1	2	2	2	2	1	-1	2	2	-1	2	2	0	-1	-1	2	2
SNP0460	30	4.384	2	2	2	-1	2	2	2	2	2	2	-1	0	2	2	0	0	0	2	-1	2	2	-1	2	2	-1	2	2	-1	0	-1	0	2	2	2	2	-1	2	2	2	2	2	2	-1	-1	2	-1	2
DPL0111a	30	5.069	2	2	2	0	2	0	2	2	2	2	2	0	2	2	0	0	0	2	2	2	2	0	2	2	2	2	2	2	0	2	0	2	2	2	2	0	2	2	2	2	1	2	0	2	2	2	2
CM0043a	30	5.519	2	2	2	0	-1	-1	2	2	2	-1	-1	0	-1	2	0	1	0	2	2	2	2	0	-1	2	2	2	2	2	0	2	0	-1	2	2	2	0	2	2	2	2	-1	2	0	2	2	2	-1
SNP0462	30	6.239	2	2	-1	0	-1	-1	2	2	-1	2	-1	-1	-1	2	2	-1	0	-1	-1	-1	2	0	-1	-1	2	2	2	-1	-1	2	0	2	2	-1	2	-1	2	2	2	2	2	2	-1	-1	-1	-1	-1
SNP0319	30	6.94	2	2	2	0	2	1	2	2	2	2	2	0	2	2	2	0	0	1	2	2	2	0	2	2	2	1	2	2	0	2	0	2	2	2	2	1	2	2	2	2	2	2	0	2	2	2	2
SNP0335	30	7.255	2	2	2	1	2	1	2	2	2	2	2	0	2	2	2	0	0	1	2	2	2	0	2	2	2	2	2	2	0	2	0	2	2	2	2	1	2	2	2	2	2	2	0	2	-1	2	2
SNP0461	30	7.624	2	2	2	1	2	1	2	2	2	2	2	0	2	2	0	0	0	2	2	2	2	0	2	2	2	2	2	2	0	2	0	2	2	2	2	1	2	2	2	2	2	2	0	2	2	2	2
SNP0205	30	7.877	2	2	2	1	2	1	2	2	2	2	2	0	2	2	2	0	0	1	2	2	2	0	2	2	2	2	2	2	0	2	0	2	2	2	2	1	2	2	2	2	2	2	0	2	2	2	2
SNP0439	30	8.161	-1	-1	0	0	-1	-1	2	-1	0	0	-1	0	0	0	0	-1	0	0	2	2	2	-1	-1	2	2	2	-1	-1	-1	2	0	0	2	2	2	0	2	2	2	2	1	-1	-1	-1	2	2	-1
SNP0201	30	8.591	2	2	-1	-1	-1	1	-1	-1	0	2	-1	0	2	-1	0	0	0	1	2	2	2	2	2	-1	-1	2	-1	2	0	2	-1	2	2	1	2	2	2	2	2	2	2	-1	0	-1	-1	2	2
SNP0218	30	9.435	-1	2	0	0	2	-1	2	2	2	2	2	-1	2	2	0	0	0	2	2	2	2	2	2	2	2	2	1	2	0	2	0	2	2	2	2	1	2	2	2	-1	2	2	0	-1	-1	-1	-1
SNP0432	30	9.823	-1	2	-1	0	-1	-1	-1	2	2	2	-1	0	2	-1	0	-1	0	2	2	2	-1	2	2	-1	2	2	2	2	0	2	0	-1	2	-1	2	0	2	2	-1	-1	2	2	-1	-1	2	-1	2
DPL0862a	30	10.279	2	2	0	1	2	2	2	2	2	2	2	0	2	2	0	0	0	2	2	2	2	2	2	2	2	2	1	2	0	2	1	2	2	2	2	0	2	2	2	2	2	2	0	2	2	2	2
SHIN-1304b	30	10.802	2	2	0	2	2	2	2	2	0	2	2	0	2	2	2	0	0	2	2	2	2	2	2	2	2	2	0	2	0	2	0	2	2	2	2	2	2	2	2	2	2	2	0	2	2	2	2
SNP0251	30	11.151	2	2	0	-1	2	2	2	2	0	2	-1	0	2	2	0	0	1	1	2	-1	2	2	2	2	2	2	0	2	0	2	0	2	2	2	-1	-1	2	-1	2	2	2	2	0	2	-1	2	2
BNL1017a	30	11.43	2	2	0	1	2	2	2	2	0	2	2	0	2	2	0	0	0	2	2	2	2	2	2	2	2	2	0	2	0	2	1	2	2	2	2	0	2	2	2	2	2	2	0	2	2	2	2
SNP0318	30	12.197	-1	-1	-1	-1	2	2	2	2	0	-1	-1	0	2	2	0	-1	-1	1	-1	2	2	2	2	2	2	2	0	-1	0	-1	-1	2	-1	2	-1	0	2	2	2	2	2	2	0	-1	-1	2	2
DPL0457a	30	12.48	2	2	0	0	2	2	2	2	0	2	2	0	2	2	0	0	0	2	2	2	2	2	2	2	2	2	0	2	0	2	0	2	2	2	2	0	2	2	2	2	2	2	0	2	2	2	2
BNL3257a	30	12.675	2	2	0	0	2	2	2	2	0	2	2	0	2	2	0	0	0	2	2	2	2	2	2	2	-1	2	-1	2	0	2	-1	2	2	2	2	0	2	2	2	2	2	2	-1	2	2	2	2
BNL3792a	30	12.791	2	2	0	1	2	2	2	2	0	2	2	0	2	2	0	0	0	2	2	2	2	2	2	2	2	2	0	2	0	2	0	2	2	2	2	0	2	2	2	2	2	2	0	2	2	2	2
DPL0357a	30	13.108	2	2	0	0	2	2	2	2	0	2	-1	0	-1	-1	0	0	0	2	2	2	2	2	2	2	2	2	0	2	0	2	0	2	2	2	2	0	2	2	2	2	2	2	0	2	2	2	-1
SNP0280	30	13.116	-1	-1	0	0	-1	-1	2	-1	-1	-1	-1	0	2	2	0	-1	-1	-1	-1	2	2	-1	-1	2	2	2	-1	2	0	-1	-1	2	2	2	2	-1	2	-1	-1	-1	2	2	0	-1	-1	-1	2
SNP0194	30	13.134	-1	-1	-1	-1	-1	2	-1	-1	0	-1	-1	0	-1	-1	0	0	0	-1	2	2	2	-1	2	-1	2	-1	-1	-1	0	-1	0	2	2	2	2	0	-1	-1	-1	-1	-1	2	0	-1	-1	-1	-1
SNP0195	30	13.134	-1	-1	-1	-1	-1	2	-1	-1	0	-1	-1	0	-1	-1	0	0	0	-1	2	2	2	-1	2	-1	2	-1	-1	-1	0	-1	0	2	2	2	2	0	-1	-1	-1	-1	-1	2	0	-1	-1	-1	-1
DC30102a	30	13.263	2	2	0	0	2	2	2	2	0	2	-1	-1	-1	-1	0	0	0	2	2	2	2	2	2	2	2	2	0	2	0	2	0	2	2	2	2	0	2	2	2	2	2	2	0	2	-1	2	-1
TMB1692a	30	13.417	2	2	0	0	2	0	2	2	0	2	2	0	2	2	0	1	0	2	2	2	2	2	2	2	2	2	0	2	0	2	0	2	2	2	2	0	2	2	2	2	2	2	0	2	2	2	2
SNP0214	30	13.626	2	-1	0	-1	-1	0	-1	-1	-1	0	-1	0	0	-1	-1	-1	-1	2	2	0	2	2	2	-1	2	-1	-1	2	-1	2	0	-1	2	2	2	-1	-1	2	2	2	1	2	-1	-1	-1	2	0
SNP0215	30	13.626	2	-1	0	-1	-1	0	-1	-1	-1	0	-1	0	0	-1	-1	-1	-1	2	2	0	2	2	2	-1	2	-1	-1	2	-1	2	0	-1	2	2	2	-1	-1	2	2	2	1	2	-1	-1	-1	2	0
MUSB0442a	30	13.766	2	2	0	1	2	1	2	2	0	2	2	0	2	2	0	0	0	2	2	2	2	2	2	2	2	2	0	2	0	2	0	2	2	2	2	0	2	2	2	2	2	2	0	2	2	2	2
DPL0877b	30	13.884	2	2	0	0	-1	2	2	2	0	-1	-1	0	-1	-1	0	0	0	2	2	2	2	2	2	2	2	2	0	2	0	2	0	-1	2	2	2	0	2	2	2	2	-1	2	0	2	2	2	-1
SNP0477	30	14.079	-1	2	0	1	2	0	2	-1	0	2	2	0	2	2	0	-1	0	2	2	2	2	2	2	2	2	2	-1	2	-1	2	0	2	2	-1	2	-1	2	2	2	2	2	2	-1	2	2	2	2
SNP0478	30	14.228	-1	2	0	1	2	0	2	-1	0	2	2	0	2	2	0	-1	0	2	2	2	2	2	2	2	2	2	-1	2	-1	2	0	2	2	-1	2	-1	2	2	2	2	2	2	-1	2	2	2	2
DPL0113a	30	14.347	2	2	0	1	2	1	2	2	0	2	2	0	2	2	0	0	0	2	2	2	2	2	2	2	2	2	0	2	0	2	0	2	2	2	2	0	2	2	2	2	2	2	0	2	2	2	2
DPL0030a	30	14.451	2	2	0	1	-1	-1	2	2	0	-1	-1	0	-1	-1	0	0	0	2	2	2	2	2	2	2	2	2	0	2	0	2	0	-1	2	2	2	0	2	2	2	2	-1	2	0	2	2	2	-1
SHIN-1199	30	14.493	2	2	0	0	2	0	2	2	0	2	2	0	2	2	0	0	0	2	2	2	2	2	2	2	2	2	0	2	0	2	2	2	2	2	2	0	2	2	2	2	2	2	0	2	2	2	2
SNP0245	30	14.996	2	2	0	0	-1	2	2	-1	0	-1	2	0	2	2	0	0	0	2	2	2	2	2	2	2	2	-1	0	-1	0	-1	0	2	2	2	-1	1	2	2	2	2	2	2	0	2	2	2	2
SNP0446	30	15.461	2	2	0	0	2	2	2	2	0	2	2	0	2	2	1	0	0	1	2	2	2	2	2	2	2	2	1	2	0	2	0	2	2	2	2	1	2	2	2	2	2	2	0	2	2	2	2
SNP0410	30	15.909	2	2	0	1	2	1	2	2	0	2	2	0	2	2	1	-1	0	1	2	2	2	2	2	2	2	2	0	2	0	2	0	2	2	2	2	1	2	2	2	2	2	2	0	2	2	2	2
SNP0371	30	16.063	2	2	0	1	2	1	2	2	0	2	2	0	2	2	1	0	0	1	2	2	2	2	2	2	2	2	0	2	0	2	0	2	2	2	2	1	2	2	2	2	2	2	0	2	2	2	2
SNP0409	30	16.319	2	2	0	1	2	1	2	2	0	2	2	0	2	2	1	0	0	1	2	2	2	2	2	2	2	2	1	2	0	2	0	2	2	2	2	1	2	2	2	2	2	2	0	2	2	2	2
SNP0295	30	16.74	2	2	0	1	2	0	2	2	0	2	2	0	2	2	1	0	0	2	2	2	2	2	2	2	2	2	1	2	0	2	0	2	2	2	2	1	2	2	2	2	2	2	0	2	2	2	2
SNP0306	30	16.965	-1	-1	0	1	2	2	2	-1	0	2	2	0	2	2	1	-1	0	2	2	2	-1	2	2	2	2	2	1	2	0	2	0	2	2	2	2	1	2	2	2	2	-1	2	0	-1	-1	2	2
DPL0686a	30	17.73	2	2	-1	-1	0	1	2	2	-1	0	0	-1	0	0	-1	-1	-1	2	2	2	2	2	2	2	2	2	-1	2	-1	2	-1	2	2	2	2	-1	-1	2	2	2	1	2	-1	2	1	2	0
BNL0387a	30	18.644	2	2	0	0	2	2	2	2	0	2	0	0	0	0	0	0	0	2	2	2	2	2	2	2	2	2	0	2	0	2	0	2	2	2	2	0	2	2	2	2	2	2	0	2	2	2	0
DPL0755a	30	19.108	2	2	1	0	2	0	2	2	0	2	2	0	2	2	0	0	1	2	2	2	2	1	2	2	2	2	0	2	1	2	0	2	2	2	2	1	2	2	2	2	2	2	0	2	2	2	2
COT035a	30	20.758	2	2	0	1	0	2	2	2	0	0	0	0	0	0	0	0	0	2	2	2	2	2	2	2	2	2	2	2	0	2	0	2	2	2	2	0	2	2	2	2	2	2	0	2	2	2	1
BNL3474a	30	21.066	2	2	0	1	0	2	2	2	0	0	0	-1	0	0	0	0	0	2	2	2	2	2	2	2	2	2	0	2	0	2	0	2	2	2	2	0	2	2	2	2	1	2	0	2	-1	-1	0
BNL3800a	30	22.297	2	2	0	0	-1	2	2	2	2	-1	-1	0	-1	-1	0	2	0	2	2	0	2	2	2	2	2	2	0	2	0	2	0	-1	2	2	2	0	2	2	2	2	-1	2	0	0	2	2	-1
SNP0332	30	23.981	2	2	0	0	0	-1	2	2	0	0	0	0	0	0	0	0	-1	1	2	2	2	2	2	2	2	2	0	2	0	2	0	2	2	2	2	0	2	2	2	2	1	2	0	2	0	2	0
DPL0133a	30	30.498	2	2	0	0	0	1	2	2	2	0	2	0	0	0	0	2	0	2	2	0	2	2	2	2	2	0	0	2	1	0	0	2	2	2	2	0	2	2	2	2	0	2	0	0	2	2	0
SNP0415	31	0	2	2	0	2	-1	2	2	2	-1	2	2	0	2	2	0	-1	2	2	-1	0	2	-1	2	-1	2	1	0	-1	2	-1	-1	-1	-1	2	2	-1	2	2	2	2	2	2	-1	-1	-1	2	2
DPL1609a	31	2.624	2	2	0	2	2	2	2	2	2	2	2	0	2	2	0	2	2	0	0	0	2	2	2	2	2	0	0	2	2	0	2	2	2	0	2	0	2	2	2	2	2	2	2	2	2	2	2
SNP0359	31	5.575	2	2	0	-1	2	2	0	2	2	2	-1	0	2	2	0	-1	-1	0	0	0	2	2	2	-1	2	0	2	2	2	0	2	2	2	1	2	-1	2	2	2	2	2	-1	2	-1	2	2	2
TMB1640a	31	8.077	2	2	0	2	2	2	0	2	2	2	2	0	2	2	0	2	2	0	0	0	2	2	2	2	2	1	1	2	2	0	2	2	2	0	2	0	2	2	2	2	2	2	2	2	2	2	2
SNP0379	31	10.465	-1	-1	-1	2	-1	2	0	2	-1	-1	2	0	2	2	1	2	0	-1	0	0	2	2	2	-1	-1	0	-1	-1	-1	-1	-1	2	-1	-1	2	-1	-1	2	2	2	-1	2	2	-1	-1	-1	2
SNP0459	31	16.072	2	-1	0	0	0	1	0	2	-1	-1	2	0	2	-1	0	2	0	2	2	0	2	2	-1	-1	2	1	-1	-1	0	-1	2	2	-1	2	2	1	2	2	2	2	2	-1	2	2	-1	2	-1
C2-038a	31	19.992	2	0	0	1	0	2	0	2	2	2	2	0	2	0	0	2	2	2	2	0	2	2	0	2	2	1	1	2	0	2	2	2	0	0	2	0	2	2	2	2	2	2	2	2	2	2	0
BNL3638a	31	23.403	2	0	0	1	0	2	0	2	0	2	2	0	0	0	2	2	2	2	2	0	2	2	0	2	2	2	0	2	0	2	2	0	0	0	2	0	2	2	2	2	2	2	2	2	2	2	0
TMB0834a	31	26.328	2	0	0	0	0	2	0	2	2	-1	2	0	0	0	1	2	1	2	2	0	2	2	0	2	2	1	0	2	0	2	2	0	0	0	2	0	2	2	2	2	2	2	2	2	2	2	0
SNP0125	32	0	-1	-1	-1	-1	-1	-1	0	0	0	-1	-1	-1	2	-1	-1	2	-1	0	0	0	0	-1	-1	-1	-1	2	-1	-1	-1	-1	-1	2	0	0	2	0	-1	-1	0	-1	0	-1	0	0	-1	2	-1
MUSS398b	32	0.99	0	2	2	0	0	0	0	0	0	2	0	0	2	2	0	2	0	0	0	0	0	0	2	0	2	-1	0	0	2	2	2	2	0	0	2	0	2	2	0	0	0	2	0	0	2	2	2
SNP0233	32	1.858	0	-1	-1	-1	0	-1	-1	0	0	2	0	0	2	-1	0	-1	-1	0	0	0	0	0	-1	0	2	2	-1	0	2	-1	-1	-1	0	0	-1	0	-1	2	0	-1	-1	2	0	0	2	-1	2
SNP0234	32	1.858	0	-1	-1	-1	0	-1	-1	0	0	2	0	0	2	-1	0	-1	-1	0	0	0	0	0	-1	0	2	2	-1	0	2	-1	-1	-1	0	0	-1	0	-1	2	0	-1	-1	2	0	0	2	-1	2
NAU2354a	32	3.835	0	2	2	2	0	2	0	1	0	2	0	0	2	2	0	2	0	0	0	0	0	0	2	0	2	2	1	0	2	2	2	2	0	0	2	0	2	2	0	0	0	2	0	0	2	2	2
SHIN-1542a	32	4.692	0	2	2	2	0	2	0	1	0	2	0	0	0	2	0	2	0	0	0	0	0	0	2	0	2	2	1	0	2	2	2	2	0	0	2	0	2	2	0	0	0	2	0	0	2	2	2
DPL0530b	32	6.329	0	2	2	0	2	2	0	0	0	2	0	0	2	2	0	2	0	0	0	0	0	0	2	0	2	-1	1	0	2	2	2	2	0	0	2	0	2	2	0	0	0	2	2	0	2	2	2
SNP0165	32	15.774	0	-1	-1	0	0	-1	-1	-1	-1	2	0	-1	0	-1	-1	2	0	-1	2	0	0	0	-1	0	-1	-1	-1	-1	-1	-1	2	-1	0	-1	-1	-1	-1	0	-1	0	0	-1	2	-1	-1	-1	-1
SNP0093	32	20.316	0	-1	-1	-1	0	-1	0	2	0	1	0	0	0	0	1	-1	0	1	2	0	0	0	0	0	2	2	1	0	2	2	2	2	0	0	-1	0	2	0	2	0	0	2	-1	0	2	2	0
SNP0092	32	33.986	0	0	2	2	-1	0	0	2	2	2	0	0	2	0	1	0	0	1	2	0	-1	0	-1	0	2	0	-1	-1	2	2	2	2	0	0	0	1	0	0	1	2	0	2	2	0	2	2	0
SNP0003	32	38.531	0	0	2	1	-1	-1	0	2	2	2	0	0	2	0	1	0	0	-1	0	0	0	0	0	-1	2	0	0	0	-1	-1	2	2	0	0	0	2	0	0	2	2	0	2	2	-1	-1	2	0
SNP0007	32	45.011	-1	0	-1	-1	-1	0	0	2	2	-1	-1	0	2	0	0	-1	0	0	0	-1	-1	0	-1	0	2	0	2	-1	2	2	2	1	0	-1	-1	2	0	0	2	2	0	2	2	-1	-1	2	0
SHIN-0817a	33	0	0	2	0	0	2	2	-1	0	2	0	2	2	0	0	0	0	0	2	2	2	2	2	1	2	0	2	2	2	0	-1	0	0	2	2	2	2	0	0	2	0	2	2	2	2	0	0	2
SNP0190	33	3.256	2	-1	0	0	-1	-1	0	0	2	2	0	2	2	2	0	0	0	-1	2	2	2	-1	-1	2	0	2	2	2	-1	2	-1	2	2	2	2	0	0	0	2	0	0	2	2	2	-1	0	2
DPL0150a	33	4.892	2	2	0	0	2	2	0	0	2	0	0	2	2	2	0	0	0	2	2	2	2	2	0	2	0	2	2	2	0	2	0	2	2	2	2	1	0	0	2	0	0	2	2	2	0	0	2
SNP0221	33	5.997	-1	-1	0	2	-1	2	-1	0	2	-1	-1	-1	-1	-1	-1	-1	-1	2	-1	2	-1	-1	-1	-1	-1	2	2	2	-1	-1	-1	-1	2	2	-1	2	-1	0	2	0	2	2	2	-1	-1	0	2
SNP0470	33	6.804	2	2	-1	1	-1	2	0	0	2	0	2	2	2	2	0	-1	0	2	-1	2	2	2	-1	-1	0	2	2	-1	0	2	0	1	2	2	-1	2	-1	0	2	0	1	2	2	-1	-1	-1	2
DPL1144a	33	7.205	2	2	0	-1	2	2	0	0	2	0	-1	2	2	-1	0	0	0	2	2	2	2	2	-1	2	0	2	2	2	0	2	0	-1	2	2	-1	-1	0	0	2	0	-1	2	2	2	0	0	-1
SNP0355	33	8.462	2	-1	0	0	2	-1	0	0	2	1	1	2	2	2	0	0	1	2	2	2	2	2	2	-1	0	2	2	2	0	2	0	2	2	2	2	1	1	-1	2	0	1	2	2	-1	-1	0	2
SNP0412	33	9.455	2	2	0	0	2	2	0	0	2	0	-1	2	2	2	0	0	0	2	2	2	2	2	2	2	0	2	2	2	0	2	0	1	2	2	2	1	-1	0	2	0	1	2	2	-1	0	0	2
SNP0283	33	10.554	2	2	-1	-1	-1	-1	0	0	-1	-1	-1	2	2	2	0	0	-1	-1	-1	2	2	-1	-1	2	-1	2	2	-1	-1	-1	-1	-1	2	2	2	2	0	-1	2	0	1	-1	1	-1	-1	-1	-1
SNP0407	33	11.576	-1	-1	0	-1	-1	-1	-1	0	2	0	-1	2	-1	-1	0	-1	2	-1	0	2	2	-1	2	2	0	2	-1	2	-1	2	-1	1	-1	-1	-1	-1	-1	-1	2	0	2	-1	2	-1	-1	0	2
SNP0290	33	12.22	-1	2	0	-1	-1	-1	0	0	-1	0	-1	2	-1	2	0	0	-1	0	0	2	2	2	-1	-1	-1	2	2	-1	0	-1	-1	2	2	1	2	2	-1	-1	-1	0	1	-1	2	-1	-1	-1	-1
DPL0745a	33	13.517	0	2	0	0	2	2	0	0	2	0	1	2	0	2	0	0	0	0	0	2	2	2	1	2	0	2	2	2	0	2	1	1	2	2	2	1	0	0	2	0	2	2	2	2	0	0	2
MUCS080a	33	15.826	0	2	0	0	2	2	0	0	2	0	2	2	0	2	0	0	0	0	0	2	2	2	2	2	0	2	2	2	0	2	1	2	0	2	2	2	0	0	2	0	2	-1	2	2	0	0	2
TMB2483a	33	17.118	0	2	0	0	2	2	0	0	2	0	2	2	0	2	0	0	0	0	0	2	2	2	2	2	0	2	2	2	0	2	0	1	0	2	0	1	0	0	2	0	1	2	2	2	0	0	2
SNP0237	33	19.426	-1	2	-1	-1	-1	-1	0	0	-1	-1	-1	2	-1	-1	0	-1	-1	0	0	-1	-1	-1	-1	-1	0	2	2	-1	-1	-1	0	-1	0	1	0	2	0	-1	2	-1	2	2	2	-1	-1	0	2
SNP0370	33	20.745	-1	-1	-1	0	-1	-1	0	0	0	0	1	2	-1	-1	-1	-1	0	0	0	-1	2	2	2	2	0	2	2	-1	0	-1	2	0	0	2	0	1	-1	-1	2	0	1	2	2	-1	-1	0	2
SNP0330	33	22.673	0	2	-1	2	-1	-1	0	0	-1	0	-1	-1	0	2	0	0	0	-1	0	2	2	2	2	2	1	2	2	2	-1	2	2	0	0	1	0	1	0	0	2	0	1	2	1	-1	-1	-1	2
SHIN-1641a	34	0	0	0	0	0	2	2	2	-1	2	2	2	0	2	0	0	0	2	0	0	2	2	2	0	2	0	0	2	2	0	2	2	0	0	2	0	0	0	0	0	0	2	2	0	0	0	0	0
SNP0213	34	15.852	0	2	2	1	-1	2	0	0	2	2	2	0	2	-1	0	2	2	2	2	0	2	2	2	2	0	0	1	2	0	2	1	2	0	2	0	1	2	0	0	0	2	0	0	-1	0	0	2
DPL1052a	34	17.434	0	2	2	1	2	2	0	0	2	2	2	0	2	2	0	2	2	2	2	0	2	2	2	2	0	0	1	2	0	2	1	2	0	2	0	2	2	0	0	0	-1	-1	0	0	0	0	2
SNP0480	34	18.428	0	-1	2	2	2	-1	0	0	2	2	-1	0	2	2	0	2	2	-1	2	0	2	2	-1	-1	0	0	1	-1	-1	2	-1	2	-1	2	-1	-1	2	0	0	0	2	0	0	-1	-1	0	2
SNP0451	34	19.528	0	2	2	-1	2	-1	0	0	2	2	-1	0	2	2	0	2	2	2	-1	0	2	-1	2	2	0	0	1	2	0	2	1	2	0	2	0	1	2	0	0	0	2	0	0	0	0	0	2
JESPR274a	35	0	0	2	2	2	2	2	0	2	0	2	2	2	2	2	2	2	2	2	2	2	2	0	2	0	0	0	0	2	2	0	2	2	2	2	0	0	2	2	2	0	2	2	0	0	2	2	2
DPL0175a	35	19.153	0	2	2	1	0	2	0	2	0	0	0	2	2	0	2	2	0	2	2	0	2	0	0	0	0	0	0	2	2	0	0	2	0	0	0	0	0	2	2	0	2	2	0	0	0	2	0
DPL0679a	35	26.93	0	0	2	1	0	2	0	2	0	0	0	2	2	0	2	2	0	2	2	0	2	0	0	0	0	0	0	2	2	0	1	0	0	0	0	0	0	0	2	0	2	2	0	0	0	2	0
SNP0199	36	0	-1	0	-1	2	-1	2	-1	2	2	0	-1	-1	2	-1	0	2	0	-1	0	0	0	0	0	-1	0	2	-1	0	2	2	0	-1	0	-1	0	2	2	2	0	0	0	2	2	-1	-1	0	2
SHIN-0779a	36	9.567	2	0	0	0	0	2	0	2	2	0	0	2	0	0	0	2	-1	0	0	0	0	0	2	2	0	2	0	0	2	2	2	2	0	0	0	0	2	2	0	0	0	2	2	2	0	0	0
BNL3895a	36	25.344	2	0	0	2	0	2	0	2	0	0	0	2	2	0	2	2	2	0	0	0	0	0	2	2	0	2	0	0	0	2	2	1	2	2	0	0	2	2	0	0	2	2	0	0	2	2	2
DPL0431a	36	27.117	2	0	0	0	2	0	0	2	0	0	0	2	2	0	2	0	0	0	0	0	0	0	0	2	0	2	1	0	0	1	0	0	2	2	0	0	2	0	0	0	2	2	1	0	2	2	0
SNP0395	36	41.636	2	0	0	2	2	2	0	2	0	0	1	0	2	0	2	0	2	0	0	0	0	0	0	2	0	2	1	2	-1	0	1	0	2	2	0	1	2	0	0	0	2	2	2	-1	-1	2	2
SNP0388	36	45.855	2	0	-1	-1	-1	-1	-1	2	0	0	-1	0	2	0	2	0	2	0	0	0	0	-1	0	-1	0	2	2	2	-1	0	-1	0	2	2	0	2	-1	0	0	0	2	2	1	-1	-1	2	2
TMB1288a	36	51.794	2	2	0	2	2	1	0	2	0	0	0	0	2	0	0	0	2	1	1	0	0	0	0	2	0	2	1	2	0	0	0	0	2	2	0	2	2	0	0	0	2	1	2	0	2	2	2
SNP0052	36	55.461	2	2	0	-1	2	-1	-1	2	-1	-1	-1	0	2	0	0	0	-1	1	2	0	-1	0	0	2	0	2	2	2	-1	0	0	-1	-1	2	-1	2	-1	-1	0	0	2	2	0	-1	2	-1	2
SNP0034	37	0	0	-1	-1	0	-1	2	-1	0	0	0	-1	0	2	2	2	2	0	2	2	0	2	-1	-1	2	0	2	2	2	2	-1	2	2	2	1	0	2	2	2	0	0	2	2	2	0	0	0	-1
STV123a	37	2.887	0	2	2	0	2	2	0	0	0	0	1	0	2	0	1	2	-1	2	2	0	2	0	0	2	0	2	2	2	2	2	2	2	2	2	0	2	2	2	0	-1	2	2	2	0	2	0	2
SNP0094	37	7.456	0	2	-1	2	2	2	0	0	0	0	1	0	2	2	1	-1	0	2	2	0	2	0	2	-1	0	2	2	2	0	2	1	1	-1	0	0	2	2	2	0	-1	2	-1	2	0	-1	0	2
SNP0002	37	11.162	-1	2	-1	-1	-1	2	0	-1	0	-1	2	0	2	2	1	2	0	1	2	0	2	0	-1	2	0	2	2	2	0	2	2	2	2	1	0	2	2	2	0	0	2	2	2	0	-1	0	2
SNP0284	37	14.248	0	-1	-1	-1	2	-1	-1	0	0	0	-1	0	2	-1	-1	-1	1	2	2	0	2	-1	2	2	0	2	2	-1	0	-1	2	2	2	0	0	0	2	-1	0	0	2	-1	2	0	-1	-1	2
DPL1550a	37	24.91	0	2	2	0	0	1	0	0	0	0	0	0	-1	-1	2	2	0	-1	2	2	0	0	-1	2	0	2	2	0	0	2	2	2	0	2	0	0	2	2	0	0	2	2	2	0	0	2	-1
SNP0126	37	27.842	-1	-1	-1	0	-1	2	0	0	-1	-1	-1	0	0	-1	-1	2	2	2	2	2	-1	-1	0	2	0	2	2	0	-1	-1	-1	0	0	2	0	0	2	2	0	-1	-1	-1	-1	-1	-1	-1	0
SNP0138	37	31.065	-1	2	2	0	0	2	-1	0	0	1	0	0	0	0	2	2	0	1	2	2	0	0	-1	2	0	2	2	2	-1	-1	-1	0	0	2	0	0	2	2	0	-1	2	2	2	0	2	2	0
SNP0314	37	34.127	0	2	2	0	-1	0	-1	0	0	1	-1	0	0	0	-1	2	2	2	2	2	0	0	-1	2	0	2	1	0	0	2	2	0	0	2	0	0	2	-1	0	0	2	2	2	-1	-1	2	2
STV031a	38	0	2	2	2	0	1	0	2	2	2	1	2	2	2	1	1	0	0	2	2	0	0	2	2	0	1	2	0	2	0	2	2	1	2	2	2	2	2	0	2	0	2	2	2	2	2	2	2
SNP0240	38	5.157	-1	-1	2	0	2	0	2	2	2	0	-1	2	2	2	2	0	0	0	2	0	-1	2	2	-1	0	2	-1	-1	0	2	2	-1	2	2	2	2	2	0	2	0	2	2	2	-1	2	2	2
SNP0445	38	6.672	-1	2	2	-1	-1	0	-1	2	-1	0	2	2	2	2	0	-1	-1	-1	2	-1	-1	2	2	0	0	-1	-1	2	0	-1	-1	2	-1	2	2	-1	-1	0	2	0	-1	-1	-1	-1	-1	-1	2
SNP0399	38	8.317	0	2	2	-1	-1	0	2	2	2	2	-1	2	2	2	2	0	0	1	2	0	-1	2	2	-1	0	2	1	2	0	2	2	2	2	2	2	-1	2	0	2	0	-1	2	2	-1	-1	2	2
SNP0398	38	8.317	0	2	2	-1	-1	0	2	2	2	2	-1	2	2	2	2	0	0	1	2	0	-1	2	2	-1	0	2	1	2	0	2	2	2	2	2	2	-1	2	0	2	0	-1	2	2	-1	-1	2	2
SNP0050	38	17.344	0	2	2	-1	2	0	2	2	2	2	-1	0	-1	0	1	-1	2	1	2	0	-1	2	2	0	0	2	1	0	-1	2	2	-1	2	2	2	2	2	0	2	1	2	2	2	2	0	2	2
DPL0570a	39	0	0	0	0	2	0	0	0	0	0	0	0	0	0	0	0	0	0	0	0	0	0	0	2	0	0	0	0	0	0	0	0	0	0	0	0	0	0	0	0	0	0	0	0	0	0	0	2
DPL1931a	39	0.531	0	0	0	1	0	0	0	0	0	0	0	0	0	0	0	0	0	0	0	0	0	0	2	0	0	0	0	0	0	0	0	0	0	0	0	0	0	0	0	0	0	0	0	0	0	0	2
DPL0500a	40	0	2	-1	0	0	2	0	2	2	0	0	2	2	0	0	2	0	0	2	2	2	2	0	0	2	2	2	0	0	2	2	0	2	2	2	2	2	2	2	2	2	0	2	0	0	2	0	0
DPL0522a	40	4.579	2	2	0	2	2	0	2	-1	0	1	2	2	0	0	2	0	1	2	2	2	2	0	0	2	2	2	2	0	2	2	0	2	2	2	2	2	2	2	2	2	0	2	0	0	2	0	0
DPL0252a	41	0	0	0	0	0	0	0	0	0	0	0	1	0	0	2	0	0	2	0	0	0	0	0	0	0	0	0	0	0	0	0	0	0	0	0	0	0	1	0	0	0	0	0	0	0	0	0	2
DPL1379a	41	1.569	0	0	0	0	0	0	0	0	0	0	0	0	0	2	0	0	2	0	0	0	0	0	2	0	0	0	0	0	0	0	0	0	0	0	0	0	1	0	0	0	0	0	0	0	0	0	2
DC30147a	42	0	2	2	-1	-1	-1	0	-1	-1	0	2	2	2	0	2	0	2	2	0	-1	2	-1	2	-1	2	2	0	2	2	2	-1	2	2	0	2	2	2	2	0	0	2	0	0	0	2	2	0	2
SNP0384	42	1.82	-1	2	-1	0	-1	0	2	0	0	2	2	2	0	2	2	2	2	2	2	2	2	2	0	0	2	0	1	-1	2	-1	2	2	0	2	2	1	2	-1	0	2	0	0	1	2	0	0	2
DPL0863a	42	3.838	2	2	2	1	2	0	2	-1	0	2	2	2	0	2	0	2	2	2	2	2	2	2	0	0	2	0	1	2	2	2	2	2	0	2	2	1	2	0	0	2	-1	0	0	2	1	0	2
SNP0222	42	4.919	2	2	2	-1	-1	0	2	0	0	2	2	1	0	2	2	2	-1	2	2	2	-1	2	2	0	2	0	1	2	2	2	2	2	0	2	2	1	2	0	0	2	0	0	0	2	2	-1	2
SNP0258	42	5.863	2	2	2	0	2	0	2	0	0	2	2	2	0	2	2	2	2	2	2	2	2	2	2	0	2	0	1	2	2	2	2	2	0	2	2	1	2	0	0	2	0	0	1	2	1	0	2
SNP0219	42	7.703	2	2	2	0	2	0	0	0	0	2	-1	2	0	2	2	2	-1	2	2	2	2	2	-1	0	2	0	2	2	2	2	2	2	0	2	2	2	2	0	0	2	-1	0	0	-1	0	0	2
SNP0298	42	8.484	2	2	2	0	2	-1	0	0	0	2	2	2	0	2	2	2	2	2	2	2	2	2	2	0	2	0	2	2	2	2	2	2	0	2	2	2	2	0	0	2	0	0	0	2	-1	0	2
SNP0320	42	9.109	-1	2	2	-1	-1	-1	0	0	0	2	-1	2	0	2	2	2	2	2	2	-1	2	2	-1	0	2	-1	1	2	2	2	2	2	0	2	2	1	2	-1	0	2	0	0	0	-1	-1	0	2
SNP0247	42	9.806	0	-1	2	2	-1	-1	-1	0	-1	-1	-1	2	0	2	2	-1	-1	2	2	-1	-1	-1	-1	0	-1	0	-1	-1	2	-1	2	-1	0	-1	-1	0	2	0	0	-1	0	-1	-1	-1	-1	-1	2
BNL1034b	42	10.509	2	2	2	2	2	0	0	0	0	2	2	-1	0	2	2	2	2	2	2	2	2	2	2	0	2	0	2	2	2	2	2	2	0	2	0	0	2	0	0	2	0	0	0	2	-1	-1	2
SNP0270	42	11.312	2	2	2	1	1	0	0	0	0	2	2	2	0	2	2	2	2	2	2	2	2	2	2	0	2	0	0	2	2	2	2	2	0	2	0	0	2	0	0	2	0	0	0	2	0	0	2
SNP0321	42	12.685	-1	0	-1	-1	-1	-1	-1	-1	0	2	-1	-1	0	-1	2	2	-1	2	2	2	-1	-1	2	-1	2	0	1	2	-1	-1	-1	0	2	2	0	-1	-1	0	0	2	0	-1	0	-1	-1	0	-1
BNL2589a	42	13.423	0	0	2	2	2	0	0	0	0	2	2	2	0	2	2	2	1	2	2	2	2	2	2	0	2	0	1	2	0	2	2	2	2	1	0	0	2	0	0	2	0	0	0	2	2	0	2
SNP0455	42	14.256	0	0	2	2	-1	0	0	0	0	2	-1	-1	0	2	2	-1	2	2	2	2	2	2	2	0	2	0	2	2	2	2	2	-1	-1	-1	0	0	2	0	0	2	0	0	0	2	-1	-1	2
SNP0484	42	14.922	0	0	2	2	2	0	0	0	-1	2	2	2	0	2	2	2	-1	-1	2	2	-1	2	2	0	2	0	1	2	2	2	2	2	2	2	0	-1	2	0	0	2	0	-1	0	2	-1	0	-1
SNP0239	42	15.4	0	-1	2	-1	2	0	0	0	0	2	-1	2	0	2	2	2	2	2	2	2	2	2	2	0	2	0	1	2	-1	2	2	2	2	2	0	0	2	0	0	2	0	0	1	2	-1	0	2
TMB1387a	42	16.021	0	0	2	1	2	0	0	-1	0	2	2	2	0	2	2	2	2	2	2	2	2	2	2	0	2	0	2	2	2	2	2	2	2	2	0	0	2	0	0	2	0	0	0	2	1	0	2
SNP0186	42	16.698	0	0	2	-1	-1	-1	0	0	0	2	2	2	0	2	2	2	2	2	2	2	2	2	2	0	2	0	2	2	2	2	2	2	2	2	0	0	2	0	0	2	0	0	0	-1	2	0	2
SNP0394	42	17.373	0	0	2	1	2	0	0	0	0	2	-1	2	0	2	2	2	2	2	2	2	2	1	2	0	2	0	1	2	2	2	2	2	2	2	0	0	2	0	0	2	0	0	1	2	2	0	2
SNP0393	42	17.373	0	0	2	1	2	0	0	0	0	2	-1	2	0	2	2	2	2	2	2	2	2	1	2	0	2	0	1	2	2	2	2	2	2	2	0	0	2	0	0	2	0	0	1	2	2	0	2
SNP0224	42	18.153	0	0	0	2	2	1	0	0	0	2	-1	2	0	2	2	2	-1	2	2	2	2	2	2	0	2	0	2	-1	-1	2	2	2	2	2	0	0	2	0	0	2	0	0	1	2	-1	0	2
SNP0216	42	18.572	0	0	-1	1	2	0	0	0	0	2	2	2	0	2	2	2	2	2	2	2	2	2	2	0	2	0	2	2	2	2	2	2	2	2	0	0	2	0	0	2	0	0	0	2	1	0	2
SNP0353	42	19.098	0	0	2	2	2	-1	0	0	0	2	2	2	0	2	2	2	2	2	2	2	2	2	2	0	2	0	1	2	2	2	2	2	2	2	0	0	2	0	0	2	0	0	1	2	2	0	2
MUCS028	42	20.248	2	2	2	2	2	2	2	0	0	2	2	2	0	2	2	2	2	2	2	2	2	2	2	0	2	0	2	2	2	2	2	2	0	2	2	0	2	0	2	2	2	2	0	2	2	0	2
SNP0360	42	21.188	0	0	0	1	2	0	0	0	0	2	2	2	0	2	2	2	2	2	2	2	2	2	2	0	2	0	1	2	2	2	2	2	2	2	0	0	2	0	0	2	0	0	1	2	2	0	2
SNP0037	42	21.636	0	-1	2	-1	-1	0	-1	-1	0	2	-1	2	-1	-1	2	-1	2	2	-1	-1	2	2	-1	0	-1	0	2	-1	-1	-1	-1	2	2	-1	0	0	-1	-1	-1	-1	-1	-1	2	-1	-1	-1	-1
SNP0339	42	22.118	-1	0	-1	0	-1	-1	-1	-1	0	2	2	2	0	2	2	-1	-1	-1	2	2	2	-1	2	-1	2	0	2	-1	-1	-1	2	2	2	2	-1	0	-1	-1	0	-1	-1	-1	1	-1	-1	0	2
DPL0585a	42	22.806	0	0	0	1	2	0	0	-1	0	2	2	2	0	2	2	2	-1	2	2	2	2	2	2	0	-1	0	2	0	2	2	2	2	2	2	0	0	2	0	0	2	0	0	0	2	2	0	2
SNP0437	42	23.551	0	0	-1	0	2	0	0	0	0	2	-1	2	0	2	2	2	-1	2	2	2	2	2	2	0	2	0	1	0	2	2	2	2	2	2	0	0	2	0	0	2	0	0	2	2	-1	-1	2
SNP0317	42	23.688	-1	-1	-1	0	-1	-1	0	-1	0	-1	2	-1	-1	2	2	-1	-1	-1	2	2	-1	-1	2	-1	2	-1	2	-1	2	-1	-1	-1	2	-1	0	0	-1	-1	-1	-1	-1	-1	-1	-1	-1	0	2
SNP0275	42	23.759	0	-1	-1	-1	-1	-1	0	0	0	-1	-1	2	-1	-1	-1	-1	-1	2	-1	2	2	-1	-1	-1	2	0	-1	-1	-1	-1	-1	-1	2	2	0	0	-1	-1	-1	-1	0	-1	2	-1	-1	-1	2
SNP0276	42	23.759	0	-1	-1	-1	-1	-1	0	0	0	-1	-1	2	-1	-1	-1	-1	-1	2	-1	2	2	-1	-1	-1	2	0	-1	-1	-1	-1	-1	-1	2	2	0	0	-1	-1	-1	-1	0	-1	2	-1	-1	-1	2
SNP0310	42	24.171	0	0	-1	-1	-1	0	-1	-1	0	-1	-1	2	0	-1	-1	-1	2	-1	2	2	2	-1	-1	-1	2	0	2	-1	-1	-1	2	-1	2	2	0	0	2	0	-1	-1	-1	-1	2	-1	-1	0	-1
SNP0311	42	24.171	0	0	-1	-1	-1	0	-1	-1	0	-1	-1	2	0	-1	-1	-1	2	-1	2	2	2	-1	-1	-1	2	0	2	-1	-1	-1	2	-1	2	2	0	0	2	0	-1	-1	-1	-1	2	-1	-1	0	-1
SNP0217	42	24.376	0	0	0	-1	2	-1	0	0	0	2	2	2	0	-1	2	-1	-1	2	2	2	2	2	-1	0	2	0	2	0	2	2	-1	-1	-1	2	0	0	2	-1	0	2	0	0	2	-1	-1	0	2
SNP0438	42	24.573	-1	-1	-1	-1	-1	-1	0	0	0	2	2	2	0	2	2	2	2	-1	2	-1	-1	2	-1	-1	2	0	2	0	2	2	2	2	2	2	0	0	2	0	0	2	0	0	2	2	-1	0	2
SNP0413	42	25.485	0	0	0	1	2	0	0	0	0	2	2	2	0	2	2	2	2	2	2	2	2	2	2	0	2	0	1	0	2	2	2	2	2	2	0	0	2	0	0	2	0	2	2	2	2	0	2
BNL1151a	42	26.411	0	0	0	1	2	0	0	0	0	2	2	2	0	2	-1	2	2	2	2	2	2	2	2	0	2	0	2	0	2	2	2	2	2	2	0	1	2	0	0	2	0	2	2	2	1	0	2
TMB2281a	42	26.836	0	0	0	1	2	0	0	0	0	2	2	2	0	2	2	2	2	2	2	2	2	2	2	0	2	0	2	0	2	2	2	2	2	2	0	1	2	0	0	2	0	2	2	2	2	0	2
SNP0269	42	27.64	0	-1	0	1	-1	0	-1	0	0	2	2	2	0	2	2	2	-1	-1	2	2	2	2	-1	0	2	0	0	0	2	-1	2	2	2	2	0	2	2	0	0	2	0	2	-1	-1	-1	0	2
BNL3431a	42	29.718	0	0	0	2	2	0	0	0	1	2	2	2	0	2	2	2	2	2	2	2	2	2	2	0	2	0	2	0	1	0	2	2	2	2	0	0	2	0	0	2	0	2	2	2	2	0	2
DPL0050a	42	35.311	0	-1	0	2	2	0	0	-1	0	1	2	2	0	0	1	2	2	2	2	2	2	2	0	0	2	0	1	0	2	2	2	0	2	2	0	0	2	0	0	2	0	2	2	2	0	0	0
BNL0261a	43	0	2	2	0	1	0	0	2	0	0	0	2	2	0	0	2	0	0	2	2	0	2	2	0	0	2	2	2	0	2	2	2	0	2	2	0	0	2	0	0	0	0	0	0	0	1	2	0
BNL1408a	43	8.292	2	2	0	2	2	2	2	0	0	2	2	2	0	0	2	0	0	2	2	0	2	2	0	0	2	2	2	2	2	2	2	1	2	2	0	0	2	0	0	2	0	-1	0	0	2	2	1
DPL1121a	43	14.419	2	2	0	0	2	2	2	0	0	2	2	2	0	0	2	0	0	2	2	2	2	2	0	0	2	2	2	2	2	2	2	0	2	0	0	0	2	0	0	2	1	0	2	0	1	0	0
DPL1846a	43	18.057	2	2	0	0	2	2	2	0	0	2	2	2	0	0	2	0	0	0	0	1	2	2	0	0	2	2	2	2	2	2	2	0	2	0	0	2	2	2	0	2	0	0	0	0	2	0	0
BNL3649b	43	23.468	2	2	0	0	2	2	1	0	0	2	2	2	0	0	2	0	0	0	0	2	2	2	0	0	2	2	1	1	2	2	2	1	2	0	0	1	2	2	0	2	0	0	0	0	1	0	0
SNP0380	43	26.719	-1	-1	0	0	-1	2	2	0	0	2	0	2	0	0	2	0	0	2	2	2	2	2	0	-1	2	1	1	1	2	2	-1	-1	2	0	0	0	0	0	0	2	2	0	-1	0	2	0	0
SNP0166	43	33.521	0	2	0	0	1	2	2	0	-1	2	2	2	0	2	1	0	-1	0	-1	2	2	2	-1	0	2	2	2	0	2	-1	2	-1	2	0	0	2	2	2	0	2	0	-1	0	0	2	0	2
SNP0167	43	33.521	0	2	0	0	1	2	2	0	-1	2	2	2	0	2	1	0	-1	0	-1	2	2	2	-1	0	2	2	2	0	2	-1	2	-1	2	0	0	2	2	2	0	2	0	-1	0	0	2	0	2
SNP0058	44	0	-1	0	-1	-1	-1	-1	2	0	2	1	2	-1	1	-1	2	2	-1	1	0	-1	0	-1	-1	2	2	2	1	2	-1	2	-1	0	2	0	0	0	2	2	2	-1	1	0	2	-1	-1	-1	0
SNP0140	44	1.118	2	0	0	-1	-1	-1	2	0	2	1	-1	0	1	2	2	2	0	-1	0	2	0	2	2	2	2	2	1	0	2	2	2	2	2	0	0	0	2	2	2	0	1	0	2	0	-1	2	2
SNP0147	44	4.516	2	-1	2	2	-1	2	2	0	2	0	2	0	1	2	2	2	2	2	2	2	0	2	2	2	2	2	0	2	2	2	2	2	2	0	0	0	2	2	2	0	2	0	2	0	2	2	2
SNP0179	44	5.317	-1	0	2	2	-1	2	2	0	2	0	2	0	1	2	2	2	2	2	2	2	0	2	2	2	2	2	1	2	2	2	2	2	2	0	0	0	2	2	2	0	2	0	2	0	2	2	2
SNP0048	44	6.019	2	0	2	-1	-1	-1	2	0	2	0	2	0	1	2	2	2	2	2	2	2	0	2	2	2	2	2	0	2	2	2	2	2	2	0	0	0	-1	2	2	0	2	0	2	-1	-1	2	2
SNP0042	44	6.363	2	-1	2	2	2	2	2	0	2	0	2	0	1	2	2	2	2	2	2	2	0	2	2	-1	2	2	1	-1	2	2	2	2	2	0	0	0	2	2	2	0	2	0	2	0	-1	2	2
SNP0487	44	6.912	2	-1	2	2	-1	2	2	-1	-1	0	2	0	-1	2	2	-1	2	-1	2	-1	-1	-1	2	2	2	-1	1	2	-1	-1	-1	2	2	0	-1	-1	2	2	2	-1	2	0	-1	-1	2	-1	-1
SNP0486	44	6.912	2	-1	2	2	-1	2	2	-1	-1	0	2	0	-1	2	2	-1	2	-1	2	-1	-1	-1	2	2	2	-1	1	2	-1	-1	-1	2	2	0	-1	-1	2	2	2	-1	2	0	-1	-1	2	-1	-1
SNP0488	44	6.912	2	-1	2	2	-1	2	2	-1	-1	0	2	0	-1	2	2	-1	2	-1	2	-1	-1	-1	2	2	2	-1	1	2	-1	-1	-1	2	2	0	-1	-1	2	2	2	-1	2	0	-1	-1	2	-1	-1
SNP0164	44	7.168	2	0	2	2	-1	2	2	0	2	0	2	0	1	2	2	-1	2	2	2	2	0	2	2	2	2	2	1	2	2	2	2	2	2	0	0	0	2	2	2	0	2	0	2	0	2	2	2
SNP0016	44	7.429	-1	0	-1	2	-1	2	2	0	2	0	2	0	1	2	2	-1	2	2	2	2	0	2	-1	2	2	2	1	1	-1	2	2	-1	2	0	0	0	2	2	2	-1	2	0	2	-1	2	2	2
SNP0053	44	7.761	2	0	2	2	2	2	2	0	2	0	2	0	1	2	2	2	2	2	2	2	0	2	2	2	2	2	1	1	2	2	2	2	2	0	0	0	2	2	2	0	2	0	2	0	2	2	2
SNP0051	44	8.245	2	0	2	2	2	2	2	0	2	0	2	0	1	2	2	2	2	2	2	2	0	2	2	2	2	2	1	1	2	2	2	2	2	0	0	0	2	2	2	0	2	0	2	-1	-1	2	2
SNP0096	44	8.925	2	0	-1	2	-1	-1	2	0	2	0	-1	0	0	2	2	2	-1	2	2	-1	0	-1	2	2	2	2	1	1	-1	2	-1	-1	2	0	0	0	-1	-1	2	0	2	0	2	0	2	-1	2
BNL4011b	44	9.417	2	0	2	0	2	2	2	2	2	0	2	0	0	2	2	2	2	2	2	2	0	2	2	2	2	2	2	2	2	2	2	2	2	0	0	0	2	2	2	0	2	0	2	0	2	2	2
BNL1066a	44	10.188	2	0	2	2	2	2	2	0	2	0	2	0	2	2	2	2	2	2	2	2	0	2	2	2	2	2	2	2	-1	2	2	2	2	0	0	-1	2	2	2	0	2	0	2	0	2	2	2
SNP0171	44	10.804	-1	-1	2	-1	-1	2	2	0	2	-1	-1	0	0	2	2	-1	-1	2	2	-1	-1	-1	-1	-1	2	2	0	-1	-1	-1	2	-1	2	-1	0	-1	2	-1	2	0	-1	-1	2	-1	-1	-1	-1
SNP0172	44	10.804	-1	-1	2	-1	-1	2	2	0	2	-1	-1	0	0	2	2	-1	-1	2	2	-1	-1	-1	-1	-1	2	2	0	-1	-1	-1	2	-1	2	-1	0	-1	2	-1	2	0	-1	-1	2	-1	-1	-1	-1
SNP0358	44	11.424	2	0	2	2	0	-1	2	0	-1	-1	-1	-1	2	2	2	-1	2	2	-1	-1	-1	2	-1	2	2	2	-1	2	2	2	-1	2	2	0	0	0	2	2	2	-1	2	-1	2	-1	2	2	-1
SNP0357	44	11.424	2	0	2	2	0	-1	2	0	-1	-1	-1	-1	2	2	2	-1	2	2	-1	-1	-1	2	-1	2	2	2	-1	2	2	2	-1	2	2	0	0	0	2	2	2	-1	2	-1	2	-1	2	2	-1
SNP0184	44	12.803	2	0	2	2	1	2	2	0	2	0	2	0	2	2	2	2	2	2	2	2	0	2	2	2	2	2	0	1	2	2	2	2	2	0	0	0	2	2	2	0	1	0	2	0	-1	2	2
SNP0183	44	15.013	2	0	0	2	0	2	2	0	2	1	2	0	2	2	2	2	1	0	0	2	0	2	2	2	2	2	1	2	2	2	2	2	2	0	0	0	2	2	2	0	1	0	2	0	2	2	2
SNP0345	44	19.114	-1	0	-1	2	0	2	2	-1	2	1	2	0	2	-1	2	-1	-1	2	2	2	1	-1	2	2	-1	2	-1	2	2	2	-1	2	-1	0	0	1	2	2	2	2	0	0	-1	-1	-1	2	2
SNP0344	44	19.114	-1	0	-1	2	0	2	2	-1	2	1	2	0	2	-1	2	-1	-1	2	2	2	1	-1	2	2	-1	2	-1	2	2	2	-1	2	-1	0	0	1	2	2	2	2	0	0	-1	-1	-1	2	2
SNP0343	44	19.114	-1	0	-1	2	0	2	2	-1	2	1	2	0	2	-1	2	-1	-1	2	2	2	1	-1	2	2	-1	2	-1	2	2	2	-1	2	-1	0	0	1	2	2	2	2	0	0	-1	-1	-1	2	2
SHIN-0966a	44	20.296	-1	0	0	2	0	2	2	0	-1	-1	-1	-1	-1	1	2	1	1	-1	-1	-1	-1	-1	-1	-1	2	2	2	0	2	2	2	2	2	0	0	0	2	2	2	0	2	0	2	0	2	2	2
SNP0153	44	22.266	-1	-1	-1	-1	0	-1	2	-1	2	2	-1	0	2	2	2	-1	-1	-1	-1	2	-1	2	2	-1	2	-1	2	-1	-1	-1	2	-1	2	0	-1	0	-1	-1	2	-1	0	0	-1	-1	-1	-1	0
NAU2152a	44	27.391	2	0	2	2	0	2	2	2	2	1	0	0	2	2	2	0	1	0	0	2	1	2	2	2	2	2	1	0	2	2	2	2	1	0	0	1	2	2	2	0	1	0	2	0	2	2	2
SNP0264	45	0	2	0	2	-1	2	2	2	0	0	2	2	0	0	2	1	0	2	2	2	0	2	0	2	0	2	2	1	0	2	2	2	0	0	2	1	2	1	0	0	2	2	2	2	-1	-1	0	2
MUSB1117a	45	9.759	2	0	2	2	2	2	2	0	0	2	2	0	0	2	0	2	1	2	2	2	2	0	2	2	2	2	2	2	2	0	2	0	0	2	2	2	2	0	0	2	2	2	2	0	2	0	2
SHIN-0208a	45	11.019	2	0	2	2	2	2	2	0	2	2	2	0	0	2	0	2	0	2	2	2	2	0	2	2	2	2	2	2	2	0	2	0	0	2	2	2	1	0	0	2	2	2	2	0	2	0	2
SHIN-1490a	45	12.079	2	0	2	2	2	-1	2	2	0	2	2	0	0	2	0	2	0	2	2	2	2	0	2	2	2	2	2	2	2	0	2	0	0	2	2	2	1	0	0	2	-1	2	2	0	2	0	2
SNP0365	45	13.537	2	0	2	2	-1	2	2	2	0	2	2	0	0	2	0	2	0	2	2	2	2	0	2	2	2	2	1	2	2	0	2	0	0	2	2	1	1	0	0	2	2	2	2	-1	2	-1	2
BNL3261a	45	14.586	2	0	2	2	2	2	2	2	0	2	2	0	0	-1	0	2	1	2	2	2	2	0	-1	2	2	2	2	2	2	0	2	2	0	2	2	-1	1	0	0	2	2	2	2	2	2	0	-1
SNP0334	45	15.023	-1	-1	2	2	2	2	2	-1	-1	2	2	-1	0	-1	-1	2	-1	-1	2	-1	2	0	2	2	2	2	2	2	-1	0	-1	-1	0	2	2	1	-1	0	0	-1	2	-1	2	-1	2	0	2
SNP0416	45	15.87	2	0	-1	2	2	-1	2	-1	0	-1	-1	0	-1	-1	-1	-1	2	-1	-1	-1	-1	0	2	-1	-1	-1	-1	-1	2	0	-1	-1	-1	-1	-1	2	2	-1	0	2	-1	2	-1	-1	-1	-1	2
SNP0226	45	16.911	2	0	-1	-1	-1	-1	2	2	0	-1	2	-1	0	-1	-1	2	-1	2	2	0	2	0	-1	2	2	2	2	-1	-1	-1	-1	1	0	2	2	2	-1	-1	0	2	2	-1	2	-1	-1	0	-1
SNP0327	45	18.121	-1	-1	-1	-1	-1	-1	-1	-1	-1	2	-1	0	-1	2	0	-1	-1	2	-1	-1	-1	0	-1	-1	2	2	0	2	2	-1	2	-1	0	2	2	2	2	0	0	2	2	-1	2	2	-1	-1	2
SNP0173	45	19.312	-1	0	-1	-1	-1	-1	2	2	-1	2	2	0	2	2	-1	-1	0	2	2	0	2	-1	2	2	2	2	-1	-1	-1	-1	-1	2	-1	2	2	2	-1	0	-1	2	2	-1	2	2	-1	0	-1
SNP0211	45	20.261	2	0	2	2	2	-1	2	2	0	2	-1	0	2	2	0	2	1	2	2	0	-1	0	2	2	2	2	1	2	2	0	2	2	0	2	-1	0	-1	0	0	2	2	2	2	-1	-1	-1	2
SNP0079	45	20.809	2	0	2	-1	2	2	-1	2	0	2	-1	0	2	2	0	2	1	2	2	0	2	-1	-1	-1	2	2	1	2	2	-1	2	2	0	2	2	2	2	-1	0	-1	2	2	2	2	-1	0	2
SNP0047	45	21.385	2	-1	-1	-1	-1	2	2	2	-1	2	-1	0	2	2	-1	2	-1	2	-1	0	2	0	-1	2	2	2	-1	-1	-1	0	2	-1	0	-1	2	-1	-1	0	0	2	2	2	-1	-1	-1	0	2
SNP0136	45	22.197	-1	0	-1	2	-1	2	2	2	-1	2	2	-1	1	2	0	-1	0	-1	0	-1	2	0	-1	2	2	2	2	2	2	-1	-1	2	-1	-1	2	-1	2	0	-1	2	2	2	2	2	-1	-1	2
SNP0203	45	23.729	0	-1	0	2	2	-1	2	2	0	2	2	0	2	2	0	2	0	1	0	0	2	0	2	2	2	2	2	2	2	-1	2	2	0	2	2	1	2	0	0	2	2	2	2	-1	-1	0	2
DPL0248a	45	25.76	0	0	0	2	2	2	2	2	0	2	2	0	2	2	0	2	0	0	0	0	2	0	2	2	2	2	2	2	2	0	2	2	0	2	2	1	2	0	0	2	2	2	2	2	0	0	2
SHIN-1413a	45	33.247	0	2	0	2	2	2	2	2	2	2	2	0	2	2	0	2	0	0	0	0	2	0	0	2	2	2	2	2	2	0	0	2	0	0	2	2	2	2	0	2	2	2	0	2	0	0	2
BNL3599a	45	38.616	0	2	0	-1	2	2	2	2	2	1	2	0	2	2	0	2	0	0	0	0	2	0	0	2	-1	2	0	2	2	0	0	2	0	0	2	0	2	2	0	2	2	2	0	2	0	0	2
DPL1293a	45	46.555	0	2	0	2	2	2	2	2	2	2	2	0	2	0	2	2	1	2	2	0	0	1	0	2	2	2	2	2	2	2	0	2	0	2	2	2	2	0	0	2	2	2	0	2	0	0	0
MUSS026a	46	0	0	0	0	0	0	0	0	0	0	0	0	0	0	2	0	0	0	0	0	0	0	0	0	0	0	0	0	0	0	0	0	0	0	0	0	1	0	0	0	0	0	0	0	0	0	0	2
SHIN-0409a	46	0	-1	0	0	0	0	0	0	0	0	0	0	0	0	2	0	0	0	0	0	0	0	0	0	0	0	0	0	0	0	0	0	0	0	0	0	1	0	0	0	0	0	0	0	0	0	0	2
DPL0010a	47	0	0	2	0	0	0	0	0	0	0	0	0	2	2	0	2	2	0	0	0	0	0	1	2	0	1	2	2	0	0	0	0	2	0	0	0	0	0	2	0	2	0	2	0	2	0	0	0
SNP0265	47	6.11	0	2	0	2	0	0	0	0	0	0	1	2	2	2	2	2	1	0	0	0	0	0	2	0	2	2	1	1	-1	0	0	2	0	0	0	1	2	2	0	2	2	2	0	-1	0	0	2
SNP0145	47	9.11	-1	-1	0	-1	-1	-1	0	0	-1	-1	-1	-1	-1	-1	2	2	2	0	0	0	0	-1	-1	0	-1	-1	-1	-1	-1	-1	0	2	-1	0	0	-1	2	-1	0	-1	-1	-1	-1	-1	-1	-1	-1
DPL1325a	47	10.513	2	2	0	-1	0	0	0	0	0	0	2	2	-1	2	2	2	-1	0	0	0	0	0	-1	0	2	2	2	0	0	0	0	2	0	0	0	2	-1	2	0	2	2	2	0	2	0	-1	-1
DPL1575a	47	16.059	2	2	0	0	0	0	0	0	0	0	0	2	0	0	2	2	0	0	0	0	0	0	0	2	2	2	2	0	0	0	0	2	0	0	0	2	2	2	0	2	0	2	0	2	0	0	0
SNP0198	47	20.307	2	2	0	0	0	0	0	0	0	1	-1	2	0	0	1	2	0	0	0	0	0	0	-1	2	2	2	1	-1	-1	0	0	1	0	0	0	1	2	2	0	2	0	2	0	-1	0	0	0
BNL2709a	47	30.989	2	2	0	2	0	2	0	0	0	2	2	2	0	0	2	2	2	0	0	0	0	2	2	2	2	2	2	0	0	0	0	2	0	2	0	2	2	2	0	2	2	2	0	2	0	0	0
DPL0070a	48	0	2	2	2	2	2	0	2	2	2	0	1	2	2	0	1	2	2	2	2	2	2	2	2	2	2	2	2	2	2	2	2	2	2	0	2	0	2	2	2	2	0	2	2	2	2	2	0
DC30107a	48	0.972	2	2	2	2	2	0	2	2	2	0	1	2	2	0	1	2	2	2	2	2	-1	2	2	2	2	2	2	2	2	2	2	2	2	0	2	0	2	2	2	2	0	2	2	2	2	2	0
DPL0400a	49	0	2	2	0	1	0	0	0	2	0	0	0	0	1	2	0	2	2	0	0	2	0	2	-1	2	0	2	2	0	0	0	0	2	0	0	0	2	0	2	0	2	2	2	0	2	0	0	0
SNP0483	49	8.309	-1	2	0	2	-1	2	0	-1	0	-1	-1	-1	0	2	-1	2	2	-1	0	2	-1	2	-1	-1	0	-1	1	0	0	0	-1	2	-1	2	-1	-1	-1	2	0	-1	2	2	0	-1	-1	0	-1
TMB1497a	50	0	0	0	0	0	2	2	0	0	0	0	2	0	0	2	0	0	0	0	0	0	0	0	0	0	0	0	0	0	0	0	0	2	0	0	0	0	2	0	0	0	0	0	0	0	0	0	0
BNL0666	50	0.688	0	0	0	0	2	2	0	0	0	0	2	0	0	2	0	0	0	0	0	0	0	0	2	0	0	0	0	0	0	0	0	2	0	0	0	0	2	0	0	0	0	0	0	0	0	0	0
DC30026a	51	0	0	0	0	2	0	0	0	0	0	1	2	0	2	2	0	0	2	0	0	0	0	0	2	0	0	0	0	0	0	0	1	2	0	0	0	2	2	0	0	0	2	0	0	0	0	0	2
DPL0545a	51	11.011	0	0	0	1	2	0	0	0	0	0	1	0	0	2	0	0	-1	0	0	0	0	0	2	0	0	0	0	0	0	0	0	0	0	1	0	0	0	0	0	0	2	0	0	0	2	0	0
DPL1533	52	0	2	2	2	0	2	0	2	2	2	2	0	0	0	0	2	2	2	0	2	2	2	2	2	2	2	2	2	2	2	2	2	2	0	2	0	0	2	2	2	2	2	2	2	2	2	2	2
SNP0348	52	6.577	-1	-1	2	2	-1	-1	-1	-1	2	2	2	-1	0	2	2	-1	2	0	2	2	-1	2	-1	2	2	0	2	2	-1	2	2	2	0	2	0	0	-1	2	2	2	2	-1	2	-1	-1	2	2
SNP0418	52	7.505	2	-1	2	-1	-1	0	2	-1	2	-1	-1	0	0	2	-1	-1	2	2	2	2	-1	2	-1	2	2	0	2	2	-1	2	2	2	0	2	0	0	2	2	2	-1	-1	0	2	-1	-1	2	2
STV033a	52	8.773	2	0	2	2	1	1	2	2	2	2	2	0	0	2	2	2	2	2	2	2	2	2	2	2	2	0	2	2	2	2	2	2	0	-1	0	0	2	2	2	2	2	0	2	0	2	2	2
DPL1133a	52	9.611	2	0	2	2	0	0	2	2	2	2	2	0	0	2	2	2	2	2	2	2	2	2	2	2	2	0	2	2	2	2	2	2	0	1	0	0	2	2	2	2	2	0	2	0	2	2	2
DPL0404a	52	9.63	2	0	2	2	0	0	2	2	2	2	2	0	0	2	2	2	2	2	2	2	2	2	2	2	2	0	2	2	2	2	2	2	0	1	0	0	2	2	2	2	2	0	2	0	2	2	2
SNP0248	52	11.017	2	-1	2	-1	0	0	-1	2	2	-1	2	0	0	-1	2	-1	-1	1	2	2	2	-1	2	2	2	0	-1	2	2	2	-1	2	-1	2	0	0	2	-1	2	2	2	0	-1	-1	-1	-1	2
TMB0537b	52	15.852	2	0	2	0	0	0	2	2	2	2	2	0	0	0	2	2	0	2	2	2	2	2	2	2	2	0	1	2	2	2	2	2	0	0	0	0	2	2	2	2	2	0	0	0	2	2	0
SHIN-1174b	52	16.206	2	0	2	0	0	0	2	2	2	2	2	0	0	0	2	2	0	2	2	2	2	2	2	2	2	0	0	2	2	2	2	2	0	0	0	0	2	2	2	2	2	0	0	0	2	2	0
SNP0204	52	17.897	2	-1	-1	-1	-1	-1	2	-1	2	2	-1	0	0	0	2	-1	0	-1	2	2	-1	2	-1	-1	2	0	2	2	-1	-1	2	-1	0	2	0	0	-1	-1	2	2	2	-1	2	-1	-1	-1	0
SNP0433	52	24.783	2	-1	2	0	0	0	2	2	2	2	0	0	0	-1	2	-1	-1	2	2	0	2	2	0	2	2	0	-1	2	2	0	2	0	0	2	0	0	-1	2	2	0	2	0	2	0	0	-1	0
DPL0917a	52	28.293	2	0	2	2	0	0	2	2	2	2	0	0	0	2	2	2	0	2	2	0	2	2	0	2	2	0	2	2	2	0	2	0	0	2	0	0	2	2	2	0	2	0	2	0	1	2	0
SNP0098	52	30.863	2	-1	-1	-1	-1	-1	-1	2	2	-1	-1	0	-1	-1	-1	2	-1	2	-1	0	-1	2	2	2	2	0	2	2	-1	0	2	0	0	2	0	0	2	2	-1	0	2	0	2	-1	-1	2	-1
SNP0097	52	34.461	2	-1	-1	-1	2	-1	-1	2	2	2	2	0	-1	-1	2	2	-1	2	2	1	2	2	2	2	2	0	2	2	-1	0	2	0	0	2	0	0	2	2	-1	0	2	0	2	-1	-1	2	-1
TMB0537a	53	0	0	0	0	2	2	0	0	2	0	2	2	2	0	2	1	2	2	0	0	2	0	2	2	2	0	2	0	0	0	2	0	2	2	0	0	1	2	0	0	2	2	0	0	2	0	0	2
SHIN-1174a	53	1.522	0	0	0	2	2	0	0	2	0	2	2	2	0	2	1	2	2	0	0	2	0	2	2	2	0	2	0	0	0	2	0	2	2	0	0	0	2	0	0	2	2	0	0	2	0	0	2
SNP0019	53	15.154	-1	-1	0	-1	-1	2	0	2	0	-1	-1	2	0	0	1	2	2	2	2	2	1	0	2	2	0	0	0	2	-1	-1	2	0	2	0	0	-1	-1	0	0	0	0	0	0	2	0	0	-1
DPL0917b	53	24.002	2	2	0	2	2	2	0	2	0	2	2	2	0	0	0	2	2	2	2	2	2	0	0	2	0	0	1	2	0	2	0	0	2	0	0	0	0	0	0	2	0	0	0	2	0	0	0
SNP0331	54	0	0	0	0	2	1	1	2	0	0	2	2	2	2	2	0	0	2	1	2	0	0	0	0	0	2	0	1	2	1	2	2	2	0	2	0	0	1	2	0	0	2	2	1	0	2	0	2
SNP0425	54	18.466	-1	0	0	2	-1	0	2	0	0	1	1	0	2	0	0	2	0	2	2	0	0	0	2	0	2	0	0	2	0	2	2	0	-1	0	0	-1	0	2	2	0	0	-1	0	0	-1	0	0
DC40080a	54	31.417	2	0	-1	1	0	0	2	-1	0	2	2	0	2	0	2	2	2	2	2	2	0	0	0	0	2	2	0	0	0	2	2	0	0	0	2	0	0	2	2	0	0	2	0	0	2	2	0
SNP0291	55	0	2	-1	2	0	-1	-1	-1	-1	-1	-1	0	2	2	2	0	2	-1	2	2	2	2	-1	0	-1	2	2	-1	2	2	-1	0	0	-1	1	2	2	0	2	2	2	0	2	2	-1	-1	-1	0
MUSB0285a	55	9.314	2	0	2	0	0	1	0	0	0	0	0	2	0	0	0	2	0	2	2	2	2	0	0	2	2	2	0	0	2	2	0	0	0	0	2	2	2	2	2	2	0	2	2	2	0	0	0
BNL0645	55	17.119	-1	0	2	0	0	2	2	0	2	2	0	2	0	2	0	2	0	2	2	2	2	0	0	2	2	2	0	2	2	2	0	2	0	2	2	2	2	2	2	2	0	2	2	2	2	0	0
TMB1638a	55	20.603	2	0	2	0	0	1	2	0	2	0	2	2	0	2	0	2	0	2	2	2	2	0	2	2	2	2	1	2	2	2	0	2	0	2	2	2	2	2	2	2	2	2	2	2	0	0	1
DPL1226a	55	20.976	-1	0	-1	1	0	-1	-1	0	-1	0	2	-1	0	-1	0	-1	0	-1	-1	-1	-1	0	2	-1	-1	-1	-1	-1	-1	-1	0	2	0	-1	-1	-1	-1	-1	-1	-1	2	-1	-1	-1	0	0	1
SNP0278	55	25.832	2	-1	2	2	-1	-1	0	0	0	0	2	2	0	-1	2	-1	0	2	2	2	2	0	-1	2	2	2	1	0	2	-1	-1	2	0	2	2	2	-1	2	2	-1	1	2	2	2	0	0	2
BNL0243a	55	27.473	2	0	2	-1	0	2	0	0	0	0	-1	2	2	2	-1	2	0	2	2	2	2	0	-1	0	2	2	0	0	2	0	-1	-1	0	-1	2	2	-1	2	2	2	-1	2	2	2	0	0	-1
SNP0292	55	28.948	2	0	2	1	-1	-1	0	0	0	0	2	2	2	2	2	2	0	2	2	2	2	0	2	0	1	1	0	1	2	0	1	2	0	2	2	2	2	2	2	2	2	2	2	-1	0	0	2
SNP0143	55	32.58	2	0	2	1	1	2	0	0	0	0	2	2	2	2	2	2	1	2	2	2	0	0	2	0	2	2	1	0	2	0	1	2	0	1	2	2	2	2	2	2	2	2	2	2	0	0	2
SNP0142	55	32.58	2	0	2	1	1	2	0	0	0	0	2	2	2	2	2	2	1	2	2	2	0	0	2	0	2	2	1	0	2	0	1	2	0	1	2	2	2	2	2	2	2	2	2	2	0	0	2
SNP0144	55	33.44	2	0	2	2	1	2	0	0	0	0	2	2	2	2	2	2	1	2	2	2	0	0	2	0	2	2	1	0	1	0	1	2	0	1	2	2	2	2	2	2	2	2	2	2	0	0	2
SNP0040	55	35.918	2	0	-1	-1	-1	-1	0	0	2	-1	2	2	2	2	2	2	2	2	2	2	0	0	-1	-1	2	2	0	2	0	-1	1	2	0	2	2	-1	-1	2	2	-1	2	2	2	2	-1	0	2
SNP0169	55	36.421	-1	-1	2	-1	2	2	0	0	2	0	-1	-1	-1	2	2	2	-1	2	-1	2	2	-1	2	0	2	2	2	0	0	-1	0	2	-1	2	2	2	-1	2	2	2	2	2	2	-1	0	0	2
MUSS181a	55	37.239	2	0	2	0	1	2	0	0	2	0	2	2	2	2	2	2	0	2	2	2	2	0	1	1	2	2	2	0	0	1	1	2	0	2	2	2	2	2	2	2	1	2	2	2	0	0	2
SNP0137	55	38.688	2	1	-1	0	0	-1	0	0	2	0	-1	2	2	2	-1	2	-1	2	2	2	2	0	2	0	2	2	2	1	0	0	2	2	0	2	2	2	2	2	2	-1	0	2	-1	-1	-1	0	2
SNP0151	55	40.048	2	0	2	0	1	2	0	0	2	1	2	2	2	2	2	2	0	2	2	2	2	0	2	0	2	2	2	0	0	0	1	2	0	1	2	2	2	2	2	2	1	2	1	2	0	0	2
SNP0102	55	41.541	2	0	2	0	0	2	0	2	2	1	2	2	2	2	2	2	0	2	2	2	2	0	2	0	2	2	2	0	0	0	1	2	0	1	2	2	2	2	2	2	1	2	1	2	0	0	2
SNP0119	55	43.272	2	0	2	0	2	2	0	2	2	1	2	0	2	2	2	2	1	2	2	2	2	0	2	0	2	2	2	1	0	0	1	2	0	1	2	2	2	2	2	2	1	2	2	2	0	0	2
SNP0104	55	45.703	2	-1	2	-1	-1	2	-1	-1	2	0	0	0	2	2	2	-1	-1	-1	0	2	-1	0	2	-1	2	2	2	0	0	0	2	2	0	0	-1	2	2	2	2	2	2	-1	-1	2	0	0	2
SHIN-1452a	55	47.997	2	0	2	0	0	2	0	0	2	0	2	2	2	0	0	2	1	2	2	2	0	0	0	0	2	2	1	0	0	0	0	0	0	0	2	2	0	2	2	2	0	2	2	2	0	0	2
DPL0894a	55	50.121	2	0	2	0	2	2	2	2	2	0	0	0	2	2	2	2	0	0	0	2	2	0	2	0	2	2	2	0	0	0	1	2	0	1	2	2	2	2	2	2	1	2	2	2	0	0	0
SNP0013	55	51.49	-1	-1	-1	0	-1	2	2	2	2	-1	-1	0	2	2	2	2	2	0	-1	-1	2	0	2	0	2	0	2	2	-1	-1	0	2	0	1	2	-1	2	2	2	2	1	-1	2	-1	0	-1	2
SNP0036	55	54.823	2	0	2	-1	2	-1	2	2	2	0	0	0	2	2	1	2	2	0	0	2	-1	-1	2	-1	2	0	2	2	0	-1	-1	2	0	1	-1	2	2	2	2	0	-1	2	2	-1	-1	0	-1
DPL0687a	56	0	2	0	2	0	2	2	0	0	2	1	2	0	2	2	2	0	2	0	0	1	2	2	2	0	2	0	0	2	0	0	2	2	0	2	2	2	-1	0	2	2	0	2	2	2	2	0	0
DPL0249a	56	3.937	2	0	2	2	2	2	0	0	2	2	2	0	2	2	2	0	2	0	0	1	2	2	2	0	2	0	1	2	0	0	2	2	0	2	2	2	1	0	2	2	0	2	2	2	2	2	2
BNL1495a	56	8.758	2	0	2	2	2	2	0	1	0	2	2	0	2	2	2	0	1	1	0	1	1	1	2	0	2	0	1	2	0	0	2	2	0	2	2	2	2	0	2	2	0	2	2	2	2	2	2
BNL1421a	56	15.355	2	0	2	2	2	2	2	2	2	2	2	0	2	2	2	2	2	1	0	1	2	2	2	2	2	0	2	2	0	0	2	2	0	2	2	2	2	0	2	2	0	2	2	2	2	2	2
CIR096a	57	0	0	0	2	1	0	2	0	0	2	2	2	0	0	0	0	0	0	1	2	1	2	0	0	0	2	0	2	0	2	2	2	0	0	0	2	2	-1	0	2	2	0	2	2	0	2	2	0
SHIN-1202a	57	15.118	2	0	2	2	0	0	0	2	2	2	2	0	0	2	0	0	0	0	0	0	2	0	2	0	2	0	2	0	0	2	2	0	0	2	2	-1	0	0	2	2	2	2	2	0	2	2	0
DPL0535a	57	32.603	2	0	0	-1	0	2	0	0	0	-1	-1	0	0	0	-1	0	-1	0	0	0	2	2	0	2	0	2	1	2	0	2	-1	0	0	-1	0	-1	-1	0	0	0	-1	2	2	0	2	2	-1
SHIN-0145a	57	34.616	2	0	0	2	0	2	0	0	0	2	2	0	-1	-1	2	0	2	0	0	0	2	2	-1	2	0	2	1	2	0	2	2	-1	0	2	0	2	0	0	0	0	2	2	-1	0	2	2	-1
JESPR153a	57	36.644	2	0	0	1	0	2	0	1	-1	2	1	0	-1	-1	2	0	2	0	0	0	2	2	-1	2	0	2	1	2	0	2	2	-1	0	2	0	2	0	0	0	0	2	2	1	0	2	2	-1
SHIN-1163a	58	0	0	2	0	0	0	0	0	2	0	0	1	2	0	0	0	0	0	2	2	0	2	0	0	2	0	0	1	2	2	0	1	1	0	0	2	2	0	0	0	0	2	1	2	0	2	2	0
TMB0312a	58	3.314	0	2	0	0	0	0	0	2	0	0	2	2	0	0	0	0	0	2	2	0	2	0	-1	2	0	0	2	2	2	0	1	1	0	0	2	2	0	0	0	0	2	2	2	0	2	2	0
SNP0326	58	14.901	0	2	2	0	0	2	0	2	0	1	2	2	0	2	1	0	0	2	2	2	2	2	0	2	0	0	1	2	2	-1	2	2	0	2	2	2	0	0	0	0	2	0	2	-1	-1	2	0
SNP0243	58	22.73	-1	-1	-1	-1	-1	2	-1	2	0	0	-1	0	0	-1	2	0	-1	2	-1	0	-1	2	0	-1	-1	0	-1	-1	-1	-1	2	2	0	2	2	2	-1	-1	0	-1	2	-1	-1	-1	-1	-1	0
BNL4061a	59	0	0	0	0	2	0	0	0	0	0	0	0	0	2	2	0	0	0	0	0	0	0	0	0	0	0	0	0	0	0	0	0	0	0	0	0	0	2	0	0	0	0	0	0	0	0	0	2
DPL1016a	59	3.009	0	0	0	1	0	0	0	0	0	0	0	0	2	0	0	0	0	0	0	0	0	0	0	0	0	0	0	0	0	0	0	0	0	0	0	0	0	0	0	0	0	0	0	0	0	0	2
JESPR006a	59	4.349	0	0	0	0	0	0	0	0	0	0	0	0	2	0	0	0	0	0	0	0	0	0	0	0	0	0	0	0	0	0	0	2	0	0	0	0	1	0	0	0	0	0	0	0	0	0	2
SHIN-0229a	60	0	2	2	0	0	0	1	0	2	2	2	0	0	0	0	0	2	2	2	2	0	0	0	0	2	2	2	2	2	0	2	0	0	2	0	0	1	0	0	2	2	0	2	0	2	2	2	0
NAU2277a	60	0.473	2	2	0	0	0	1	0	2	2	2	0	0	0	0	0	2	2	2	2	0	0	0	0	2	2	2	2	2	0	2	0	0	2	0	0	1	0	0	2	2	0	2	0	2	2	2	0
NAU2265a	60	1.732	2	2	0	0	0	1	0	2	2	2	0	0	0	0	0	2	2	2	2	0	0	0	0	2	2	2	2	2	0	2	0	0	2	0	0	0	0	0	2	2	0	2	0	2	2	2	0
NAU0895a	60	2.754	1	2	0	0	0	0	0	2	2	2	0	0	0	0	0	2	2	2	2	0	0	0	0	2	2	2	2	2	0	2	0	0	2	0	0	1	0	0	2	2	0	2	0	2	2	2	0
SNP0109	61	0	-1	0	-1	-1	-1	-1	2	0	2	2	-1	0	0	-1	2	2	-1	-1	2	2	-1	-1	-1	2	2	0	0	-1	-1	-1	0	-1	0	1	2	2	-1	0	2	-1	2	-1	0	-1	-1	-1	-1
SNP0110	61	0	-1	0	-1	-1	-1	-1	2	0	2	2	-1	0	0	-1	2	2	-1	-1	2	2	-1	-1	-1	2	2	0	0	-1	-1	-1	0	-1	0	1	2	2	-1	0	2	-1	2	-1	0	-1	-1	-1	-1
SNP0255	61	6.03	0	0	2	-1	-1	-1	-1	0	2	-1	-1	0	0	2	2	-1	2	-1	0	2	2	-1	-1	-1	2	0	0	-1	2	-1	0	-1	-1	2	0	-1	-1	0	2	2	-1	2	-1	0	-1	-1	2
SNP0254	61	6.03	0	0	2	-1	-1	-1	-1	0	2	-1	-1	0	0	2	2	-1	2	-1	0	2	2	-1	-1	-1	2	0	0	-1	2	-1	0	-1	-1	2	0	-1	-1	0	2	2	-1	2	-1	0	-1	-1	2
TMB1931a	61	9.32	0	0	2	2	2	0	0	0	2	2	1	0	0	2	2	2	2	0	0	2	2	0	2	2	2	0	1	0	2	0	0	0	0	0	0	1	0	0	2	2	2	2	0	0	2	2	2
SHIN-1280	61	16.16	0	0	2	2	0	0	0	0	2	2	0	0	0	2	2	2	2	0	0	2	2	0	2	2	0	0	0	0	2	0	0	0	0	0	0	0	0	0	2	2	0	0	0	0	2	2	2
SNP0043	62	0	-1	-1	2	2	-1	0	0	2	0	0	-1	1	2	2	2	-1	2	-1	-1	-1	1	-1	2	2	2	2	0	0	0	0	0	2	0	2	1	2	2	0	0	0	2	2	2	-1	-1	2	2
SNP0152	62	8.016	-1	-1	-1	-1	-1	-1	-1	-1	-1	0	0	0	2	-1	2	-1	-1	0	2	2	0	0	-1	2	2	2	2	-1	-1	0	0	2	-1	-1	0	-1	2	-1	0	0	2	-1	-1	-1	2	-1	2
MUSB1267a	63	0	0	2	0	1	0	0	0	2	0	0	-1	2	0	2	0	0	0	2	2	0	0	0	0	0	2	0	0	-1	2	2	0	2	0	0	0	0	2	2	2	0	2	1	0	0	0	0	2
SNP0112	63	4.884	0	2	0	0	-1	0	0	2	0	1	-1	2	0	2	0	0	0	2	2	0	0	0	0	0	2	0	0	0	2	2	0	2	0	2	0	0	0	2	2	0	0	2	0	0	0	0	2
SNP0059	63	6.806	0	2	0	2	-1	-1	0	2	0	1	-1	2	0	2	0	0	0	-1	0	-1	0	0	-1	-1	2	0	0	-1	-1	2	0	2	0	2	0	0	0	2	2	-1	0	2	0	-1	0	0	2
BNL1666a	63	7.854	0	2	0	2	0	0	0	2	0	2	0	2	0	2	0	0	0	0	0	0	0	0	0	0	2	0	0	0	2	-1	0	2	0	2	0	0	0	2	2	0	0	-1	-1	-1	0	0	2
SHIN-1571a	64	0	0	0	2	0	2	2	0	0	0	0	0	0	2	0	0	0	0	0	0	2	2	2	0	0	0	2	1	0	2	2	2	0	0	0	0	2	0	0	2	0	2	0	2	0	2	2	0
DC30109a	64	2.37	0	2	2	0	2	2	0	0	0	1	0	0	2	0	0	2	0	0	0	2	2	2	0	0	0	2	1	0	2	0	2	0	0	0	0	2	0	0	2	0	2	0	2	0	2	2	0
DPL0003a	64	3.174	0	2	2	0	2	2	0	0	0	0	0	0	2	0	0	2	0	0	0	2	2	2	0	0	0	2	1	0	2	0	2	0	0	0	0	2	0	0	2	0	2	0	2	0	2	2	0
TMB0301a	64	4.031	0	2	2	0	2	2	0	0	0	0	0	0	2	0	0	2	0	0	0	2	2	2	0	0	0	2	1	0	2	0	2	0	0	0	0	2	0	0	2	0	2	0	2	0	2	2	0
SNP0458	64	6.629	0	2	-1	0	2	2	0	0	0	1	0	0	2	0	0	2	0	0	0	2	2	2	0	0	0	2	1	0	2	0	2	0	0	0	0	2	0	0	2	0	2	0	2	-1	-1	-1	0
SNP0026	64	19.55	-1	2	-1	0	-1	-1	-1	2	0	0	0	0	0	0	0	2	2	1	0	2	2	2	-1	2	0	2	1	-1	2	0	2	-1	2	0	2	1	0	2	2	1	1	0	2	-1	-1	2	0
SNP0351	65	0	2	0	2	2	-1	0	-1	0	2	2	-1	2	1	2	2	2	2	0	0	0	2	2	-1	2	0	2	2	2	0	2	2	0	0	2	2	2	0	0	0	2	2	0	2	-1	1	0	2
DPL0318a	65	3.285	2	2	2	2	0	1	2	0	2	0	0	2	2	2	2	2	0	0	0	2	2	2	2	2	0	2	2	2	0	2	2	0	0	0	2	2	0	0	0	2	2	0	2	0	0	0	2
DC30210a	65	3.741	2	2	2	2	0	1	2	0	2	0	0	2	1	2	2	2	0	0	0	2	-1	2	2	2	0	2	2	2	0	2	2	0	0	0	2	2	0	0	0	2	2	0	2	0	0	0	2
BNL1454a	65	3.742	2	2	2	2	0	1	2	0	2	0	0	2	1	2	2	2	0	0	0	2	2	2	2	2	0	2	2	2	0	2	2	0	0	0	2	2	0	0	0	2	2	0	2	0	0	0	2
DPL1514a	65	3.807	2	2	2	2	0	1	2	0	2	0	0	2	1	2	2	2	0	0	0	2	2	2	2	2	0	2	2	2	0	2	2	-1	0	0	2	-1	0	0	0	2	2	0	2	0	0	0	2
SNP0012	65	3.862	-1	-1	-1	2	-1	-1	2	0	-1	-1	-1	2	-1	2	-1	2	0	-1	0	2	2	2	2	-1	-1	-1	-1	-1	-1	-1	2	-1	0	0	2	2	-1	-1	-1	-1	2	-1	2	-1	-1	0	-1
SNP0293	65	5.455	2	-1	-1	-1	0	-1	-1	-1	2	-1	-1	-1	-1	-1	2	-1	-1	0	-1	2	2	-1	-1	-1	-1	2	-1	-1	-1	-1	-1	-1	-1	0	2	2	-1	-1	0	2	2	-1	-1	-1	-1	-1	2
SNP0305	65	8.328	2	0	-1	2	-1	2	1	0	2	2	-1	-1	1	-1	2	2	-1	0	0	-1	-1	-1	2	-1	-1	-1	-1	2	-1	-1	2	-1	-1	2	-1	2	0	-1	0	-1	-1	0	2	-1	0	-1	2
SNP0268	65	12.642	-1	-1	-1	-1	-1	2	2	-1	2	2	-1	2	-1	0	2	-1	-1	-1	2	2	2	-1	-1	2	-1	-1	-1	2	-1	-1	2	-1	-1	0	-1	-1	-1	-1	0	2	2	-1	-1	0	-1	-1	0
TMB1660a	65	13.435	2	2	0	2	2	2	2	0	2	-1	0	2	2	0	2	2	0	2	2	2	2	2	2	2	1	2	2	2	0	2	2	2	0	2	2	2	2	0	0	2	2	0	2	0	1	0	0
DPL1470b	65	13.589	2	2	2	1	0	1	0	0	2	0	0	2	2	2	2	2	0	0	0	0	2	2	2	2	0	2	2	2	0	2	2	0	0	0	0	0	1	2	0	0	2	0	2	0	0	0	2
DPL0346a	65	15.254	2	2	2	1	0	2	0	0	2	0	0	2	2	2	2	2	0	0	0	0	2	2	2	2	0	2	2	2	0	2	2	0	0	0	0	0	0	2	0	0	2	0	2	2	0	0	2
SNP0267	65	16.645	-1	-1	-1	-1	-1	2	2	-1	2	2	-1	2	-1	0	2	-1	-1	-1	2	2	2	-1	2	2	-1	-1	-1	2	-1	-1	2	2	-1	0	-1	-1	2	2	0	2	2	-1	-1	1	-1	-1	0
SNP0389	65	17.477	2	0	2	-1	-1	-1	1	0	0	0	0	2	2	2	2	2	0	0	0	0	2	2	2	2	2	2	0	2	0	-1	-1	0	0	0	0	0	-1	2	0	0	2	0	2	0	-1	0	2
SNP0274	65	19.351	2	-1	-1	0	-1	0	1	0	0	0	-1	2	2	2	2	-1	-1	0	0	0	-1	-1	-1	2	2	2	-1	2	-1	2	-1	2	0	2	-1	0	-1	0	-1	2	2	0	2	-1	0	0	2
SNP0273	65	19.351	2	-1	-1	0	-1	0	1	0	0	0	-1	2	2	2	2	-1	-1	0	0	0	-1	-1	-1	2	2	2	-1	2	-1	2	-1	2	0	2	-1	0	-1	0	-1	2	2	0	2	-1	0	0	2
DPL0402a	65	20.92	2	0	2	0	-1	2	2	-1	0	-1	0	2	-1	-1	2	2	0	0	0	0	2	2	-1	2	2	-1	2	2	0	2	2	0	0	-1	0	0	2	0	0	2	-1	0	2	0	0	0	2
SNP0223	65	22.572	2	-1	-1	0	-1	-1	0	0	0	2	0	2	2	2	2	2	2	0	-1	0	2	2	2	2	2	2	1	-1	0	2	-1	-1	0	2	0	0	0	-1	0	2	2	0	-1	-1	-1	-1	2
SNP0465	65	24.698	2	0	2	2	0	2	-1	0	0	1	2	2	2	-1	-1	-1	0	0	-1	-1	2	2	-1	2	2	2	-1	2	-1	-1	-1	0	0	-1	0	-1	0	-1	0	2	2	0	0	-1	0	0	2
SHIN-1375a	65	30.436	2	2	2	-1	2	2	2	0	2	2	2	2	-1	2	-1	2	2	2	2	0	2	2	2	2	2	2	2	2	2	2	2	0	0	0	0	0	-1	2	0	2	2	0	2	2	0	2	-1
TMB2945a	66	0	0	0	0	2	0	0	2	0	0	0	2	0	2	2	2	0	0	2	2	0	0	0	0	0	0	0	0	2	0	2	2	2	0	2	2	2	0	0	0	0	2	0	2	2	2	0	0
SNP0449	66	5.13	-1	0	0	-1	-1	0	2	-1	0	0	2	0	2	0	0	-1	-1	2	2	-1	0	2	0	0	0	0	0	-1	0	2	-1	0	0	2	0	-1	2	0	0	-1	-1	0	2	-1	-1	0	0
SNP0387	66	7.027	1	-1	-1	-1	-1	-1	2	-1	-1	0	2	-1	2	-1	2	-1	2	2	2	0	-1	2	-1	-1	-1	-1	2	2	-1	-1	2	-1	-1	0	-1	2	2	-1	0	1	2	-1	2	2	-1	-1	2
SNP0386	66	7.027	1	-1	-1	-1	-1	-1	2	-1	-1	0	2	-1	2	-1	2	-1	2	2	2	0	-1	2	-1	-1	-1	-1	2	2	-1	-1	2	-1	-1	0	-1	2	2	-1	0	1	2	-1	2	2	-1	-1	2
SNP0385	66	7.027	1	-1	-1	-1	-1	-1	2	-1	-1	0	2	-1	2	-1	2	-1	2	2	2	0	-1	2	-1	-1	-1	-1	2	2	-1	-1	2	-1	-1	0	-1	2	2	-1	0	1	2	-1	2	2	-1	-1	2
DPL0168a	66	8.786	2	0	0	0	0	2	2	0	0	2	2	0	2	0	2	0	2	2	2	0	0	2	2	0	0	0	2	2	0	0	2	1	0	2	0	2	2	0	0	2	2	0	2	2	2	0	2
DPL1482a	66	11.09	0	0	0	0	0	0	2	0	0	0	2	0	2	0	2	0	0	2	2	0	0	2	0	0	0	0	0	2	0	2	1	0	0	2	0	2	2	0	0	2	-1	2	2	2	2	0	0
DPL0223a	66	11.624	0	0	0	0	0	0	2	0	0	0	2	0	2	0	2	0	0	2	2	0	0	2	0	0	0	0	0	2	0	2	1	0	0	2	0	2	2	0	0	2	2	0	2	2	2	0	0
MUSB0632a	66	13.761	2	0	0	0	0	0	-1	-1	0	0	2	0	2	0	2	0	2	2	2	0	0	2	0	0	0	0	2	2	0	0	1	0	0	0	0	2	2	0	0	2	2	0	2	2	2	0	2
BNL2733a	66	14.53	0	0	0	0	0	0	2	0	0	0	2	0	2	0	2	0	2	2	2	0	0	2	0	0	0	0	2	2	0	0	1	0	0	0	0	2	2	0	0	2	2	0	2	2	2	0	2
DPL1084a	66	16.032	0	0	0	0	0	0	2	0	0	0	2	0	2	0	2	0	2	0	0	0	0	2	0	0	0	0	2	2	0	0	1	0	0	2	0	2	2	0	0	2	2	0	2	2	2	0	2
DPL0897a	66	16.49	0	0	0	0	0	0	2	0	0	0	1	0	2	0	2	0	2	0	0	0	0	2	0	0	0	0	2	2	0	0	1	0	0	2	0	2	2	0	0	2	2	0	2	2	2	0	2
BNL1026a	66	17.024	0	0	0	0	0	0	2	0	0	0	2	0	2	0	2	0	2	0	0	0	0	2	0	0	0	0	0	2	0	0	1	0	0	2	0	2	2	0	0	2	2	0	2	2	2	0	2
DPL0061a	66	17.412	0	0	0	0	0	0	2	0	0	0	2	0	2	0	2	0	2	0	0	0	0	2	0	0	0	-1	0	2	0	0	1	0	0	2	0	2	2	0	0	2	2	0	2	2	2	0	2
DPL0013a	66	18.762	0	0	0	0	0	0	2	0	0	0	2	0	2	0	2	0	0	0	0	0	0	2	2	0	0	0	0	2	0	0	0	0	0	2	0	2	2	0	0	2	2	0	2	2	2	0	2
BNL1395a	66	19.266	0	0	0	0	0	0	-1	0	0	0	2	0	2	0	2	0	0	0	0	0	0	2	2	0	-1	0	0	2	0	0	1	0	0	2	0	2	2	0	0	2	2	0	2	2	2	0	2
BNL1227a	66	21.301	0	0	0	0	0	0	1	-1	0	0	0	0	2	0	2	0	2	0	0	0	-1	0	0	0	0	0	1	2	0	0	0	0	0	1	0	2	2	0	0	2	2	0	2	2	2	0	2
SHIN-0815a	66	21.938	0	0	0	0	0	0	1	-1	0	0	0	0	2	0	2	0	2	0	0	0	0	1	0	0	0	0	1	2	0	0	0	0	0	1	0	2	2	0	0	2	2	0	2	2	2	0	2
SNP0256	66	23.453	0	0	0	-1	-1	-1	2	0	0	2	-1	-1	2	0	2	0	2	0	0	0	-1	2	-1	0	0	0	0	-1	0	0	1	-1	0	1	0	2	-1	0	0	2	1	0	2	-1	-1	-1	2
SNP0080	66	40.669	2	2	2	2	-1	2	2	2	2	0	2	2	0	2	1	2	0	2	2	2	2	2	-1	2	2	2	2	2	2	2	1	0	2	0	2	2	2	2	2	2	1	2	2	2	2	2	0
DPL0507a	67	0	2	2	2	0	0	2	2	2	2	0	0	2	2	0	2	2	0	2	2	2	2	2	0	2	2	2	2	2	2	2	1	0	2	0	2	-1	0	2	2	2	1	2	2	2	2	2	0
DPL1362a	67	7.327	2	2	2	0	0	2	2	2	2	0	2	2	2	0	2	2	2	2	2	2	2	2	0	2	2	2	2	2	2	2	2	0	2	0	2	2	-1	2	2	2	2	2	2	2	2	2	0
DC30027b	67	9.121	2	2	2	0	0	2	2	2	2	0	2	2	2	2	2	2	0	2	2	2	2	2	0	2	2	2	2	2	2	2	2	2	2	2	2	2	0	2	2	2	2	2	2	2	2	2	0
DPL0095a	68	0	0	0	0	2	2	2	0	2	2	2	2	0	2	0	0	0	0	1	0	2	0	0	2	2	2	2	1	0	2	2	2	1	0	2	0	0	0	0	2	0	0	0	0	0	2	2	0
BNL4073a	68	17.495	0	2	0	0	2	2	0	2	2	1	2	0	2	0	2	0	2	0	0	2	2	2	2	2	2	2	1	0	2	0	2	0	0	2	2	0	0	2	2	0	2	0	2	0	2	2	0
JESPR101a	69	0	2	2	2	0	2	2	0	2	2	2	2	0	0	0	2	0	0	2	2	2	2	0	2	2	0	0	0	0	2	0	0	0	0	2	0	0	0	2	2	0	2	0	2	0	0	0	0
SHIN-0129a	69	4.547	2	2	2	0	2	2	0	2	2	2	2	0	1	0	2	0	0	2	2	2	2	0	2	2	0	2	1	0	2	0	2	0	0	2	0	1	0	2	-1	0	2	0	2	0	0	0	0
DPL0217a	70	0	0	0	0	2	0	0	2	0	0	0	0	0	1	2	0	2	2	0	0	0	0	2	0	2	2	0	1	0	0	0	1	2	2	0	2	1	0	0	0	2	0	2	0	2	2	2	2
BNL3590a	70	4.073	0	0	0	2	0	0	2	0	0	0	0	2	1	2	0	2	2	0	0	0	0	2	0	0	2	0	1	2	0	2	1	2	2	0	2	1	2	0	0	2	0	2	0	2	2	2	2
DC40319a	70	6.259	0	0	0	2	0	0	2	0	0	0	0	2	0	2	0	2	2	0	0	0	0	2	0	0	2	0	0	2	0	2	0	2	2	0	2	1	2	0	0	2	0	2	0	2	2	2	2
SNP0127	70	14.649	0	0	0	2	0	2	2	0	0	2	0	2	2	2	2	2	2	0	0	0	0	2	2	0	2	0	1	2	0	2	2	2	2	0	2	1	1	0	0	2	2	2	0	2	1	2	2
SHIN-0690a	71	0	1	0	0	1	0	0	0	2	2	0	1	0	0	2	0	2	1	0	0	2	0	0	0	2	2	2	1	2	2	2	0	2	0	0	0	0	0	0	0	0	1	0	0	0	2	2	2
NAU1167a	71	5.768	0	0	0	2	0	0	0	2	2	0	0	0	0	2	0	2	0	0	0	2	0	0	0	2	2	2	0	2	2	1	2	2	0	0	0	0	0	-1	0	0	2	0	0	0	2	2	2
SHIN-0727a	71	10.862	0	0	0	0	0	0	0	2	2	0	0	0	0	2	0	2	0	0	0	2	0	0	0	2	0	0	0	2	2	2	0	2	0	0	0	0	0	0	0	0	0	0	0	0	2	2	0
HAU117	72	0	2	0	0	0	2	2	2	2	0	0	2	0	2	0	0	0	0	0	0	0	2	0	0	2	0	0	0	2	2	0	2	0	0	2	2	2	2	0	0	2	2	0	0	0	2	2	0
SNP0202	72	3.12	-1	-1	-1	-1	-1	2	2	-1	0	1	-1	0	2	-1	0	0	-1	0	0	1	2	-1	0	2	0	0	0	2	2	-1	-1	1	0	2	2	2	-1	0	0	2	2	0	0	-1	-1	-1	0
TMB0835a	73	0	2	2	2	0	2	2	2	2	2	2	2	2	2	0	2	2	2	2	2	2	2	2	0	2	2	2	2	2	2	2	2	0	2	2	2	2	2	2	2	2	0	2	2	2	2	2	0
TMB1418a	73	1.157	2	2	2	0	2	2	2	2	2	2	2	2	2	0	1	2	2	2	2	2	2	2	0	2	2	2	2	2	2	2	2	0	2	2	2	2	2	2	2	2	0	2	2	2	2	2	0
SHIN-0826a	73	1.16	2	2	2	0	2	2	2	2	2	2	2	2	2	0	1	2	2	2	2	2	2	2	0	2	2	2	2	2	2	2	2	0	2	2	2	2	2	2	2	2	0	2	2	2	2	2	0
TMB1548a	73	2.994	2	2	2	0	2	2	2	2	2	2	2	2	2	0	0	2	2	2	2	2	2	2	0	2	2	2	2	2	2	2	2	2	2	2	2	2	2	2	2	2	2	2	2	2	2	2	0
HAU016	73	4.289	2	2	2	0	2	2	2	2	2	2	2	2	2	0	2	2	2	2	2	2	2	2	0	2	2	2	2	2	2	2	2	0	2	2	2	2	0	2	2	2	2	2	2	2	2	2	0
SNP0029	74	0	2	2	2	0	2	-1	0	-1	2	1	-1	-1	0	-1	2	-1	2	0	0	2	2	0	-1	2	2	2	2	0	0	-1	-1	0	0	2	2	2	2	0	0	2	1	-1	2	-1	-1	2	0
COT130a	74	2.193	2	2	2	2	2	2	0	2	2	2	0	2	0	0	2	0	2	0	0	2	-1	0	0	2	2	2	2	0	0	0	2	0	0	2	0	1	2	0	0	2	0	0	2	0	0	2	0
SNP0055	74	4.766	2	-1	2	-1	-1	-1	-1	2	-1	2	0	2	0	0	2	-1	-1	0	0	2	-1	0	0	2	2	2	-1	0	0	-1	2	-1	-1	2	-1	2	-1	-1	0	-1	-1	0	-1	0	-1	2	0
SNP0082	74	6.533	2	2	-1	1	2	1	0	2	2	2	0	2	0	0	2	0	2	1	0	2	2	0	0	2	2	2	2	0	0	0	2	0	0	2	2	2	2	0	0	2	0	0	1	-1	2	2	0
SNP0105	74	9.716	2	2	2	0	2	-1	0	-1	2	2	-1	-1	0	0	2	0	2	2	2	2	2	0	0	-1	2	2	-1	-1	-1	0	2	0	0	2	2	2	2	0	0	2	0	0	1	-1	-1	-1	0
SNP0035	74	12.515	-1	-1	2	-1	-1	1	0	2	2	-1	-1	2	0	-1	-1	0	2	2	2	2	2	0	-1	2	2	2	-1	-1	-1	0	2	-1	0	2	2	2	-1	0	0	2	0	-1	2	-1	-1	-1	-1
SNP0316	74	16.411	2	2	-1	2	-1	-1	0	2	2	2	-1	2	2	2	2	-1	2	2	2	2	2	0	1	2	2	2	2	0	0	0	2	2	0	2	2	2	2	0	0	2	1	-1	1	0	0	2	2
SNP0315	74	16.411	2	2	-1	2	-1	-1	0	2	2	2	-1	2	2	2	2	-1	2	2	2	2	2	0	1	2	2	2	2	0	0	0	2	2	0	2	2	2	2	0	0	2	1	-1	1	0	0	2	2
SNP0159	74	24.03	-1	-1	2	-1	-1	-1	0	2	2	2	-1	2	2	0	2	0	2	2	2	2	2	0	2	0	2	2	1	1	0	-1	2	0	0	2	2	1	-1	0	0	2	2	0	2	0	-1	2	2
SNP0346	75	0	0	2	2	0	-1	2	0	2	2	2	2	0	1	2	2	0	2	1	2	2	2	2	2	2	0	2	2	0	0	0	0	2	0	2	2	1	2	0	0	0	2	0	1	-1	2	2	2
SNP0099	75	9.288	0	2	2	0	2	2	0	0	2	0	-1	0	1	-1	2	-1	2	1	2	2	2	2	2	2	0	2	2	1	0	0	0	2	0	0	0	1	0	0	2	0	2	0	2	-1	-1	2	0
SNP0375	76	0	0	-1	-1	0	-1	2	0	0	0	2	2	2	0	2	2	2	2	0	0	0	2	2	2	0	0	0	1	0	0	2	2	2	2	1	0	1	2	0	2	2	1	2	0	0	-1	2	2
DPL1475	76	6.757	0	2	0	0	0	2	0	-1	0	2	0	0	0	0	2	2	0	0	0	0	0	2	0	0	0	0	0	2	0	2	2	2	2	0	0	0	2	0	2	2	2	2	0	0	2	2	0
DPL0595a	76	12.821	0	0	0	0	0	2	0	2	0	2	2	0	0	0	2	2	0	0	0	0	0	2	0	0	2	0	0	2	0	1	2	2	2	0	2	0	2	0	2	2	0	2	0	0	2	2	0
DPL0064a	76	17.924	0	0	2	0	0	2	0	2	2	2	2	2	0	2	2	0	0	0	0	0	0	2	0	0	2	0	1	0	0	2	2	2	2	0	2	1	0	0	2	2	0	2	2	0	2	2	0
BNL4096a	76	20.035	0	0	2	0	0	2	0	2	2	2	2	2	0	2	2	0	1	0	0	0	0	2	0	0	2	0	1	0	0	2	2	2	2	0	2	1	0	0	2	2	0	2	2	0	2	2	0
TMB0366a	76	21.256	0	0	2	0	-1	-1	0	2	2	2	2	2	0	-1	2	0	1	0	0	0	0	2	0	0	2	0	2	0	0	2	2	-1	2	0	2	2	0	0	2	2	0	2	2	0	2	2	-1
SNP0107	76	26.578	0	0	-1	0	2	1	0	2	0	2	-1	0	0	0	0	-1	1	0	0	0	0	2	0	0	2	0	0	0	0	-1	2	2	2	0	2	1	2	0	2	2	0	2	2	0	-1	2	0
SNP0018	76	29.667	-1	-1	2	-1	-1	2	0	2	0	2	-1	0	0	-1	0	-1	0	0	0	0	0	2	0	0	2	0	0	-1	-1	2	2	1	2	0	2	1	-1	0	2	2	0	2	2	-1	-1	-1	0
SHIN-1155a	76	33.289	2	0	0	2	0	2	0	2	0	1	1	0	0	2	2	2	1	0	0	0	0	2	2	0	2	0	0	0	0	2	2	2	2	0	2	1	2	0	2	2	0	2	2	0	2	2	1
SNP0441	77	0	0	0	-1	-1	2	-1	-1	0	0	-1	-1	0	-1	0	0	2	0	2	2	0	-1	0	0	-1	0	2	2	-1	0	0	0	0	0	0	2	0	0	-1	0	2	2	0	0	-1	-1	2	0
SNP0442	77	0	0	0	-1	-1	2	-1	-1	0	0	-1	-1	0	-1	0	0	2	0	2	2	0	-1	0	0	-1	0	2	2	-1	0	0	0	0	0	0	2	0	0	-1	0	2	2	0	0	-1	-1	2	0
SNP0440	77	0	0	0	-1	-1	2	-1	-1	0	0	-1	-1	0	-1	0	0	2	0	2	2	0	-1	0	0	-1	0	2	2	-1	0	0	0	0	0	0	2	0	0	-1	0	2	2	0	0	-1	-1	2	0
SNP0304	78	0	-1	0	2	-1	2	2	2	0	2	2	2	0	2	2	2	-1	2	0	0	-1	2	2	2	-1	2	0	-1	2	0	2	0	-1	0	0	2	1	2	2	2	2	0	2	2	0	2	0	2
SNP0453	78	2.91	0	-1	2	-1	0	2	-1	0	2	2	-1	-1	2	-1	2	-1	-1	-1	-1	-1	-1	-1	-1	0	2	-1	0	0	-1	-1	-1	-1	-1	-1	-1	-1	-1	2	2	2	-1	2	-1	-1	-1	-1	-1
MUCS127a	78	7.917	0	0	2	2	0	0	2	0	2	2	0	0	2	2	2	0	2	0	0	0	2	2	2	0	2	0	0	0	0	2	0	0	0	0	2	1	2	2	2	2	0	2	2	0	2	0	2
MGHES-040a	78	8.389	-1	0	2	2	0	0	2	0	2	2	0	0	2	2	2	0	2	0	0	0	2	2	2	0	2	0	0	0	0	2	0	0	0	0	2	1	2	2	2	2	0	2	2	0	2	0	2
MUCS400a	78	8.765	0	0	2	2	1	0	2	0	2	2	0	0	2	2	2	0	2	0	0	0	2	2	2	0	2	0	0	0	0	2	0	0	0	0	2	1	2	2	2	2	0	2	2	0	2	0	-1
SHIN-1514a	78	11.237	-1	0	2	0	0	0	2	0	2	1	0	0	2	2	2	0	2	0	0	0	2	2	2	0	2	0	1	0	0	2	2	0	0	0	2	1	2	2	2	2	0	2	2	0	2	0	2
DPL0071	78	18.054	0	0	2	0	0	0	2	0	2	0	0	0	0	0	2	0	2	0	0	0	2	2	0	0	2	0	0	0	0	2	0	0	0	0	2	2	0	2	2	2	0	2	0	0	2	0	0
DC40309a	78	36.584	0	2	2	0	0	2	2	2	0	2	0	0	1	0	2	0	2	1	0	2	2	2	0	0	0	2	2	2	2	2	0	0	0	2	2	2	0	2	2	2	0	2	0	0	2	0	0
DC30008a	79	0	0	0	0	0	0	0	-1	0	0	2	0	0	0	2	2	0	2	0	0	0	0	0	-1	-1	0	-1	0	0	0	0	0	0	0	0	0	0	0	0	0	0	0	0	0	0	0	0	2
TMB0836a	79	3.957	0	0	0	0	0	0	0	0	0	1	0	0	0	0	0	0	0	0	0	0	0	0	0	0	0	0	0	0	0	0	0	0	0	0	0	0	0	0	0	0	0	0	0	0	0	0	2
C2-135b	80	0	0	2	2	0	-1	0	0	0	0	0	0	0	-1	0	0	0	0	2	2	2	2	2	0	0	0	2	0	2	-1	2	0	2	0	2	0	0	2	2	2	2	2	2	0	0	2	0	2
DPL0908a	80	12.109	0	2	2	0	2	0	0	0	0	0	2	0	0	0	0	2	0	0	0	2	2	2	2	0	0	2	0	2	2	2	0	2	0	2	0	2	0	0	2	0	2	0	0	0	0	0	2
HAU006a	80	14.393	0	2	2	0	2	0	0	0	0	0	0	0	2	0	0	2	0	0	0	2	2	2	2	0	0	2	0	2	2	2	0	2	0	2	0	2	0	0	2	0	2	0	0	0	0	0	2
SNP0208	80	15.099	-1	-1	-1	-1	-1	-1	-1	0	-1	0	-1	0	-1	-1	-1	2	0	0	-1	-1	2	2	-1	0	-1	2	-1	-1	-1	-1	0	2	0	2	-1	-1	0	-1	2	0	-1	0	0	0	-1	-1	2
SNP0428	80	15.754	0	2	2	1	2	0	0	0	0	0	1	0	2	2	2	2	1	0	0	2	2	2	2	0	0	2	1	2	2	-1	0	2	0	2	0	-1	0	0	2	0	2	0	1	0	0	-1	2
SNP0324	80	16.238	0	2	-1	1	-1	0	0	0	0	0	2	0	2	2	1	2	1	0	0	2	2	2	2	-1	0	2	0	2	2	2	0	2	0	2	0	2	1	-1	2	0	2	0	0	0	0	0	2
SNP0196	80	16.958	0	-1	2	0	-1	0	0	0	-1	0	-1	0	-1	-1	0	2	0	0	0	2	2	2	-1	0	0	2	0	2	2	-1	0	2	0	2	0	1	0	0	2	0	2	0	0	-1	-1	0	-1
CIR255a	80	17.505	0	2	2	0	2	0	0	0	0	0	0	0	2	2	0	2	0	0	0	2	2	2	2	0	0	2	0	2	2	2	0	2	0	2	0	2	0	0	2	0	2	0	0	0	0	0	2
DC40242a	80	18.096	0	2	2	0	2	0	0	0	0	0	0	0	2	2	0	2	0	0	0	2	2	2	2	-1	0	2	0	2	2	2	0	2	0	2	0	2	0	0	2	0	2	0	0	0	0	0	2
COT010a	80	18.809	0	2	2	0	2	0	0	0	0	1	0	0	2	2	1	2	0	0	0	2	2	2	2	0	0	2	0	2	2	2	0	2	0	2	0	2	0	0	2	0	2	0	0	0	0	0	2
DPL0163a	80	19.263	0	2	2	0	2	0	0	0	0	1	1	0	2	2	1	2	0	0	0	2	2	2	2	0	0	2	0	2	2	2	0	2	0	2	0	2	0	0	2	0	2	0	0	0	0	0	2
DPL0137a	80	19.821	0	2	2	0	2	0	0	0	0	1	0	0	2	2	0	2	0	0	0	2	2	2	2	0	0	2	0	2	2	2	0	2	0	2	0	2	0	0	2	0	2	0	0	0	0	0	2
SNP0456	80	20.702	0	2	2	0	2	0	0	0	0	1	0	0	2	2	1	2	1	1	0	2	2	2	-1	0	0	2	0	2	2	2	0	2	0	2	0	1	0	0	2	0	2	0	1	0	-1	0	2
SNP0294	80	21.324	-1	-1	-1	0	-1	-1	-1	-1	-1	2	2	0	2	2	1	-1	-1	-1	0	-1	2	-1	-1	-1	0	2	-1	2	2	2	-1	2	0	2	0	2	-1	0	2	0	2	-1	1	-1	-1	0	-1
SNP0401	80	21.897	0	2	2	0	2	0	0	0	0	1	1	0	2	2	1	2	0	1	0	2	2	2	2	0	0	2	1	2	2	2	0	2	0	2	0	2	0	0	2	0	2	0	1	0	1	0	2
SNP0402	80	21.897	0	2	2	0	2	0	0	0	0	1	1	0	2	2	1	2	0	1	0	2	2	2	2	0	0	2	1	2	2	2	0	2	0	2	0	2	0	0	2	0	2	0	1	0	1	0	2
SNP0301	80	22.79	0	2	2	0	-1	0	-1	0	0	1	-1	0	2	2	0	2	-1	-1	0	2	2	2	2	0	0	2	1	2	2	-1	0	2	0	2	0	2	2	-1	2	0	2	0	1	-1	-1	-1	2
SNP0250	80	23.331	0	2	2	0	2	0	0	0	0	1	0	0	2	-1	1	2	0	0	0	2	2	-1	-1	0	0	2	0	2	2	2	0	2	0	2	0	1	0	0	2	0	2	0	1	-1	1	0	-1
SNP0299	80	23.577	0	2	-1	0	-1	-1	0	0	0	1	-1	0	2	-1	0	-1	-1	0	-1	-1	2	-1	-1	-1	0	2	-1	2	2	-1	-1	-1	0	2	0	2	2	0	2	0	2	0	0	-1	-1	0	-1
SNP0403	80	24.338	0	2	2	-1	-1	0	0	0	0	1	1	0	2	2	0	2	1	0	0	2	-1	-1	2	-1	0	2	0	2	-1	-1	0	2	0	-1	-1	-1	0	0	2	0	-1	-1	0	-1	-1	-1	2
SNP0244	80	25.447	0	2	-1	1	-1	0	0	0	0	2	0	0	2	2	0	2	1	0	0	2	2	-1	2	0	0	2	0	2	-1	-1	0	2	0	2	0	2	1	0	2	0	2	0	0	0	-1	0	2
JESPR236a	80	30.467	0	0	2	1	2	2	0	2	0	1	0	0	0	2	1	0	1	0	0	2	2	0	2	0	0	2	0	2	2	2	2	2	0	2	0	2	1	0	2	0	2	0	0	2	2	2	2
CM0051a	80	31.434	0	0	2	1	2	2	0	2	0	1	0	0	0	2	0	0	1	0	0	2	2	0	2	0	0	2	0	2	2	2	2	2	0	2	0	2	1	0	2	0	2	0	0	2	2	2	2
CM0042a	80	31.582	0	0	2	1	2	2	0	2	0	1	0	0	0	2	0	0	1	0	0	2	2	0	2	0	0	2	0	2	2	2	2	2	0	2	0	2	1	0	2	0	2	0	0	2	2	2	2
CM0003a	80	32.433	0	0	2	1	2	1	0	2	0	1	0	0	0	2	0	0	0	0	0	2	2	0	2	0	0	2	0	2	2	2	2	2	0	2	0	2	0	0	2	0	2	0	0	2	2	2	2
BNL3347a	80	35.523	0	0	2	0	2	2	0	2	1	1	0	0	0	2	0	1	0	0	0	2	2	0	2	0	0	2	0	2	2	2	2	2	0	2	0	2	0	0	2	0	2	0	0	2	2	2	2
SHIN-0022a	80	40.57	2	0	2	0	2	1	0	2	0	1	0	0	0	2	0	0	0	0	0	2	2	0	2	0	0	2	0	2	2	2	2	2	0	2	2	2	0	0	2	0	2	2	0	2	2	2	2
UCD242a	80	41.71	2	0	2	0	2	1	0	2	0	0	0	0	0	2	0	0	0	0	0	2	2	0	2	0	0	2	0	2	2	2	2	2	0	2	2	2	0	0	2	0	2	2	0	2	2	2	2
SHIN-0827a	81	0	0	0	0	0	2	0	0	0	0	0	0	0	0	0	0	0	2	0	0	0	0	0	0	0	0	0	0	0	0	0	0	0	0	0	0	0	0	0	0	0	2	0	0	0	0	0	2
DPL1938a	81	1.022	0	0	0	0	2	0	0	0	0	0	0	0	0	0	0	0	2	0	0	0	0	0	0	0	0	0	0	0	0	0	0	0	0	0	0	0	0	0	0	0	2	0	0	0	0	0	2
DPL1211a	82	0	2	2	0	2	0	0	0	2	0	1	2	0	0	0	0	2	2	0	0	2	2	1	0	0	2	0	0	0	2	2	2	0	0	0	2	2	2	2	0	0	2	0	2	2	0	0	0
SNP0342	82	0.148	2	-1	-1	-1	-1	-1	0	-1	-1	-1	-1	2	-1	-1	2	2	-1	-1	0	-1	-1	-1	-1	0	-1	0	-1	0	-1	-1	2	-1	0	2	0	-1	-1	0	0	-1	2	2	2	-1	-1	-1	2
DPL1206a	82	10.342	1	2	0	2	0	0	2	2	0	1	0	2	2	2	0	2	2	0	0	2	2	0	0	0	2	0	0	0	2	2	2	0	0	2	2	2	1	0	0	0	2	2	2	2	2	2	0
SHIN-0963a	82	12.352	2	2	0	2	0	0	0	2	0	2	0	2	2	2	0	2	2	0	0	2	2	0	0	0	2	0	0	0	2	2	2	0	0	2	2	2	0	0	0	0	2	2	2	2	2	2	0
HAU042a	82	14.531	2	2	0	2	-1	-1	2	2	0	2	0	2	2	2	-1	2	2	0	0	2	2	0	-1	0	2	0	0	0	2	-1	2	-1	0	2	2	2	0	0	0	0	2	2	2	2	2	-1	-1
SHIN-0121a	82	17.982	2	2	0	2	2	1	2	2	0	2	0	2	-1	2	2	2	2	0	0	2	2	0	2	0	2	0	0	0	2	2	2	2	-1	2	2	-1	0	0	0	0	2	-1	2	2	2	2	2
CIR253a	82	18.359	2	2	0	-1	2	1	2	2	0	2	0	2	-1	2	2	1	2	0	0	2	2	0	2	0	2	0	0	0	2	2	2	2	0	2	2	2	0	0	0	0	2	2	2	2	2	2	2
DPL0417a	82	21.241	2	2	0	0	0	0	0	2	0	2	0	2	0	0	0	2	2	0	0	0	2	0	0	0	2	0	2	0	2	2	2	0	0	0	2	0	0	0	0	0	2	2	2	2	0	0	0
SNP0271	82	25.072	2	2	0	0	0	0	0	2	0	0	0	2	2	0	2	2	2	2	0	0	2	0	0	0	2	0	1	0	2	-1	1	0	0	2	0	1	0	0	0	0	2	2	2	2	0	0	2
SNP0475	82	27.534	2	2	0	0	0	0	0	-1	0	-1	0	2	2	0	-1	-1	2	-1	0	0	2	-1	-1	0	2	0	0	-1	-1	-1	2	0	-1	0	0	-1	-1	0	0	0	2	-1	-1	2	-1	-1	-1
SHIN-0437a	82	28.785	2	2	0	0	0	0	0	2	0	1	0	2	2	0	2	2	2	0	0	0	2	0	0	0	2	0	1	0	2	2	0	0	0	0	0	2	0	0	0	0	2	-1	-1	-1	0	0	2
SNP0397	83	0	0	0	0	-1	0	0	0	-1	0	0	0	2	2	2	0	0	2	0	0	0	0	-1	0	-1	0	-1	1	0	2	0	0	0	0	0	0	2	0	-1	0	0	0	-1	2	0	0	0	0
DPL0394a	83	9.599	0	0	0	-1	0	-1	-1	-1	0	0	0	2	2	0	-1	0	2	2	2	0	0	2	0	2	0	2	2	2	2	0	0	0	0	0	2	0	0	2	0	0	2	2	2	0	0	0	0
SHIN-1586a	83	17.962	0	0	2	2	1	0	0	2	0	1	0	2	2	0	2	0	2	2	2	0	0	2	2	2	0	2	2	2	2	0	1	0	0	0	2	0	0	2	0	0	0	2	2	0	0	0	2
BNL0946a	84	0	2	2	2	1	2	2	2	2	2	2	2	2	2	2	2	2	2	2	2	2	2	2	2	2	2	2	2	2	2	2	2	2	2	2	2	2	2	2	2	2	2	2	2	2	2	2	0
DPL0697a	84	0.518	2	2	2	1	2	2	2	2	2	2	2	2	2	2	2	2	2	2	2	2	2	2	2	2	2	2	2	2	2	2	2	-1	2	2	2	-1	2	2	2	2	2	2	2	2	2	2	0
DPL0135a	84	0.521	2	2	2	1	2	2	2	2	2	2	2	2	2	2	2	2	2	2	2	2	2	2	2	2	2	2	2	2	2	2	2	2	2	2	2	2	2	2	2	2	2	2	2	2	2	2	0
TMB1939a	84	1.069	2	2	2	0	2	2	2	2	2	2	2	2	2	2	2	2	2	2	2	2	2	2	2	2	2	2	2	2	2	2	2	2	2	2	2	2	2	2	2	2	2	2	2	2	2	2	0
DPL0225a	85	0	0	0	2	0	1	1	2	2	2	0	0	2	0	0	2	2	0	2	2	0	2	2	2	0	2	0	0	0	0	0	0	2	0	0	2	0	0	0	0	0	2	0	0	2	0	0	0
BNL0119a	85	11.882	2	0	2	0	2	0	2	0	2	2	0	2	0	0	0	2	2	2	2	0	2	2	0	0	2	0	0	0	0	0	0	2	0	2	2	0	2	0	0	0	2	0	0	2	0	0	0
DPL0442a	86	0	0	0	0	2	2	2	0	2	0	2	0	0	2	2	0	0	2	0	0	0	0	0	2	2	0	2	0	2	0	2	2	0	0	2	0	0	2	2	0	0	0	2	2	0	0	2	2
SHIN-1165	86	1.98	2	2	2	0	0	0	2	0	2	0	2	2	0	0	2	2	0	2	2	2	2	2	0	0	2	0	2	0	2	0	0	2	2	0	2	2	0	0	2	0	2	0	0	2	2	0	2
DC40113a	87	0	0	2	0	0	2	0	0	0	2	2	1	-1	0	0	2	0	2	2	2	0	0	0	0	2	0	0	2	2	2	2	0	0	2	2	2	2	2	0	0	0	2	0	0	0	0	0	2
SNP0312	87	3.313	0	2	0	0	2	-1	0	0	2	2	0	0	0	0	2	-1	2	-1	2	0	0	0	0	2	0	0	2	2	2	-1	0	0	2	2	2	2	2	0	0	0	-1	0	1	-1	0	0	2
DPL1903	88	0	0	0	2	2	2	2	0	2	2	2	0	0	0	2	2	0	0	2	0	2	2	0	2	2	0	2	2	0	0	2	2	2	0	2	0	0	0	2	2	0	0	2	2	2	2	0	2
DPL1795	88	2.162	0	0	2	2	2	2	0	2	2	2	0	0	0	2	2	2	0	0	0	2	2	0	2	2	0	2	2	0	0	2	2	2	0	2	0	0	0	2	2	0	0	2	2	2	2	0	2
SNP0279	88	9.42	-1	0	2	-1	-1	-1	0	-1	-1	2	-1	-1	0	-1	0	-1	-1	2	0	-1	-1	-1	-1	2	0	2	2	-1	-1	2	-1	2	0	1	0	0	0	-1	-1	-1	0	2	2	-1	-1	-1	0
SNP0065	88	9.846	0	0	-1	0	-1	-1	0	2	2	-1	0	0	0	-1	2	-1	0	0	0	2	2	-1	-1	2	0	0	-1	-1	0	-1	-1	-1	0	2	0	0	2	0	2	0	0	2	1	-1	-1	0	-1
SNP0064	88	9.846	0	0	-1	0	-1	-1	0	2	2	-1	0	0	0	-1	2	-1	0	0	0	2	2	-1	-1	2	0	0	-1	-1	0	-1	-1	-1	0	2	0	0	2	0	2	0	0	2	1	-1	-1	0	-1
SNP0406	88	12.535	0	-1	2	-1	-1	-1	0	-1	2	0	0	-1	0	0	-1	-1	1	0	-1	2	-1	-1	0	2	-1	2	2	0	0	2	-1	2	-1	0	-1	-1	-1	0	2	0	0	2	1	-1	-1	0	0
DPL1022a	88	14.578	0	0	2	0	0	0	0	-1	2	0	0	0	0	0	2	2	0	0	0	2	2	0	0	2	0	2	2	0	0	2	0	2	0	1	0	0	0	0	2	0	0	2	2	2	0	0	0
SNP0405	88	16.274	0	-1	2	-1	-1	-1	0	-1	2	0	0	-1	0	0	-1	-1	0	0	-1	2	-1	-1	0	2	-1	2	2	0	0	2	-1	2	-1	0	-1	-1	-1	0	2	0	0	2	1	-1	-1	0	0
CIR353a	88	18.203	0	0	2	0	0	2	0	2	2	2	0	0	0	0	1	2	0	0	0	2	2	0	0	2	0	2	2	0	0	2	0	2	-1	2	0	-1	0	0	2	0	0	2	2	2	0	0	0
SNP0120	88	19.693	0	-1	-1	-1	-1	2	0	2	2	0	-1	-1	0	-1	-1	2	0	0	0	-1	2	-1	-1	2	-1	0	2	0	-1	-1	2	2	-1	1	0	-1	0	0	2	0	-1	-1	2	-1	-1	-1	0
SHIN-1167a	89	0	2	2	2	0	2	0	2	0	0	2	2	2	0	0	2	0	2	0	0	2	2	2	2	2	0	2	1	0	2	2	2	2	2	2	2	0	0	2	0	-1	2	2	0	2	0	0	0
DPL0131a	89	5.222	0	2	2	0	2	0	2	0	0	1	2	2	0	2	2	0	2	2	2	2	0	0	0	0	0	2	1	0	2	0	2	2	2	2	2	0	0	2	0	-1	2	2	0	2	0	0	0
SNP0241	89	6.844	-1	-1	-1	-1	2	0	2	0	0	2	-1	2	0	2	2	0	2	-1	2	2	0	0	0	-1	0	2	1	-1	2	0	2	2	2	2	2	0	0	2	0	2	2	-1	0	2	0	-1	0
SNP0308	89	8.73	0	2	2	0	1	0	2	0	0	1	2	2	0	2	2	0	2	2	2	2	0	0	0	0	0	2	1	0	-1	0	2	1	2	2	2	0	0	1	0	2	2	2	0	2	1	0	0
DPL0777a	89	15.114	2	2	2	0	2	0	2	0	0	1	2	2	0	2	2	0	2	0	0	2	0	0	0	2	0	2	0	0	2	0	2	0	2	2	1	2	0	2	2	2	-1	-1	0	2	0	0	0
MUSS324a	89	17.639	2	2	2	0	0	0	2	0	0	0	2	2	0	2	2	0	2	0	0	2	0	0	0	2	0	2	0	0	2	0	2	0	2	2	0	2	0	-1	2	2	-1	2	0	1	0	0	0
DPL0863b	89	21.177	2	2	2	0	0	0	2	-1	0	0	2	2	0	0	-1	0	-1	0	0	2	0	0	0	2	0	2	1	0	2	0	2	0	2	0	1	2	0	2	2	2	-1	2	0	2	0	0	0
DC30147b	89	24.415	2	2	-1	2	0	0	1	-1	0	0	2	2	0	0	0	0	0	0	0	2	0	0	0	2	0	2	1	0	2	0	2	0	2	0	2	2	0	2	2	2	2	2	0	2	0	0	0
BNL1034a	89	38.177	2	2	2	0	0	0	0	2	2	0	0	-1	0	2	0	0	0	2	2	2	0	0	0	2	0	2	2	0	2	0	2	1	2	0	2	2	0	2	2	2	1	2	1	2	-1	-1	0
BNL1053a	90	0	2	2	0	2	2	0	2	2	2	1	0	2	2	0	0	0	2	2	2	2	1	2	2	-1	2	0	0	0	0	0	2	0	2	0	0	0	1	2	0	0	0	0	0	0	0	0	0
JESPR251a	90	2.182	2	2	0	-1	2	1	2	2	-1	-1	-1	2	-1	0	0	0	2	2	2	2	2	2	2	2	2	0	-1	0	0	-1	2	0	2	0	0	0	2	2	0	0	0	0	0	0	0	0	0
SNP0476	91	0	2	2	0	2	2	0	2	0	0	1	2	0	2	2	1	0	-1	-1	0	0	0	2	2	0	0	-1	-1	2	2	-1	2	0	-1	2	0	0	-1	2	2	-1	0	0	1	-1	-1	0	2
SNP0257	91	15.287	0	2	2	2	0	-1	2	0	0	2	0	2	2	2	0	-1	2	0	0	2	1	2	2	0	0	0	0	2	2	2	2	0	0	2	0	1	0	2	2	0	2	2	2	-1	-1	-1	2
SNP0430	91	18.089	0	2	2	2	0	0	2	0	0	1	2	2	2	2	1	2	2	1	0	2	2	2	2	0	2	0	1	2	2	2	2	0	0	2	0	0	1	2	2	0	2	2	-1	-1	-1	0	2
TMB2038a	91	19.97	0	2	2	2	0	0	2	0	0	2	2	2	2	2	2	2	2	0	0	2	2	2	2	0	2	0	0	2	2	2	2	0	0	2	0	0	1	2	2	0	2	2	2	0	2	0	2
SHIN-1344a	91	21.422	0	2	2	2	0	0	2	0	0	2	2	2	2	2	0	2	2	0	0	-1	2	2	2	0	2	0	0	2	2	2	2	0	0	2	0	0	0	2	2	0	2	0	2	0	2	0	2
SNP0227	91	22.702	0	-1	-1	-1	-1	-1	2	-1	0	-1	2	-1	2	-1	-1	2	-1	2	0	-1	2	2	2	-1	2	0	0	2	2	-1	2	-1	0	2	0	-1	0	-1	2	-1	2	-1	-1	0	2	-1	2
MUSB0753a	91	23.383	0	2	2	2	0	0	2	0	0	2	2	2	2	2	1	2	2	0	0	2	2	2	2	0	2	0	0	2	2	2	2	0	0	2	0	0	0	2	2	0	2	2	2	0	2	0	2
SNP0382	91	24.874	0	2	-1	-1	-1	0	2	-1	-1	1	-1	-1	2	2	-1	-1	-1	0	-1	-1	-1	-1	-1	-1	-1	-1	0	-1	-1	2	-1	0	0	2	-1	-1	-1	-1	-1	0	2	2	-1	-1	-1	0	2
MUSB0849a	91	25.92	0	2	2	2	0	0	2	0	0	2	2	2	2	2	2	2	2	0	0	0	2	2	2	0	2	0	0	2	2	2	2	0	0	2	0	0	1	2	2	0	2	2	2	0	2	0	2
BNL2805a	91	28.683	0	2	2	-1	0	0	2	0	0	2	2	2	2	2	2	2	1	0	0	0	2	2	2	0	0	0	0	2	2	2	2	0	0	2	0	0	1	2	2	0	2	2	2	0	2	0	2
BNL0625a	91	29.178	0	2	2	2	0	0	2	0	0	1	2	2	2	2	2	2	1	0	0	0	2	2	2	0	0	0	0	2	2	2	2	0	0	2	0	0	1	2	2	0	2	2	2	0	2	0	2
SNP0180	91	31.336	2	2	2	2	0	0	2	1	0	1	1	2	2	2	2	2	1	2	2	0	2	2	2	0	0	0	1	2	2	2	2	0	0	2	0	0	1	2	2	2	2	2	2	2	2	0	2
SNP0113	91	32.295	-1	-1	2	-1	0	-1	-1	-1	0	1	-1	2	-1	-1	2	2	-1	2	2	-1	-1	-1	-1	-1	0	0	-1	-1	-1	-1	2	0	0	2	0	0	-1	-1	-1	-1	2	2	2	-1	2	0	-1
DPL0253a	91	33.261	2	2	2	2	0	0	2	0	0	1	1	2	2	2	2	2	1	2	2	0	2	2	-1	0	0	0	0	2	2	2	2	0	0	2	0	0	0	2	2	2	2	2	2	2	2	0	2
BNL3282a	91	35.119	2	2	2	2	0	0	2	1	0	2	2	2	2	2	2	2	2	2	2	0	2	2	2	0	0	0	0	2	2	2	2	0	0	2	0	0	0	2	2	2	2	2	2	2	2	0	2
TMB1637a	91	36.196	2	2	2	2	0	0	2	1	0	2	2	2	2	2	2	2	2	0	0	0	2	2	0	0	0	0	0	2	2	2	2	0	0	2	0	0	0	2	2	2	2	2	2	2	2	0	2
SHIN-1214a	91	37.002	2	2	2	2	0	0	2	1	0	2	2	2	2	2	2	2	2	0	0	0	2	2	0	0	0	0	0	2	2	2	2	0	0	2	0	0	1	2	2	2	2	2	2	2	2	0	2
TMB1222a	91	39.324	2	2	2	2	0	0	2	1	0	1	2	2	2	2	2	2	0	0	0	0	2	2	0	0	0	0	0	2	2	2	2	0	0	2	0	0	0	2	2	2	2	2	2	2	2	0	2
SHIN-1214b	92	0	2	2	2	2	2	2	2	2	2	2	2	2	1	0	2	2	2	2	2	2	2	2	0	2	2	2	2	2	2	2	2	2	2	2	2	2	2	2	2	2	2	2	2	2	2	2	0
TMB0904a	92	0	2	2	2	2	2	2	2	2	2	2	2	2	1	0	2	2	2	2	2	2	2	2	0	2	2	2	2	2	2	2	2	2	2	2	2	2	2	2	2	2	2	2	2	2	2	2	0
TMB1222b	92	0.006	2	2	2	2	2	2	2	2	2	2	2	2	1	0	2	2	2	2	2	2	2	2	0	2	2	2	2	2	2	2	2	2	2	2	2	2	2	2	2	2	2	2	2	2	2	2	0
TMB1637b	92	0.448	2	2	2	2	2	2	2	2	2	2	2	2	2	0	2	2	2	2	2	2	2	2	0	2	2	2	2	2	2	2	2	2	2	2	2	2	2	2	2	2	2	2	2	2	2	2	0
DPL0500b	92	1.219	2	-1	2	-1	2	2	2	0	2	2	2	2	0	0	2	2	2	2	2	2	2	2	0	2	2	2	2	2	2	2	2	2	2	2	2	2	2	2	2	2	2	2	2	2	2	2	0
SNP0352	93	0	0	-1	-1	-1	2	-1	-1	2	0	2	-1	2	1	0	2	0	0	1	0	2	-1	-1	2	2	2	2	2	-1	2	0	2	2	2	2	0	1	2	0	0	2	1	0	0	-1	-1	0	2
BNL4011a	93	3.616	0	0	2	0	2	2	0	0	0	2	-1	2	1	0	2	0	0	0	0	2	0	2	2	2	2	2	1	2	2	0	1	2	2	2	0	1	2	0	0	2	0	0	0	2	0	0	2
SNP0174	93	7.761	-1	-1	0	-1	2	2	0	2	0	2	-1	2	1	0	1	-1	0	0	0	2	0	2	2	-1	2	2	2	2	-1	0	-1	2	2	2	-1	1	2	0	0	2	0	-1	0	-1	-1	0	-1
SNP0187	94	0	-1	2	2	0	-1	-1	0	2	2	0	-1	2	2	-1	0	-1	0	2	2	-1	0	0	-1	2	0	2	2	-1	2	2	2	2	2	0	0	0	0	-1	0	-1	1	-1	0	-1	-1	2	2
SNP0396	94	3.114	2	-1	2	-1	0	-1	0	2	2	0	-1	2	1	2	0	-1	0	2	2	-1	-1	-1	2	2	0	2	2	2	2	-1	2	1	2	0	-1	0	0	2	1	0	1	-1	0	2	2	2	2
BNL4030a	95	0	2	0	0	0	2	0	2	0	2	0	2	2	2	0	0	2	2	0	0	0	0	0	0	2	0	0	2	2	2	2	2	0	2	2	2	2	0	2	2	0	2	0	2	2	2	2	0
JESPR050a	95	2.18	2	0	0	0	2	0	2	0	2	0	2	2	0	0	0	2	2	0	0	0	0	0	0	2	0	0	2	2	0	2	2	0	2	2	2	2	0	2	2	0	2	0	2	2	2	2	0
SHIN-1547	96	0	0	2	0	2	0	2	2	0	0	0	2	2	0	0	0	0	2	0	0	0	2	0	2	2	0	0	2	0	2	2	2	0	0	0	0	2	0	0	2	0	2	2	0	2	2	2	2
SNP0285	96	15.798	-1	2	2	2	-1	2	2	0	0	2	-1	2	0	0	2	0	-1	2	2	-1	0	-1	-1	-1	0	2	1	-1	-1	0	2	0	2	2	0	0	-1	0	-1	1	2	2	0	-1	-1	-1	2
DPL0107a	96	21.208	2	2	2	2	2	2	2	0	0	2	2	2	0	0	0	0	2	2	2	0	2	0	0	2	0	2	2	0	0	0	2	0	2	2	0	0	0	0	0	0	0	2	0	2	2	2	2
SNP0485	96	24.169	-1	2	2	-1	-1	2	-1	-1	0	2	2	2	0	-1	1	0	2	2	2	0	2	0	0	-1	0	2	2	0	0	-1	-1	0	2	2	0	0	-1	0	0	-1	-1	2	-1	2	1	-1	2
SHIN-1066a	96	35.458	-1	2	2	0	2	2	2	2	0	2	0	2	0	0	2	1	0	2	2	0	2	0	0	2	0	2	2	2	0	0	2	0	2	2	0	1	0	0	0	2	2	2	2	0	2	2	0
SNP0467	96	38.63	2	2	2	0	-1	2	2	2	0	2	0	2	0	0	2	0	0	2	2	0	-1	0	0	2	0	2	2	2	-1	0	2	0	2	1	0	1	0	0	0	2	1	2	1	0	2	2	0
SNP0078	97	0	0	-1	-1	-1	2	0	-1	0	2	2	-1	0	0	2	2	0	2	2	2	2	2	2	2	-1	2	0	-1	0	2	2	2	2	2	2	0	0	2	0	2	-1	2	-1	2	-1	-1	2	2
SNP0176	97	0.393	0	2	0	-1	-1	0	2	0	2	2	2	-1	-1	2	2	0	2	-1	2	2	-1	2	-1	2	2	0	2	0	-1	-1	2	2	-1	-1	0	-1	2	0	2	2	-1	2	2	-1	2	2	2
SNP0175	97	0.393	0	2	0	-1	-1	0	2	0	2	2	2	-1	-1	2	2	0	2	-1	2	2	-1	2	-1	2	2	0	2	0	-1	-1	2	2	-1	-1	0	-1	2	0	2	2	-1	2	2	-1	2	2	2
MUSS398a	97	1.285	0	2	0	2	2	2	2	0	2	2	2	0	0	2	2	0	2	2	2	2	2	2	2	2	2	-1	2	0	2	2	2	2	2	2	0	0	2	0	2	2	2	2	2	2	2	2	2
DPL0530a	97	1.285	0	2	0	2	2	2	2	0	2	2	2	0	0	2	2	0	2	2	2	2	2	2	2	2	2	-1	2	0	2	2	2	2	2	2	0	0	2	0	2	2	2	2	2	2	2	2	2
SNP0087	97	2.278	0	-1	0	2	-1	-1	2	0	2	2	2	0	0	2	2	0	2	2	2	2	2	2	2	2	2	0	2	-1	2	2	2	2	2	2	-1	0	2	0	2	2	2	2	2	2	2	2	2
SNP0085	97	2.949	0	2	0	2	2	1	2	0	2	2	2	0	0	2	2	0	2	2	2	2	2	2	2	2	2	0	2	1	2	2	2	2	2	2	0	0	2	0	2	2	2	2	2	2	2	2	2
SNP0149	97	3.589	0	2	0	2	2	1	2	1	2	2	2	0	0	2	2	0	1	2	2	2	2	2	2	2	2	0	2	1	2	2	2	2	2	2	0	0	2	0	2	2	2	2	2	2	2	2	2
SNP0128	97	3.995	0	2	0	2	2	1	2	0	2	2	2	0	0	2	2	0	1	2	2	2	2	2	2	2	2	0	2	1	2	2	2	2	2	2	0	0	2	0	2	2	2	2	2	2	2	2	2
SNP0114	97	4.77	0	2	-1	-1	2	2	2	0	2	2	2	0	0	2	2	0	1	2	2	2	2	2	-1	-1	2	0	2	0	2	2	-1	2	0	2	0	0	2	0	2	2	2	2	2	2	2	2	2
SNP0115	97	4.77	0	2	-1	-1	2	2	2	0	2	2	2	0	0	2	2	0	1	2	2	2	2	2	-1	-1	2	0	2	0	2	2	-1	2	0	2	0	0	2	0	2	2	2	2	2	2	2	2	2
SNP0177	97	5.659	0	2	0	2	-1	2	2	0	2	2	2	0	1	2	2	0	1	2	2	2	2	2	2	2	2	0	2	1	2	2	2	2	2	2	0	0	2	0	2	2	2	2	2	2	2	2	2
SNP0073	97	6.523	-1	2	-1	2	2	2	2	0	2	2	2	0	0	2	1	0	1	2	2	2	2	2	-1	2	2	0	2	0	2	2	2	-1	2	2	0	0	2	0	2	-1	2	2	2	2	-1	2	2
SNP0060	97	8.836	0	2	-1	2	-1	2	2	2	2	1	2	0	0	2	2	0	1	2	2	2	2	2	2	2	2	0	2	0	2	2	2	2	2	2	0	0	0	-1	2	2	2	2	2	2	2	2	2
SNP0061	97	8.836	0	2	-1	2	-1	2	2	2	2	1	2	0	0	2	2	0	1	2	2	2	2	2	2	2	2	0	2	0	2	2	2	2	2	2	0	0	0	-1	2	2	2	2	2	2	2	2	2
SNP0062	97	8.836	0	2	-1	2	-1	2	2	2	2	1	2	0	0	2	2	0	1	2	2	2	2	2	2	2	2	0	2	0	2	2	2	2	2	2	0	0	0	-1	2	2	2	2	2	2	2	2	2
MUSS298a	97	9.903	2	2	0	2	2	2	2	2	2	2	2	2	2	2	2	0	2	2	2	2	2	2	2	2	2	0	2	2	2	2	2	2	2	2	0	2	0	2	2	2	2	2	2	2	2	2	2
SNP0134	97	10.355	-1	2	-1	2	-1	2	-1	2	2	0	-1	0	0	2	2	-1	1	2	2	2	2	2	2	2	-1	0	2	-1	-1	2	2	2	2	-1	0	-1	0	0	2	2	-1	-1	-1	-1	2	-1	-1
SNP0020	97	11.528	0	2	-1	2	2	1	2	2	2	1	2	0	0	2	2	0	1	2	2	2	2	2	2	2	2	0	2	0	2	2	-1	2	2	2	0	0	2	0	2	2	2	2	2	2	2	2	2
SNP0162	97	12.404	0	2	-1	-1	2	0	-1	-1	2	-1	2	0	-1	2	2	-1	2	-1	2	-1	-1	-1	2	2	2	0	2	0	-1	-1	2	-1	-1	2	-1	0	-1	0	2	2	-1	-1	-1	-1	2	2	-1
SNP0277	97	13.276	0	-1	0	-1	-1	1	2	2	2	-1	-1	0	1	-1	2	-1	0	2	2	2	-1	2	2	2	2	0	2	-1	-1	2	-1	2	2	2	0	0	2	0	2	2	2	2	2	-1	-1	2	2
NAU0864a	97	16.79	1	2	0	2	2	2	2	2	2	1	2	1	1	-1	2	0	2	2	2	2	2	2	-1	2	2	0	-1	-1	2	2	2	-1	2	2	0	1	0	1	2	2	2	2	2	2	2	2	-1
SNP0074	97	19.405	2	2	0	-1	2	-1	0	2	2	0	2	0	1	2	2	0	1	2	2	2	0	0	-1	2	2	0	2	0	2	2	2	2	2	2	0	0	-1	0	2	2	2	0	2	-1	-1	2	2
JESPR114a	97	22.297	2	0	0	2	2	2	-1	2	2	1	2	0	0	2	2	0	2	2	2	2	2	0	0	2	0	0	2	0	2	2	2	0	2	2	0	0	2	0	2	2	2	0	2	2	2	2	0
DPL1016b	97	24.274	2	0	0	2	2	2	0	2	2	0	2	0	0	2	2	0	0	2	2	2	2	2	2	2	0	0	2	0	2	2	2	2	2	2	0	0	2	1	2	2	2	0	2	2	2	2	2
SNP0056	97	26.646	-1	0	0	2	-1	2	0	2	2	0	2	0	0	2	2	0	0	2	2	2	2	-1	2	2	0	0	2	0	2	2	2	2	2	2	0	-1	2	0	2	2	2	0	2	-1	-1	2	2
SNP0408	97	37.02	2	0	0	2	1	2	0	2	2	0	0	0	0	0	0	0	0	2	2	2	2	0	0	2	0	0	1	0	2	2	2	1	2	0	0	0	2	0	2	2	2	0	2	2	2	2	0
SHIN-0050a	97	48.456	1	0	0	2	1	0	0	2	2	0	0	0	0	0	0	0	0	2	2	2	2	2	0	2	0	0	1	0	0	2	2	0	2	0	0	0	2	0	2	0	2	2	2	2	2	2	0
SNP0419	98	0	-1	-1	-1	2	2	-1	2	0	-1	0	-1	0	2	2	2	-1	1	-1	2	-1	-1	2	2	-1	0	-1	-1	2	0	-1	0	2	0	2	-1	-1	-1	0	0	-1	2	-1	-1	2	2	-1	-1
BNL1030a	98	2.461	-1	0	0	2	2	2	2	0	0	0	2	0	2	2	2	0	0	2	2	2	0	2	2	0	0	0	2	2	0	2	0	2	0	2	0	1	2	0	0	2	2	-1	2	2	2	2	2
CM0007a	98	5.204	2	0	0	1	2	2	2	0	0	0	2	0	0	2	2	2	0	2	2	2	0	2	2	0	0	0	2	2	0	2	0	2	0	2	0	1	2	0	0	2	2	2	2	2	2	2	0
BNL1414a	98	5.53	2	0	0	1	2	2	2	0	0	0	2	0	-1	2	2	2	0	2	2	2	0	2	2	0	0	0	2	2	0	2	0	2	0	2	0	1	2	0	0	2	2	2	2	2	2	2	0
CM0071a	98	6.601	2	0	0	1	2	1	2	0	0	0	2	0	0	2	2	2	0	2	2	2	0	2	2	0	0	0	2	2	0	2	0	2	0	2	0	1	2	0	0	2	2	2	2	2	2	2	0
SNP0188	98	15.765	-1	-1	-1	-1	-1	2	-1	0	-1	-1	0	2	2	2	2	-1	-1	-1	2	-1	-1	2	-1	-1	0	0	2	-1	-1	-1	-1	-1	0	2	0	-1	2	0	-1	-1	2	-1	0	-1	-1	-1	-1
DPL0150b	98	20.441	2	2	2	1	2	0	0	0	0	2	1	2	2	2	2	2	0	2	2	2	0	2	0	0	0	0	0	2	0	2	0	0	0	2	0	1	2	0	2	2	0	2	0	2	2	2	2
BNL1317b	98	22.931	2	2	2	0	2	0	0	0	0	2	1	2	0	2	2	2	0	2	2	2	0	2	0	0	0	0	1	2	0	2	0	0	0	2	0	1	2	0	2	2	0	2	0	2	2	2	2
SNP0302	98	31.302	0	-1	-1	-1	2	-1	0	0	0	2	-1	2	-1	-1	2	-1	-1	2	2	-1	-1	-1	-1	0	0	0	-1	2	-1	-1	-1	0	2	2	0	0	-1	-1	2	2	-1	2	0	-1	-1	2	0
DPL1130a	98	33.138	2	2	2	0	2	0	0	0	0	2	0	2	0	0	2	2	0	2	2	2	0	2	0	0	0	0	1	2	0	2	0	0	2	2	0	0	2	0	2	2	2	2	0	2	2	2	0
TMB0382a	98	35.678	2	2	0	0	2	0	0	0	0	2	0	2	0	0	2	2	0	2	2	2	0	2	0	0	0	0	2	2	0	2	0	1	2	2	0	0	2	0	2	2	2	2	0	2	2	2	0
SNP0259	99	0	2	2	2	0	-1	2	0	2	0	2	1	0	2	0	2	0	0	0	0	0	2	2	2	2	2	0	1	2	0	0	2	0	0	2	2	2	2	0	0	0	2	0	0	0	1	0	2
C2-021a	99	2.321	2	2	2	0	2	2	0	2	0	2	0	0	2	0	2	0	0	0	0	0	2	2	2	2	2	0	1	2	0	0	2	0	0	2	2	2	2	0	0	0	2	0	0	0	2	0	2
DC40058a	99	3.254	2	2	2	0	2	2	0	2	0	2	0	0	2	0	2	0	0	0	0	0	2	2	2	2	2	0	2	2	0	0	2	0	0	2	2	2	2	0	0	0	2	0	0	0	2	0	2
TMB1701a	99	3.956	2	2	2	0	2	2	0	2	0	2	0	0	2	0	2	0	0	0	0	0	2	2	2	2	2	0	2	2	0	0	2	0	0	2	2	2	2	0	0	0	2	0	2	0	2	0	2
CIR383a	99	4.702	2	2	2	0	2	2	0	2	0	2	0	0	2	0	2	0	0	0	0	0	2	2	2	2	2	0	2	2	0	0	2	0	0	2	2	2	-1	0	0	0	0	0	-1	-1	2	0	2
DPL0175b	99	5.799	2	2	2	0	2	2	0	2	0	2	0	0	2	0	2	0	0	0	0	0	2	2	2	2	2	0	2	2	0	0	2	0	0	2	2	2	2	0	0	0	0	0	0	0	2	0	2
JESPR274b	99	14.128	2	2	2	0	2	0	0	2	0	2	0	0	2	2	2	0	0	0	0	0	2	2	0	2	2	0	2	2	0	0	2	0	0	2	2	2	0	0	0	2	2	0	2	0	2	0	2
MUSS033a	100	0	0	2	2	2	2	2	0	0	0	1	2	2	1	2	0	0	2	0	0	2	0	0	2	0	2	0	2	0	0	2	0	2	2	1	2	2	2	0	2	0	2	0	2	0	0	2	2
SHIN-0334a	100	4.323	0	2	2	2	2	2	0	0	2	2	2	2	0	2	0	0	2	0	0	2	0	-1	1	0	2	0	2	0	0	2	0	2	2	2	2	2	2	0	2	0	2	0	2	0	0	2	2
SNP0124	101	0	-1	-1	0	-1	-1	-1	2	-1	0	2	-1	0	2	2	1	-1	-1	2	2	0	0	0	-1	-1	2	0	-1	0	-1	2	-1	0	0	2	2	-1	-1	0	0	-1	0	-1	2	-1	-1	0	0
SNP0111	101	3.105	2	-1	-1	2	-1	2	2	0	0	2	2	0	2	2	1	2	0	2	2	0	0	0	2	2	2	0	0	-1	2	2	2	2	0	2	2	2	1	0	0	2	1	0	2	2	-1	-1	0
SNP0038	101	8.909	2	2	0	0	0	1	2	0	0	2	0	0	2	2	1	2	0	2	2	0	0	0	2	2	2	0	0	0	2	2	0	2	0	2	2	2	0	0	0	2	1	0	2	2	0	0	2
SNP0054	101	11.75	2	2	0	0	-1	-1	2	-1	0	2	-1	-1	2	2	2	2	-1	-1	2	0	-1	-1	-1	-1	2	0	0	-1	-1	-1	0	-1	0	-1	-1	-1	-1	-1	0	2	-1	0	2	-1	-1	-1	2
SHIN-1304a	101	13.411	2	2	0	0	0	1	0	0	0	2	0	0	2	2	2	2	0	2	2	0	0	0	2	2	2	0	0	0	2	2	0	2	0	2	2	2	0	0	2	2	0	0	2	2	0	0	2
CIR270a	101	16.132	2	2	0	0	0	2	0	0	0	2	0	0	2	2	2	2	0	2	-1	0	0	0	2	2	2	0	0	0	2	2	0	2	0	2	2	2	0	0	-1	2	0	0	2	-1	0	0	2
NAU2292a	101	27.891	2	2	0	0	0	0	0	0	-1	2	0	0	1	0	2	2	0	2	2	0	0	0	2	2	2	2	0	0	2	2	0	0	0	2	2	2	0	2	2	0	0	0	2	2	0	0	0
SNP0041	102	0	2	2	2	2	0	-1	2	2	2	0	0	2	0	0	2	2	2	-1	2	2	2	2	2	-1	2	2	2	2	2	2	2	0	2	2	2	1	-1	2	2	-1	1	2	2	-1	2	2	0
SNP0011	102	2.849	-1	2	2	2	-1	-1	2	2	-1	0	-1	2	0	0	1	2	2	2	2	2	2	2	2	2	2	2	0	2	2	2	2	0	2	2	2	1	2	2	2	2	2	2	2	-1	-1	2	0
DPL0877a	103	0	0	0	2	2	1	0	0	2	2	0	1	2	0	0	0	0	2	0	0	2	2	2	0	0	0	2	2	2	0	0	2	0	2	0	0	0	2	2	2	0	1	2	0	0	-1	2	0
TMB1182a	103	7.885	0	0	2	2	2	1	1	2	2	0	2	2	0	0	1	0	2	0	0	2	2	2	0	0	0	2	2	2	0	1	2	0	2	0	1	0	2	2	0	0	1	2	0	0	2	2	0
SHIN-1212a	103	11.163	0	0	2	2	2	2	0	2	2	0	2	2	0	0	0	0	2	0	0	2	2	2	0	0	0	2	2	2	-1	-1	2	0	2	0	0	0	2	2	0	0	2	2	0	0	2	2	0
DPL0160a	103	19.406	0	0	2	0	0	0	0	2	2	0	1	2	0	0	2	0	2	0	0	2	0	2	1	0	0	2	2	2	0	2	2	0	2	0	0	0	0	2	2	0	2	2	0	0	2	2	2
BNL2655a	104	0	2	2	2	2	2	2	2	2	2	2	2	2	2	2	2	2	2	2	2	2	2	2	2	2	2	2	2	2	2	2	2	2	2	2	2	2	2	2	2	2	2	2	2	2	2	2	0
BNL2499a	104	1.109	2	2	2	2	2	2	2	2	2	2	2	2	2	0	2	2	2	2	2	2	2	2	2	2	2	2	2	2	2	2	2	2	2	2	2	2	2	2	2	2	2	-1	2	2	2	2	0
SNP0063	105	0	-1	-1	-1	-1	-1	-1	0	2	0	-1	-1	-1	-1	-1	0	-1	2	-1	2	-1	-1	2	-1	0	2	0	-1	-1	-1	-1	-1	2	0	0	0	2	2	0	-1	2	0	0	-1	-1	-1	-1	2
SNP0005	105	3.522	2	2	2	2	2	-1	0	2	0	2	1	2	2	2	1	0	2	2	2	0	1	2	2	0	2	0	1	2	0	0	1	2	0	0	0	2	2	0	0	2	0	0	2	2	0	0	2
SNP0452	105	9.01	2	-1	-1	-1	-1	0	0	-1	-1	2	0	2	2	2	1	-1	2	2	-1	-1	2	-1	2	-1	2	-1	0	-1	-1	0	-1	2	-1	0	-1	-1	-1	0	0	2	0	0	0	-1	-1	-1	2
SNP0108	105	12.405	2	2	2	-1	2	-1	0	2	0	1	0	2	2	-1	1	0	2	1	2	0	2	2	2	0	2	0	0	2	0	0	1	1	0	0	0	2	1	0	0	2	0	0	0	2	-1	2	2
SNP0246	105	20.759	0	2	-1	-1	-1	1	0	2	0	1	-1	2	2	2	0	0	2	2	2	0	2	2	2	0	2	0	1	2	0	-1	2	0	2	0	2	2	1	0	0	2	2	0	0	2	0	0	2
SNP0329	105	27.169	2	2	-1	-1	-1	-1	-1	2	0	0	0	2	0	-1	0	0	-1	2	2	0	2	2	-1	0	2	0	-1	1	-1	-1	-1	2	0	0	0	2	0	0	0	2	2	0	0	-1	-1	-1	0
SNP0281	105	29.546	-1	2	2	-1	-1	-1	-1	-1	0	0	-1	2	2	2	0	0	2	-1	2	-1	0	-1	0	0	2	0	2	2	0	-1	-1	0	2	0	2	2	0	-1	0	2	2	0	0	-1	-1	-1	2
SHIN-0384a	105	35.083	0	2	2	0	2	2	0	2	0	2	0	2	1	2	0	0	2	0	0	0	0	2	2	0	2	0	2	2	0	0	0	0	2	0	2	2	2	0	0	2	2	0	0	2	0	0	0
DPL0353a	106	0	2	2	2	0	2	0	0	0	0	0	0	2	2	2	2	2	0	0	0	0	0	2	2	0	2	0	2	2	0	0	0	0	0	0	0	0	2	0	2	2	0	0	0	0	0	0	0
DPL0152a	106	1.049	2	2	2	0	2	0	0	0	0	1	0	2	2	2	2	2	0	0	0	0	0	2	2	0	2	0	2	2	0	0	0	0	0	0	0	0	2	0	2	2	0	0	0	0	0	0	0
SHIN-1076a	106	2.046	2	2	2	2	2	0	0	0	0	1	0	2	2	2	2	2	0	0	0	0	0	2	2	0	2	0	2	2	0	0	0	0	0	0	0	1	2	0	2	2	0	0	0	0	0	0	0
DC20106	107	0	2	2	0	0	2	0	2	2	0	2	2	2	2	2	2	0	2	0	0	0	0	0	0	2	0	0	0	2	2	0	0	2	2	2	0	2	2	0	2	0	2	0	2	0	2	2	0
SNP0313	107	11.7	2	2	0	0	-1	0	2	0	0	2	2	2	2	2	2	2	2	1	2	0	2	0	0	2	0	0	0	-1	2	0	0	2	2	2	0	0	0	2	0	0	2	0	2	0	-1	2	0
DPL0282a	107	15.699	0	0	2	2	0	2	0	2	2	0	0	0	0	0	0	0	0	0	0	2	0	2	2	0	2	2	2	0	0	2	2	0	0	0	2	2	2	0	2	2	0	2	0	2	2	0	2
CIR268a	108	0	0	2	2	0	0	2	2	2	2	0	2	0	0	0	0	0	0	2	2	2	0	2	0	0	0	0	1	2	2	0	2	0	-1	0	2	-1	0	2	0	0	2	-1	0	2	2	2	0
DPL0811a	108	2.059	0	2	2	0	0	2	2	2	2	0	1	0	0	0	0	0	0	2	2	2	0	2	2	0	0	0	1	2	2	0	2	0	0	0	2	2	0	2	0	0	2	0	0	2	2	2	0
DPL1411a	109	0	2	2	2	0	0	2	2	2	2	0	2	2	0	0	2	2	2	2	2	2	2	2	2	2	2	2	2	2	2	2	2	0	2	0	2	2	2	2	2	2	2	2	2	2	2	2	0
BNL3937a	109	1.887	2	2	2	0	0	2	2	2	2	0	2	2	2	0	2	2	2	2	2	2	2	2	2	2	2	2	2	2	2	2	2	0	2	2	2	2	2	2	2	2	2	2	2	2	2	2	0
TMB2898	109	3.55	2	2	2	0	0	2	2	2	2	0	2	2	2	0	2	2	2	2	2	2	2	2	2	2	2	2	2	2	2	2	2	0	2	2	2	2	2	2	2	2	2	2	2	2	2	2	0
MUSB0979a	109	4.653	-1	2	-1	0	0	-1	-1	2	-1	0	2	-1	2	0	2	-1	2	2	2	-1	-1	-1	-1	-1	-1	-1	-1	2	2	2	2	0	2	2	2	2	-1	2	2	2	2	-1	2	-1	-1	2	0
DPL0532b	109	6.941	-1	2	-1	-1	-1	-1	-1	-1	-1	0	2	-1	2	0	2	-1	0	2	2	-1	-1	-1	0	-1	-1	-1	-1	2	2	2	-1	-1	2	2	2	2	-1	2	2	2	2	-1	2	-1	-1	2	0
SNP0323	110	0	-1	-1	2	-1	-1	-1	-1	-1	-1	0	0	2	0	-1	0	-1	-1	0	0	-1	-1	2	0	-1	2	-1	-1	-1	-1	-1	-1	-1	-1	-1	0	-1	-1	-1	0	-1	0	-1	-1	-1	-1	0	-1
BNL1440a	110	1.103	0	0	2	-1	0	1	2	0	2	0	0	2	0	0	0	2	0	0	0	2	2	2	0	2	2	2	2	0	0	0	1	0	0	0	0	0	2	0	0	0	0	2	0	2	1	0	0
SNP0046	110	2.952	2	0	2	0	0	1	2	0	2	0	0	2	0	0	0	2	0	0	0	2	2	2	0	2	2	2	1	0	0	0	1	0	0	0	0	0	2	0	0	0	0	2	0	2	1	0	0
SNP0045	110	2.952	0	2	0	2	2	1	0	2	0	2	2	0	2	2	2	0	2	2	2	0	0	0	2	0	0	0	1	2	2	2	1	2	2	2	2	2	0	2	2	2	2	0	2	0	1	2	2
SNP0390	110	6.345	-1	-1	-1	-1	-1	-1	-1	-1	0	-1	-1	2	2	0	0	2	0	0	0	2	2	2	-1	-1	2	2	0	-1	0	-1	-1	-1	0	0	0	0	2	0	0	0	-1	2	0	2	-1	0	0
SNP0336	110	6.757	-1	0	-1	2	-1	2	-1	0	-1	0	-1	2	2	0	0	-1	0	0	0	-1	2	-1	-1	2	2	2	2	-1	0	-1	-1	0	-1	0	0	0	2	0	0	0	0	2	-1	-1	-1	0	0
SNP0337	110	6.757	-1	0	-1	2	-1	2	-1	0	-1	0	-1	2	2	0	0	-1	0	0	0	-1	2	-1	-1	2	2	2	2	-1	0	-1	-1	0	-1	0	0	0	2	0	0	0	0	2	-1	-1	-1	0	0
UCD311a	110	8.129	0	0	2	0	2	2	2	-1	0	0	0	2	2	0	0	2	0	0	0	2	2	2	0	2	2	2	0	0	0	0	0	0	0	0	0	0	2	0	0	0	0	2	0	2	2	0	0
SNP0338	110	11.372	-1	0	-1	-1	-1	-1	2	0	0	-1	-1	2	2	0	-1	-1	-1	-1	0	2	-1	-1	0	2	0	-1	-1	2	-1	-1	-1	-1	0	-1	-1	0	2	0	0	-1	0	-1	0	-1	2	0	0
SHIN-0885a	110	11.508	0	0	-1	0	-1	0	-1	0	0	0	-1	-1	-1	0	0	-1	0	0	0	2	-1	0	0	-1	0	-1	-1	-1	0	0	0	0	0	0	0	0	-1	0	0	0	0	-1	0	-1	-1	0	0
DPL0080a	110	12.375	0	0	2	0	2	0	2	0	0	0	1	2	2	0	0	2	0	0	0	2	2	0	0	2	0	0	1	2	0	0	0	0	0	0	0	0	2	0	0	0	0	2	0	2	2	0	0
TMB0313a	110	16.125	-1	-1	2	0	2	0	2	-1	-1	0	-1	2	2	0	0	2	0	-1	-1	2	2	-1	0	2	-1	-1	-1	2	-1	-1	-1	1	-1	-1	-1	-1	1	-1	-1	-1	0	2	-1	2	2	-1	0
DPL0702a	111	0	2	2	2	2	0	2	0	0	0	-1	1	0	1	-1	2	0	2	2	2	0	0	2	-1	0	2	2	2	0	2	2	0	2	2	-1	0	2	2	2	0	2	2	0	0	0	1	2	2
SNP0189	111	7.228	-1	-1	-1	2	-1	2	-1	0	0	-1	-1	-1	0	2	-1	-1	2	-1	-1	-1	0	2	-1	-1	2	2	-1	-1	-1	-1	-1	2	-1	2	-1	2	-1	2	0	-1	2	0	0	0	2	-1	2
SNP0464	111	18.173	0	2	0	1	1	1	1	0	0	2	0	2	0	2	2	-1	2	2	2	0	0	1	2	2	0	0	2	2	2	2	0	0	2	2	0	2	2	0	0	0	2	0	1	0	2	2	0
SNP0463	111	18.173	0	2	0	1	1	1	1	0	0	2	0	2	0	2	2	-1	2	2	2	0	0	1	2	2	0	0	2	2	2	2	0	0	2	2	0	2	2	0	0	0	2	0	1	0	2	2	0
SNP0435	112	0	2	0	-1	2	-1	2	0	2	0	2	0	2	0	2	2	-1	2	0	0	2	0	-1	-1	0	0	2	2	0	2	2	2	2	-1	2	0	2	-1	-1	2	0	2	0	0	0	-1	-1	2
SNP0434	112	0	2	0	-1	2	-1	2	0	2	0	2	0	2	0	2	2	-1	2	0	0	2	0	-1	-1	0	0	2	2	0	2	2	2	2	-1	2	0	2	-1	-1	2	0	2	0	0	0	-1	-1	2
BNL1047a	112	3.669	2	0	2	2	2	2	0	2	0	2	0	2	1	2	2	0	2	0	0	2	0	2	2	0	0	2	2	0	2	2	2	2	2	2	0	2	2	2	2	0	2	0	0	0	0	0	2
SNP0420	112	6.649	2	-1	2	2	-1	2	0	2	0	2	-1	2	1	2	1	0	-1	0	0	2	-1	2	2	0	0	2	2	0	2	2	1	2	2	2	0	-1	2	2	2	0	2	0	1	-1	-1	0	2
SNP0427	112	13.697	2	0	2	-1	2	2	0	2	0	1	1	2	1	2	2	0	2	2	0	2	-1	2	2	0	0	2	-1	0	0	2	1	1	2	2	2	2	2	2	0	0	2	0	2	0	-1	2	2
SNP0361	112	17.021	2	-1	2	2	2	-1	0	2	0	2	0	2	1	0	2	-1	0	0	0	2	0	2	0	0	0	2	1	0	0	0	1	0	2	2	2	2	-1	2	0	0	2	0	2	0	-1	-1	2
SNP0220	112	19.803	2	0	-1	-1	2	2	-1	-1	2	0	2	-1	2	-1	2	0	-1	1	-1	2	2	2	2	0	0	2	-1	2	0	0	1	2	2	2	2	2	-1	2	0	-1	2	0	-1	-1	-1	2	2
DPL1411b	112	23.589	2	0	2	2	2	2	0	2	2	1	2	2	2	2	2	0	2	0	0	2	2	2	2	0	0	2	2	0	0	0	1	2	2	2	2	2	2	2	0	0	2	0	1	0	2	2	2
DC30135a	112	24.997	2	0	2	2	2	2	0	2	2	2	2	2	2	2	2	0	2	0	0	2	1	2	2	0	0	2	2	0	0	0	1	2	2	2	2	2	-1	2	0	0	2	0	2	0	2	2	2
DPL0059a	112	25.975	2	0	2	2	2	2	0	2	2	2	2	2	2	2	2	0	2	0	0	2	2	2	2	0	0	2	2	0	0	0	2	2	2	2	2	2	2	2	0	0	2	0	2	0	2	2	2
SNP0429	112	26.864	-1	-1	-1	-1	-1	2	0	-1	2	1	-1	2	2	-1	2	0	-1	0	0	-1	2	2	-1	0	0	2	-1	0	0	0	-1	-1	-1	2	2	2	-1	2	0	0	-1	-1	2	-1	-1	-1	2
SNP0372	112	27.143	2	-1	-1	-1	-1	-1	0	-1	2	1	-1	2	2	2	2	-1	-1	-1	-1	2	2	2	-1	0	0	-1	2	0	0	-1	-1	2	2	2	2	2	2	2	0	-1	2	0	2	-1	-1	2	2
BNL3359a	112	28.622	2	0	2	2	2	2	0	2	2	2	2	2	0	2	2	0	2	0	0	0	2	2	2	0	0	2	2	0	0	0	2	0	2	2	2	2	2	2	0	0	2	0	2	0	2	2	2
CIR267a	112	29.668	2	0	2	2	2	2	0	2	2	2	2	2	0	2	2	0	2	0	0	2	2	2	2	0	0	2	2	0	0	0	2	0	2	2	2	2	2	2	-1	0	2	0	2	0	2	2	2
BNL0827a	112	38.104	2	0	2	1	0	0	0	2	2	0	2	2	0	2	1	0	0	0	0	2	2	2	0	0	0	2	2	0	0	0	0	0	2	0	2	2	2	2	0	0	2	0	2	0	2	2	2
COT036a	112	39.301	2	0	2	1	0	0	0	2	2	0	2	2	0	2	0	0	0	0	0	2	2	2	0	0	0	2	1	0	0	0	0	0	2	0	2	2	2	2	0	0	2	0	2	0	2	2	2
SNP0367	113	0	2	-1	-1	2	-1	-1	0	2	0	2	1	0	2	2	2	0	1	0	1	2	2	2	2	0	0	0	0	0	2	0	0	0	0	2	1	0	2	2	2	0	0	2	2	-1	-1	2	2
SNP0368	113	0	2	-1	-1	2	-1	-1	0	2	0	2	1	0	2	2	2	0	1	0	1	2	2	2	2	0	0	0	0	0	2	0	0	0	0	2	1	0	2	2	2	0	0	2	2	-1	-1	2	2
DPL1373a	113	8.609	2	2	2	0	2	2	0	2	0	2	0	0	1	2	2	0	0	0	0	2	2	2	0	0	0	0	0	0	2	0	0	0	2	2	0	0	0	2	2	0	0	2	2	2	2	2	2
SNP0376	113	10.031	2	2	2	0	2	2	0	2	0	2	-1	0	1	2	2	-1	0	0	0	2	2	2	0	-1	0	0	0	0	2	0	2	1	2	2	0	0	0	2	2	-1	0	2	2	-1	-1	-1	2
DPL1283a	113	17.062	2	2	2	0	2	2	0	2	0	2	0	0	2	0	1	0	2	0	0	2	2	0	0	0	0	0	0	0	2	0	0	0	2	2	0	0	0	2	2	2	0	2	2	2	2	2	0
C2-052Ba	114	0	2	0	2	2	2	2	0	0	0	2	2	0	2	-1	2	0	2	2	2	0	2	2	2	2	0	2	2	2	2	0	2	2	2	2	0	1	2	2	2	2	0	0	2	0	2	2	2
SNP0207	114	8.375	2	2	2	2	2	2	0	0	0	2	0	0	2	2	2	0	2	1	2	0	2	2	2	2	0	2	1	2	2	0	2	1	2	2	0	2	2	2	2	2	1	0	2	0	2	2	2
BNL2495a	115	0	2	0	0	2	2	2	1	0	2	2	2	1	0	2	1	0	2	2	2	2	2	1	2	2	1	2	1	2	2	2	2	2	2	0	0	0	2	2	2	2	1	0	0	0	2	2	2
SNP0088	115	5.471	2	0	0	2	2	2	0	0	2	2	-1	0	0	-1	0	-1	2	2	2	2	2	-1	2	2	0	2	1	-1	2	-1	-1	2	2	0	0	0	0	2	2	-1	1	0	0	-1	-1	2	2
DC30183a	115	18.283	-1	0	0	2	2	2	0	0	2	2	2	0	0	2	2	2	0	2	2	2	2	0	0	2	0	2	0	2	2	2	2	2	0	0	0	2	0	2	2	2	2	2	0	0	2	2	0
C2-055a	116	0	0	2	2	2	2	0	-1	2	0	2	0	0	0	0	2	2	2	2	2	2	0	2	2	-1	-1	-1	2	2	0	0	2	-1	0	2	0	1	2	2	0	2	2	0	2	2	2	2	0
DPL0481a	116	6.958	0	2	2	2	2	0	2	-1	0	2	0	0	0	0	2	2	2	2	2	2	0	1	2	2	2	0	2	0	0	0	2	0	0	2	0	1	0	2	0	2	0	0	2	2	2	2	2
DPL0164a	117	0	0	0	0	0	0	0	0	0	0	0	0	0	0	2	0	0	0	0	0	0	0	0	2	0	0	0	0	0	0	0	0	0	0	0	0	0	0	0	0	2	2	2	1	2	2	2	2
SNP0235	117	5.338	-1	-1	-1	-1	-1	-1	-1	-1	-1	-1	0	0	0	2	2	-1	0	-1	0	0	-1	0	2	0	-1	0	-1	-1	-1	-1	-1	0	-1	0	0	0	2	2	0	2	2	2	2	2	2	2	2
SNP0156	117	16.918	-1	2	-1	0	-1	-1	2	2	2	2	-1	0	2	-1	2	-1	2	1	0	0	-1	2	2	0	0	2	1	2	0	-1	0	2	0	0	0	2	2	2	2	-1	2	-1	2	-1	-1	2	2
SNP0178	117	18.326	2	-1	-1	0	2	0	2	2	2	2	2	0	2	2	2	-1	2	-1	0	0	0	2	2	-1	0	2	1	2	0	0	-1	2	0	0	0	0	2	2	2	2	-1	2	2	-1	2	2	2
SNP0069	117	19.851	0	0	0	0	1	0	0	2	0	0	0	0	1	2	2	0	2	1	2	1	2	2	2	2	0	0	2	2	2	0	0	1	0	0	2	1	2	2	2	2	0	2	2	2	2	2	0
SNP0031	117	21.657	-1	-1	-1	2	2	-1	-1	2	-1	-1	-1	0	2	-1	2	-1	-1	-1	0	-1	-1	-1	-1	-1	0	2	-1	-1	0	-1	-1	2	0	0	0	0	0	2	2	-1	2	-1	-1	-1	-1	2	2
SNP0067	117	21.949	-1	2	2	2	2	-1	2	2	2	2	2	0	2	-1	2	2	2	0	0	1	2	2	2	0	0	2	1	2	0	0	0	2	0	0	0	0	0	-1	2	2	2	2	2	-1	-1	2	2
[truncated: 48 more columns]
