# Supplementary material for: Field-Based High-Throughput Plant Phenotyping Reveals the Temporal Patterns of Quantitative Trait Loci Associated with Stress-Responsive Traits in Cotton
Source: G3 (Bethesda). 2016 Jan 27;6(4):865–79. doi: 10.1534/g3.115.023515 (PMC4825657; doi:10.1534/g3.115.023515)
Supplement: Supporting Information [file supp_g3.115.023515_FileS3.xlsx]

## Sheet: Sheet1
		TM-1 × NM24016 mapb		TM-1 reference genome BLAST+ results
DNA marker	Tentative chr.a assignment	Linkage group	Genetic position on linkage group (cM)	Chr. assignment	Marker sequence start (bp)	Marker sequence end (bp)	Marker sequence length (bp)	Number of marker nucleotides matching reference genome	E-value	Percent match
SNP0373	A01	1	0	A01	6755305	6755356	52	51	6e-17	0.980392
SNP0448	A01	1	4.583	scaffold255582	129	68	63	61	1e-20	0.983607
SNP0228	A01	1	6.048	A01	7989455	7989517	63	61	1e-21	0.983607
SNP0229	A01	1	6.048	A01	7989455	7989517	63	61	1e-21	0.983607
SNP0381	A01	1	6.229	A01	7291149	7291211	63	62	9e-23	0.983871
SNP0282	A01	1	7.216	A01	8185045	8185107	63	62	9e-23	0.983871
DPL1268a	A01	1	9.299	D01	6728027	6728667	650	641	0	0.99844
SNP0236	A01	1	12.318	A01	9497318	9497380	63	63	2e-24	0.984127
DPL1217a	A01	1	13.622	A01	9786383	9787061	679	678	0	0.998525
SNP0362	A01	1	14.918	A01	9897545	9897483	63	63	2e-24	0.984127
SHIN-1487a	A01	1	16.807	D01	7783319	7782457	864	862	0	0.99884
TMB0283a	A01	1	18.244	D01	8889892	8890302	429	410	0	0.997561
SNP0322	A01	1	21.634	A01	11786997	11786935	63	63	2e-24	0.984127
SNP0192	A01	1	23.863	A01	13250384	13250322	63	62	9e-23	0.983871
SNP0347	A01	1	25.9	A01	14173104	14173042	63	62	9e-23	0.983871
DPL0053a	A01	1	27.326	D01	10620314	10619953	366	361	4e-178	0.99723
SNP0225	A01	1	29.887	A01	13811831	13811893	63	63	2e-24	0.984127
SHIN-0602a	A01	1	32.004	A01	15436122	15436621	500	430	3e-176	0.997674
DPL1673a	A01	1	33.713	A01	15436852	15436114	739	722	0	0.998615
DPL0094a	A01	1	37.341	A01	15436122	15436852	731	714	0	0.998599
SNP0366	A01	1	40.436	A01	18972188	18972126	63	62	9e-23	0.983871
SHIN-1397a	A01	2	0	A01	97848600	97848207	394	393	0	0.997455
DPL1470a	A01	2	11.111	A01	97778389	97777551	844	837	0	0.998805
SNP0109	A01	61	0	D02	2240088	2240150	63	63	2e-24	0.984127
SNP0110	A01	61	0	D02	2240088	2240150	63	63	2e-24	0.984127
SNP0254	A01	61	6.03	D02	3620120	3620058	63	61	1e-21	0.983607
SNP0255	A01	61	6.03	D02	3620120	3620058	63	61	1e-21	0.983607
TMB1931a	A01	61	9.32	A01	55363618	55363870	253	253	2e-126	0.996047
SHIN-1280	A01	61	16.16	A01	55363618	55363870	253	253	2e-126	0.996047
COT064a	A02	3	0	D03	5286225	5286609	385	383	0	0.997389
DC20076a	A02	3	1.498	A01	9397907	9398243	337	335	3e-169	0.997015
C2-048a	A02	3	7.608	A02	43384073	43383564	510	505	0	0.99802
JESPR101b	A02	3	10.246	A02	40970937	40971182	246	246	7e-123	0.995935
BNL3590b	A02	3	10.751	D03	26940731	26941104	374	374	0	0.997326
SHIN-0129b	A02	3	11.526	A02	40970937	40971182	246	246	7e-123	0.995935
DC40319b	A02	3	12.181	A02	41270820	41271319	500	498	0	0.997992
TMB0471a	A02	3	22.787	D03	17801720	17801327	427	387	2e-170	0.997712
DPL0200a	A02	3	26.214	D03	17801910	17801386	557	525	0	0.998095
DPL0689a	A02	4	0	A02	1589082	1588430	725	648	0	0.998457
JESPR156a	A02	4	1.012	D02	2087991	2088660	670	664	0	0.998494
SHIN-0229a	A02	60	0	D03	316952	315759	1194	1192	0	0.999161
NAU2277a	A02	60	0.473	A02	83057986	83057771	216	201	4e-86	0.995025
NAU2265a	A02	60	1.732	A02	83057998	83057439	561	542	0	0.998155
NAU0895a	A02	60	2.754	A02	83057994	83057544	451	439	0	0.997722
JESPR101a	A02	69	0	A02	40970937	40971182	246	246	7e-123	0.995935
SHIN-0129a	A02	69	4.547	A02	40970937	40971182	246	246	7e-123	0.995935
SHIN-1400a	A03	5	0	D02	65775843	65775424	420	419	0	0.997613
SNP0122	A03	5	3.929	A03	98263191	98263253	63	63	2e-24	0.984127
SNP0123	A03	5	3.929	D02	65371595	65371653	59	53	5e-14	0.984127
SNP0212	A03	5	8.294	A03	97583384	97583446	63	63	2e-24	0.984127
SNP0421	A03	5	10.145	scaffold78084	127	85	43	42	3e-12	0.97619
SNP0023	A03	5	13.937	A03	96584665	96584603	63	62	9e-23	0.983871
C2-037a	A03	5	16.434	scaffold736_A03	36090	36405	316	310	4e-155	0.996774
MUCS407a	A03	6	0	A03	93482706	93482465	244	239	4e-113	0.995816
SNP0001	A03	6	4.251	A03	94511819	94511757	63	62	9e-23	0.983871
BNL4017a	A03	6	7.366	A03	93093034	93092653	382	382	0	0.997382
SNP0084	A03	6	10.757	A03	92668991	92668929	63	62	9e-23	0.983871
SNP0068	A03	6	13.594	scaffold28155	203	141	63	62	9e-23	0.983871
BNL0226a	A03	6	19.22	A03	86662092	86661813	281	280	4e-139	0.996429
SNP0286	A03	6	26.826	A03	63037057	63037119	63	63	2e-24	0.984127
MUSS172a	A03	6	28.722	A03	75568907	75568291	641	613	0	0.998369
DPL0170a	A03	6	30.653	A03	74226759	74227497	739	735	0	0.998639
CIR209a	A03	6	31.717	A08	68182337	68182101	237	233	5e-111	0.995708
SNP0148	A03	6	32.893	scaffold14975	131	69	63	63	2e-24	0.984127
SNP0130	A03	6	33.916	A03	60487677	60487615	63	63	2e-24	0.984127
SNP0025	A03	6	34.57	A03	40124918	40124856	63	63	2e-24	0.984127
SNP0231	A03	6	34.886	A03	21961177	21961239	63	63	2e-24	0.984127
SNP0232	A03	6	34.886	A03	21961177	21961239	63	63	2e-24	0.984127
SNP0024	A03	6	35.992	A03	27674384	27674446	63	62	9e-23	0.983871
SNP0163	A03	6	36.228	A03	37125538	37125476	63	62	9e-23	0.983871
DPL1154b	A03	6	36.382	scaffold6347	5566	6027	483	457	0	0.997812
SNP0117	A03	6	39.816	A03	32876679	32876741	63	62	9e-23	0.983871
BNL3267a	A03	7	0	A03	33473232	33473786	561	555	0	0.998198
DPL1154a	A03	7	2.564	scaffold6347	5566	6027	483	457	0	0.997812
BNL3423a	A03	7	8.843	D12	56374313	56374928	616	616	0	0.998377
DPL1071	A03	8	0	A03	13804167	13804914	751	748	0	0.998663
CIR293a	A03	8	14.974	scaffold3402_A12	20689	20235	455	450	0	0.997778
TMB1748a	A03	9	0	A03	5599985	5600672	688	687	0	0.998544
SHIN-1261a	A03	9	1.16	A03	5599985	5600672	688	687	0	0.998544
CIR030a	A03	9	8.137	A03	5846590	5846300	292	289	8e-142	0.99654
SHIN-0473a	A03	9	10.339	A03	5846590	5846300	292	289	8e-142	0.99654
UCD195a	A03	9	20.115	no sequence
SHIN-0690b	A03	10	0	A03	2643435	2644274	840	821	0	0.998782
NAU1167b	A03	10	4.573	D03	42843407	42842692	734	690	0	0.998603
CIR347a	A03	10	6.267	A03	2658801	2658537	265	262	3e-127	0.996183
SHIN-1343a	A03	10	15.989	D03	43817137	43817812	676	675	0	0.998519
SNP0266	A03	10	23.629	A03	2475393	2475331	63	62	9e-23	0.983871
SHIN-0690a	A03	71	0	A03	2643435	2644274	840	821	0	0.998782
NAU1167a	A03	71	5.768	A03	2643424	2644157	734	716	0	0.998603
SHIN-0727a	A03	71	10.862	A03	2612135	2611736	409	393	0	0.997506
BNL1053a	A03	90	0	A03	57208566	57208307	260	258	2e-126	0.996124
JESPR251a	A03	90	2.182	D11	17282333	17282240	94	94	9e-41	0.989362
DPL0750a	A05	12	0	A05	81669284	81668545	754	713	0	0.998597
SHIN-0008a	A05	12	2.838	A05	82626236	82625612	646	576	0	0.998264
DPL1467a	A05	12	3.455	A05	82626560	82625781	780	780	0	0.998718
SHIN-0396a	A05	13	0	A05	39686672	39686895	224	224	5e-111	0.995536
JESPR042a	A05	13	0.516	A05	39686672	39686895	224	224	5e-111	0.995536
DPL0344a	A05	13	8.097	D05	46703891	46703699	193	193	3e-94	0.994819
SHIN-0460a	A05	13	8.977	A05	49494608	49495260	653	645	0	0.99845
SNP0354	A05	14	0	A05	19571176	19571114	63	63	2e-24	0.984127
SNP0077	A05	14	1.02	A05	21239999	21239937	63	62	9e-23	0.983871
SNP0182	A05	14	1.493	A05	21029336	21029398	63	63	2e-24	0.984127
SNP0155	A05	14	2.022	A05	19729095	19729131	37	36	4e-09	0.972222
CIR152a	A05	14	3.117	D05	19881078	19881551	475	470	0	0.997872
SNP0197	A05	14	5.163	A05	19630146	19630084	63	62	9e-23	0.983871
SNP0017	A05	14	6.138	A05	19829415	19829353	63	63	2e-24	0.984127
SHIN-0090a	A05	14	10.229	scaffold1220_A05	11457	10598	862	844	0	0.998815
DPL0145a	A05	15	0	scaffold4070_D05	18019	17228	793	790	0	0.998734
MGHES-021a	A05	15	0	A05	12471766	12471988	223	213	4e-93	0.995305
NAU1042a	A05	16	0	A05	13830682	13831361	681	665	0	0.998496
SHIN-0289a	A05	16	1.783	A05	13830440	13831434	995	995	0	0.998995
NAU1221a	A05	16	2.477	A05	13830669	13831242	604	521	8e-178	0.998081
HAU117	A05	72	0	A05	2558674	2559067	395	389	0	0.997429
SNP0202	A05	72	3.12	D05	2685195	2685133	63	63	2e-24	0.984127
SNP0029	A05	74	0	A05	3926888	3926826	63	62	9e-23	0.983871
COT130a	A05	74	2.193	D05	3491666	3492140	475	474	0	0.99789
SNP0055	A05	74	4.766	A05	4150449	4150387	63	62	9e-23	0.983871
SNP0082	A05	74	6.533	A05	4371153	4371091	63	63	2e-24	0.984127
SNP0105	A05	74	9.716	A05	4776388	4776450	63	62	9e-23	0.983871
SNP0035	A05	74	12.515	scaffold248179	117	179	63	61	1e-21	0.983607
SNP0315	A05	74	16.411	A05	5030796	5030858	63	61	1e-21	0.983607
SNP0316	A05	74	16.411	A05	5030796	5030858	63	61	1e-21	0.983607
SNP0159	A05	74	24.03	A05	5616911	5616973	63	63	2e-24	0.984127
SNP0346	A05	75	0	A05	6821083	6821021	63	63	2e-24	0.984127
SNP0099	A05	75	9.288	A05	8082171	8082233	63	63	2e-24	0.984127
DPL1211a	A05	82	0	A05	84795053	84794583	471	466	0	0.997854
SNP0342	A05	82	0.148	A05	89303577	89303639	63	63	2e-24	0.984127
DPL1206a	A05	82	10.342	A05	86229825	86229251	594	574	0	0.998258
SHIN-0963a	A05	82	12.352	D04	4839261	4839834	588	569	0	0.998243
HAU042a	A05	82	14.531	A05	86280526	86280865	346	338	1e-163	0.997041
SHIN-0121a	A05	82	17.982	A05	86772664	86772906	244	243	4e-119	0.995885
CIR253a	A05	82	18.359	A05	86772923	86772532	392	380	0	0.997368
DPL0417a	A05	82	21.241	A05	89138813	89139459	668	646	0	0.998452
SNP0271	A05	82	25.072	A05	90628772	90628710	63	63	2e-24	0.984127
SNP0475	A05	82	27.534	A05	89348674	89348736	63	63	2e-24	0.984127
SHIN-0437a	A05	82	28.785	scaffold3946_D04	102622	101988	637	586	0	0.998294
SNP0187	A05	94	0	A05	80297002	80296940	63	63	2e-24	0.984127
SNP0396	A05	94	3.114	A05	80299354	80299292	63	63	2e-24	0.984127
SNP0417	A06	17	0	A06	100502242	100502180	63	62	9e-23	0.983871
SNP0191	A06	17	14.083	scaffold38116	745	683	63	62	9e-23	0.983871
BNL3594a	A06	17	18.707	D06	62949132	62949425	294	289	4e-142	0.99654
SNP0369	A06	17	23.234	A06	101083505	101083443	63	63	2e-24	0.984127
SNP0325	A06	17	31.327	A06	97653816	97653754	63	63	2e-24	0.984127
SHIN-0962a	A06	17	35.986	scaffold4158_D06	62473	63080	608	577	0	0.998267
SHIN-0706a	A06	17	39.228	D06	57746563	57746002	562	559	0	0.998211
BNL3650a	A06	18	0	A06	96976867	96976664	204	204	6e-100	0.995098
SNP0071	A06	18	5.822	D06	58733038	58733100	63	63	2e-24	0.984127
BNL2884a	A06	18	10.002	A06	98075636	98075986	351	351	9e-180	0.997151
SNP0230	A06	18	13.318	A06	98355600	98355662	63	63	2e-24	0.984127
SNP0014	A06	18	15.269	A06	97686492	97686554	63	63	2e-24	0.984127
SNP0095	A06	18	15.505	A06	99666496	99666434	63	63	2e-24	0.984127
SNP0139	A06	18	19.328	A06	98665461	98665523	63	62	9e-23	0.983871
SNP0121	A06	18	23.004	A06	101799869	101799807	63	62	9e-23	0.983871
SNP0030	A06	18	26.421	A06	102334608	102334546	63	62	9e-23	0.983871
SNP0072	A06	18	30.167	scaffold65125	376	438	63	63	2e-24	0.984127
SNP0106	A06	18	36.052	scaffold1329_A06	30080	30018	63	63	2e-24	0.984127
SNP0489	A06	19	0	A06	29949337	29949275	63	63	2e-24	0.984127
SNP0447	A06	19	2.01	A06	26004945	26005007	63	63	2e-24	0.984127
BNL1440b	A06	19	2.719	A06	27967678	27967390	289	287	2e-142	0.996516
TMB2303a	A06	19	3.466	A06	22704853	22705280	428	428	0	0.997664
DPL0153a	A06	19	4.774	A06	26865609	26866276	669	667	0	0.998501
SNP0479	A06	19	7.31	A06	16708640	16708702	63	63	2e-24	0.984127
DPL0080b	A06	19	8.64	scaffold15021	1576	2113	539	534	0	0.998127
SNP0404	A06	19	10.62	A06	13813644	13813706	63	63	2e-24	0.984127
SNP0364	A06	19	11.63	A06	13819323	13819385	63	63	2e-24	0.984127
SNP0154	A06	19	12.868	A06	9290498	9290560	63	62	9e-23	0.983871
SNP0070	A06	19	13.795	A06	9440136	9440198	63	62	9e-23	0.983871
DPL0238a	A06	20	0	A06	3867416	3866633	785	777	0	0.998713
DPL1525a	A06	20	1.985	D06	3739834	3740614	781	781	0	0.99872
SNP0414	A06	21	0	A03	4525936	4525874	63	63	2e-24	0.984127
SNP0146	A06	21	9.234	A06	2540030	2539967	64	62	4e-21	0.983871
BNL2569a	A06	21	13.309	A06	2420329	2419776	556	554	0	0.998195
SNP0426	A06	21	20.027	A06	2294776	2294714	63	63	2e-24	0.984127
DPL0702a	A06	111	0	A06	4772008	4772591	584	574	0	0.998258
SNP0189	A06	111	7.228	D06	4101627	4101565	63	62	9e-23	0.983871
SNP0463	A06	111	18.173	A10	94636604	94636542	63	61	1e-21	0.983607
SNP0464	A06	111	18.173	A10	94636604	94636542	63	61	1e-21	0.983607
DPL0164a	A06	117	0	A02	2229226	2229838	615	612	0	0.998366
SNP0235	A06	117	5.338	scaffold144962	105	167	63	61	1e-21	0.983607
SNP0156	A06	117	16.918	A06	5991016	5991078	63	62	9e-23	0.983871
SNP0178	A06	117	18.326	A06	5898552	5898614	63	62	9e-23	0.983871
SNP0069	A06	117	19.851	A13	75834071	75834009	63	63	2e-24	0.984127
SNP0031	A06	117	21.657	A06	3118361	3118299	63	62	9e-23	0.983871
SNP0067	A06	117	21.949	scaffold71155	212	274	63	63	2e-24	0.984127
MUSS013a	A07	23	0	A07	741279	741620	343	318	1e-140	0.996855
SNP0436	A07	23	13.477	A07	110120	110164	45	43	3e-12	0.976744
DPL0790a	A07	24	0	scaffold3710_D01	70178	69608	587	566	0	0.998233
SNP0193	A07	24	9.752	D01	2226673	2226611	63	63	2e-24	0.984127
CIR238a	A07	24	16.602	D01	3374074	3374597	528	507	0	0.998028
DPL1318a	A07	25	0	A07	16297713	16297215	499	499	0	0.997996
COT019a	A07	25	3.019	A07	16548736	16548263	476	470	0	0.997872
BNL3319a	A07	26	0	A07	26192059	26192672	614	610	0	0.998361
SHIN-1244a	A07	26	2.712	A07	26311355	26310747	609	609	0	0.998358
BNL1395b	A07	27	0	D07	29324611	29325024	414	414	0	0.997585
BNL1694a	A07	27	11.048	A07	38823062	38823369	318	306	1e-146	0.996732
TMB2844a	A07	27	13.968	scaffold1835_A07	52676	52164	514	507	0	0.998028
DC30109b	A07	27	15.233	no sequence
DC20084a	A07	27	15.931	scaffold1835_A07	52552	52185	368	360	7e-177	0.997222
TMB0561a	A07	27	16.354	scaffold1835_A07	52168	52684	517	512	0	0.998047
DPL0013b	A07	27	16.781	A07	42904553	42903782	776	771	0	0.998703
BNL1122a	A07	27	16.922	A07	42904537	42904116	426	421	0	0.997625
SNP0296	A07	27	18.512	scaffold3631_A13	23399	23433	35	35	1e-09	0.971429
TMB1888a	A07	27	22.354	scaffold1667_A07	12218	11814	406	393	0	0.997455
DC30012a	A07	28	0	no sequence
DPL0119a	A07	28	0.513	A07	76767365	76768164	800	792	0	0.998737
C2-003a	A08	29	0	A08	1083826	1083331	496	496	0	0.997984
SNP0200	A08	29	4.219	scaffold2269_A08	23053	23115	63	63	2e-24	0.984127
SNP0309	A08	29	6.381	A08	1470041	1469979	63	62	9e-23	0.983871
SNP0209	A08	29	10.604	A08	1815622	1815682	61	61	3e-23	0.983607
SNP0471	A08	29	16.435	A08	1736789	1736727	63	62	9e-23	0.983871
CIR278	A08	30	0	D08	5882551	5882939	406	380	6e-158	0.997368
SNP0262	A08	30	0.871	A08	5764515	5764577	63	61	1e-21	0.983607
SNP0263	A08	30	0.871	A08	5764515	5764577	63	61	1e-21	0.983607
SNP0303	A08	30	2.286	A08	5915521	5915583	63	62	9e-23	0.983871
SNP0422	A08	30	3.821	A08	10206479	10206541	63	63	2e-24	0.984127
SNP0423	A08	30	3.821	A08	10206479	10206541	63	63	2e-24	0.984127
SNP0424	A08	30	3.821	A08	10206479	10206541	63	63	2e-24	0.984127
SNP0460	A08	30	4.384	scaffold26911	1050	994	57	57	4e-21	0.982456
DPL0111a	A08	30	5.069	A08	10798203	10797371	841	828	0	0.998792
CM0043a	A08	30	5.519	A08	10797542	10797857	326	304	3e-135	0.996711
SNP0462	A08	30	6.239	scaffold26911	1050	986	65	63	1e-21	0.984127
SNP0319	A08	30	6.94	A08	8843482	8843420	63	63	2e-24	0.984127
SNP0335	A08	30	7.255	A08	9092963	9093025	63	62	9e-23	0.983871
SNP0461	A08	30	7.624	scaffold26911	1050	987	64	63	3e-22	0.984127
SNP0205	A08	30	7.877	A08	9573187	9573125	63	62	9e-23	0.983871
SNP0439	A08	30	8.161	A08	51866641	51866579	63	61	1e-21	0.983607
SNP0201	A08	30	8.591	A08	14952597	14952659	63	63	2e-24	0.984127
SNP0218	A08	30	9.435	A08	11990233	11990171	63	63	2e-24	0.984127
SNP0432	A08	30	9.823	A08	11243761	11243823	63	63	2e-24	0.984127
DPL0862a	A08	30	10.279	A08	11991941	11991189	753	750	0	0.998667
SHIN-1304b	A08	30	10.802	A08	60522486	60522954	469	469	0	0.997868
SNP0251	A08	30	11.151	A08	52871362	52871424	63	62	9e-23	0.983871
BNL1017a	A08	30	11.43	A08	65641169	65640919	251	248	8e-122	0.995968
SNP0318	A08	30	12.197	A08	19044521	19044583	63	63	2e-24	0.984127
DPL0457a	A08	30	12.48	scaffold2003_A08	17862	17367	496	489	0	0.997955
BNL3257a	A08	30	12.675	A08	68047459	68048130	675	668	0	0.998503
BNL3792a	A08	30	12.791	A08	68182421	68181897	525	520	0	0.998077
DPL0357a	A08	30	13.108	A08	62945317	62944984	340	333	3e-164	0.996997
SNP0280	A08	30	13.116	A08	33717337	33717275	63	62	9e-23	0.983871
SNP0194	A08	30	13.134	A08	68210639	68210576	64	61	2e-19	0.983607
SNP0195	A08	30	13.134	A08	68210639	68210576	64	61	2e-19	0.983607
DC30102a	A08	30	13.263	no sequence
TMB1692a	A08	30	13.417	A08	36741274	36740997	278	278	3e-140	0.996403
SNP0214	A08	30	13.626	scaffold1961_A08	4362	4300	63	61	1e-21	0.983607
SNP0215	A08	30	13.626	scaffold1961_A08	4362	4300	63	61	1e-21	0.983607
MUSB0442a	A08	30	13.766	A08	14557513	14556339	1177	1108	0	0.999097
DPL0877b	A08	30	13.884	A11	46999430	46999999	570	569	0	0.998243
SNP0477	A08	30	14.079	A08	12411901	12411963	63	61	1e-21	0.983607
SNP0478	A08	30	14.228	A08	12411901	12411963	63	61	1e-21	0.983607
DPL0113a	A08	30	14.347	A08	15497499	15498126	628	627	0	0.998405
DPL0030a	A08	30	14.451	A08	36741457	36740651	809	797	0	0.998745
SHIN-1199	A08	30	14.493	scaffold2477_A10	212901	213403	503	503	0	0.998012
SNP0245	A08	30	14.996	scaffold2012_A08	30188	30126	63	63	2e-24	0.984127
SNP0446	A08	30	15.461	A08	61592357	61592419	63	62	9e-23	0.983871
SNP0410	A08	30	15.909	A08	36252811	36252873	63	63	2e-24	0.984127
SNP0371	A08	30	16.063	scaffold154473	151	89	63	61	1e-21	0.983607
SNP0409	A08	30	16.319	A08	19266076	19266138	63	63	2e-24	0.984127
SNP0295	A08	30	16.74	A08	21135777	21135839	63	62	9e-23	0.983871
SNP0306	A08	30	16.965	scaffold2012_A08	1119252	1119190	63	62	9e-23	0.983871
DPL0686a	A08	30	17.73	A08	57777726	57778092	386	362	3e-167	0.997238
BNL0387a	A08	30	18.644	scaffold1984_A08	29472	29796	325	319	2e-157	0.996865
DPL0755a	A08	30	19.108	A08	17010410	17009716	709	690	0	0.998551
COT035a	A08	30	20.758	A08	69115004	69114580	438	424	0	0.997642
BNL3474a	A08	30	21.066	A08	69115217	69114624	613	593	0	0.998314
BNL3800a	A08	30	22.297	D08	42392464	42392821	391	329	1e-121	0.99696
SNP0332	A08	30	23.981	A08	59758716	59758778	63	62	9e-23	0.983871
DPL0133a	A08	30	30.498	D08	43385382	43386089	708	706	0	0.998584
SNP0415	A08	31	0	A08	79288492	79288430	63	62	9e-23	0.983871
DPL1609a	A08	31	2.624	A08	81599921	81599193	729	728	0	0.998626
SNP0359	A08	31	5.575	A08	82309868	82309806	63	63	2e-24	0.984127
TMB1640a	A08	31	8.077	A08	81914273	81913793	481	481	0	0.997921
SNP0379	A08	31	10.465	A08	81659577	81659639	63	63	2e-24	0.984127
SNP0459	A08	31	16.072	A08	88869030	88869092	63	62	9e-23	0.983871
C2-038a	A08	31	19.992	A08	88339550	88339154	397	377	0	0.997347
BNL3638a	A08	31	23.403	A08	88962401	88961956	448	446	0	0.997758
TMB0834a	A08	31	26.328	A08	89382170	89381717	454	454	0	0.997797
SNP0041	A08	102	0	scaffold2133_A08	47637	47575	63	62	9e-23	0.983871
SNP0011	A08	102	2.849	scaffold2012_A08	1830627	1830689	63	63	2e-24	0.984127
DPL0353a	A08	106	0	A08	102874845	102875508	664	663	0	0.998492
DPL0152a	A08	106	1.049	A08	102885081	102885434	360	350	5e-171	0.997143
SHIN-1076a	A08	106	2.046	D08	65209903	65210643	792	731	0	0.998632
SNP0125	A09	32	0	A09	74020657	74020595	63	63	2e-24	0.984127
MUSS398b	A09	32	0.99	A09	74213791	74214214	426	422	0	0.99763
SNP0233	A09	32	1.858	A09	74020654	74020716	63	61	1e-21	0.983607
SNP0234	A09	32	1.858	A09	74020654	74020716	63	61	1e-21	0.983607
NAU2354a	A09	32	3.835	A09	74019588	74020137	551	548	0	0.998175
SHIN-1542a	A09	32	4.692	A09	74020446	74019812	635	635	0	0.998425
DPL0530b	A09	32	6.329	A09	73694536	73695145	610	608	0	0.998355
SNP0165	A09	32	15.774	A09	72818797	72818735	63	62	9e-23	0.983871
SNP0093	A09	32	20.316	scaffold263026	146	208	63	62	9e-23	0.983871
SNP0092	A09	32	33.986	A09	71195353	71195293	61	61	3e-23	0.983607
SNP0003	A09	32	38.531	A09	70791307	70791245	63	63	2e-24	0.984127
SNP0007	A09	32	45.011	A09	70806453	70806515	63	62	9e-23	0.983871
SHIN-0817a	A09	33	0	scaffold4321_D09	72244	71423	822	813	0	0.99877
SNP0190	A09	33	3.256	A09	67993381	67993443	63	63	2e-24	0.984127
DPL0150a	A09	33	4.892	D09	42185185	42184485	701	690	0	0.998551
SNP0221	A09	33	5.997	A09	66080492	66080430	63	62	9e-23	0.983871
SNP0470	A09	33	6.804	A09	67941076	67941014	63	62	9e-23	0.983871
DPL1144a	A09	33	7.205	A09	67415133	67415852	720	720	0	0.998611
SNP0355	A09	33	8.462	A09	67152708	67152770	63	62	9e-23	0.983871
SNP0412	A09	33	9.455	scaffold176452	114	176	63	62	9e-23	0.983871
SNP0283	A09	33	10.554	A09	67504865	67504927	63	63	2e-24	0.984127
SNP0407	A09	33	11.576	A09	65630189	65630127	63	63	2e-24	0.984127
SNP0290	A09	33	12.22	scaffold2306_A09	97244	97306	63	62	9e-23	0.983871
DPL0745a	A09	33	13.517	A09	64884575	64885139	595	561	0	0.998217
MUCS080a	A09	33	15.826	D09	39546384	39545980	408	399	0	0.997494
TMB2483a	A09	33	17.118	A09	63893133	63892608	526	525	0	0.998095
SNP0237	A09	33	19.426	A09	64079574	64079512	63	63	2e-24	0.984127
SNP0370	A09	33	20.745	A09	63972401	63972463	63	62	9e-23	0.983871
SNP0330	A09	33	22.673	A09	64084539	64084601	63	62	9e-23	0.983871
SHIN-1641a	A09	34	0	no sequence
SNP0213	A09	34	15.852	A09	56480637	56480699	63	62	9e-23	0.983871
DPL1052a	A09	34	17.434	D09	34536554	34537162	609	608	0	0.998355
SNP0480	A09	34	18.428	scaffold152902	104	166	63	61	1e-21	0.983607
SNP0451	A09	34	19.528	A09	55581083	55581145	63	62	9e-23	0.983871
JESPR274a	A09	35	0	A09	39575310	39575172	139	138	1e-63	0.992754
DPL0175a	A09	35	19.153	A09	20225639	20225162	480	478	0	0.997908
DPL0679a	A09	35	26.93	A09	8340595	8339889	707	678	0	0.998525
DPL0507a	A09	67	0	A09	48264863	48265367	509	505	0	0.99802
DPL1362a	A09	67	7.327	A06	791820	791420	401	397	0	0.997481
DC30027b	A09	67	9.121	no sequence
SNP0199	A10	36	0	scaffold2685_A10	22197	22135	63	63	2e-24	0.984127
SHIN-0779a	A10	36	9.567	D10	18892027	18892831	813	797	0	0.998745
BNL3895a	A10	36	25.344	A10	62738936	62739294	370	358	3e-174	0.997207
DPL0431a	A10	36	27.117	A10	60613490	60612771	723	718	0	0.998607
SNP0395	A10	36	41.636	A10	57487143	57487205	63	62	9e-23	0.983871
SNP0388	A10	36	45.855	A10	57270393	57270331	63	62	9e-23	0.983871
TMB1288a	A10	36	51.794	A10	29559658	29559168	518	488	0	0.997951
SNP0052	A10	36	55.461	A10	22463055	22462993	63	62	9e-23	0.983871
SNP0034	A10	37	0	A10	65045	65107	63	62	9e-23	0.983871
STV123a	A10	37	2.887	A10	541457	542082	634	600	0	0.998333
SNP0094	A10	37	7.456	A10	1895259	1895321	63	63	2e-24	0.984127
SNP0002	A10	37	11.162	A10	1954694	1954756	63	62	9e-23	0.983871
SNP0284	A10	37	14.248	A10	1715949	1715887	63	63	2e-24	0.984127
DPL1550a	A10	37	24.91	A10	3229527	3229957	431	431	0	0.99768
SNP0126	A10	37	27.842	A10	2655570	2655508	63	63	2e-24	0.984127
SNP0138	A10	37	31.065	A10	2653562	2653624	63	63	2e-24	0.984127
SNP0314	A10	37	34.127	D10	2812933	2812995	63	63	2e-24	0.984127
DC40113a	A10	87	0	A10	93424336	93424834	499	493	0	0.997972
SNP0312	A10	87	3.313	D10	57134590	57134530	63	56	5e-14	0.982143
DPL0570a	A11	39	0	A11	294922	295535	619	607	0	0.998353
DPL1931a	A11	39	0.531	D11	248167	248654	488	487	0	0.997947
DPL0500a	A11	40	0	A06	86885010	86884396	615	615	0	0.998374
DPL0522a	A11	40	4.579	D11	2031115	2030587	530	522	0	0.998084
DPL0252a	A11	41	0	A12	2955740	2955217	527	522	0	0.998084
DPL1379a	A11	41	1.569	A12	2955223	2955744	525	522	0	0.998084
DC30147a	A11	42	0	no sequence
SNP0384	A11	42	1.82	A11	4612196	4612258	63	63	2e-24	0.984127
DPL0863a	A11	42	3.838	D11	5002393	5002867	475	467	0	0.997859
SNP0222	A11	42	4.919	A11	4511316	4511254	63	63	2e-24	0.984127
SNP0258	A11	42	5.863	A11	4050348	4050288	61	61	3e-23	0.983607
SNP0219	A11	42	7.703	scaffold9301	2505	2443	63	63	2e-24	0.984127
SNP0298	A11	42	8.484	A11	5973351	5973413	63	62	9e-23	0.983871
SNP0320	A11	42	9.109	A11	5492571	5492633	63	62	9e-23	0.983871
SNP0247	A11	42	9.806	A11	6498501	6498563	63	63	2e-24	0.984127
BNL1034b	A11	42	10.509	scaffold2735_A11	11194	10918	279	275	1e-134	0.996364
SNP0270	A11	42	11.312	scaffold2735_A11	69898	69960	63	63	2e-24	0.984127
SNP0321	A11	42	12.685	scaffold122778	315	377	63	62	9e-23	0.983871
BNL2589a	A11	42	13.423	D11	7765553	7766023	471	471	0	0.997877
SNP0455	A11	42	14.256	A11	6823120	6823182	63	63	2e-24	0.984127
SNP0484	A11	42	14.922	A11	6540411	6540473	63	62	9e-23	0.983871
SNP0239	A11	42	15.4	A11	6541311	6541373	63	63	2e-24	0.984127
TMB1387a	A11	42	16.021	D11	6976180	6975788	393	393	0	0.997455
SNP0186	A11	42	16.698	A11	7641448	7641386	63	63	2e-24	0.984127
SNP0393	A11	42	17.373	A11	7609579	7609517	63	63	2e-24	0.984127
SNP0394	A11	42	17.373	A11	7609579	7609517	63	63	2e-24	0.984127
SNP0224	A11	42	18.153	scaffold4885	23909	23971	63	62	9e-23	0.983871
SNP0216	A11	42	18.572	A11	6541633	6541571	63	63	2e-24	0.984127
SNP0353	A11	42	19.098	A11	7216279	7216217	63	63	2e-24	0.984127
MUCS028	A11	42	20.248	scaffold2735_A11	15215	14600	616	606	0	0.99835
SNP0360	A11	42	21.188	A11	8219447	8219509	63	62	9e-23	0.983871
SNP0037	A11	42	21.636	A11	7624619	7624557	63	63	2e-24	0.984127
SNP0339	A11	42	22.118	A11	8272135	8272073	63	62	9e-23	0.983871
DPL0585a	A11	42	22.806	A11	8599001	8598208	796	786	0	0.998728
SNP0437	A11	42	23.551	A11	9095934	9095872	63	63	2e-24	0.984127
SNP0317	A11	42	23.688	A11	8272799	8272861	63	62	9e-23	0.983871
SNP0275	A11	42	23.759	A11	9387389	9387327	63	63	2e-24	0.984127
SNP0276	A11	42	23.759	A11	9387389	9387327	63	63	2e-24	0.984127
SNP0310	A11	42	24.171	A11	8659566	8659628	63	63	2e-24	0.984127
SNP0311	A11	42	24.171	A11	8659566	8659628	63	63	2e-24	0.984127
SNP0217	A11	42	24.376	A11	9109313	9109375	63	63	2e-24	0.984127
SNP0438	A11	42	24.573	A11	8897829	8897891	63	63	2e-24	0.984127
SNP0413	A11	42	25.485	scaffold145143	248	310	63	61	1e-21	0.983607
BNL1151a	A11	42	26.411	A11	11614209	11613858	352	352	3e-180	0.997159
TMB2281a	A11	42	26.836	A11	10799117	10798821	297	297	3e-150	0.996633
SNP0269	A11	42	27.64	scaffold183017	71	9	63	63	2e-24	0.984127
BNL3431a	A11	42	29.718	scaffold2743_A11	21730	22378	649	649	0	0.998459
DPL0050a	A11	42	35.311	D11	10169430	10168716	717	715	0	0.998601
BNL0261a	A11	43	0	D11	47701961	47702294	334	334	2e-170	0.997006
BNL1408a	A11	43	8.292	A11	70236685	70236264	423	407	0	0.997543
DPL1121a	A11	43	14.419	scaffold4508_D11	31747	32420	674	673	0	0.998514
DPL1846a	A11	43	18.057	A11	79284488	79283858	631	631	0	0.998415
BNL3649b	A11	43	23.468	D11	54244861	54245430	570	570	0	0.998246
SNP0380	A11	43	26.719	D11	52294338	52294276	63	63	2e-24	0.984127
SNP0166	A11	43	33.521	D11	56865407	56865469	63	63	2e-24	0.984127
SNP0167	A11	43	33.521	D11	56865407	56865469	63	63	2e-24	0.984127
SNP0058	A11	44	0	A11	88122863	88122801	63	62	9e-23	0.983871
SNP0140	A11	44	1.118	A11	89784401	89784339	63	62	9e-23	0.983871
SNP0147	A11	44	4.516	A11	83839077	83839139	63	63	2e-24	0.984127
SNP0179	A11	44	5.317	A11	84855703	84855739	37	36	4e-09	0.972222
SNP0048	A11	44	6.019	A11	85934747	85934685	63	63	2e-24	0.984127
SNP0042	A11	44	6.363	A11	84172380	84172318	63	62	9e-23	0.983871
SNP0486	A11	44	6.912	scaffold39266	738	800	63	63	2e-24	0.984127
SNP0487	A11	44	6.912	scaffold39266	738	800	63	63	2e-24	0.984127
SNP0488	A11	44	6.912	scaffold39266	738	800	63	63	2e-24	0.984127
SNP0164	A11	44	7.168	A11	84162937	84162999	63	62	9e-23	0.983871
SNP0016	A11	44	7.429	scaffold4942	20702	20764	63	63	2e-24	0.984127
SNP0053	A11	44	7.761	A11	84045595	84045533	63	62	9e-23	0.983871
SNP0051	A11	44	8.245	A11	84149920	84149858	63	63	2e-24	0.984127
SNP0096	A11	44	8.925	A11	84121481	84121543	63	62	9e-23	0.983871
BNL4011b	A11	44	9.417	D11	60414336	60414672	337	336	2e-170	0.997024
BNL1066a	A11	44	10.188	A11	86486164	86486511	348	348	4e-178	0.997126
SNP0171	A11	44	10.804	A11	84289464	84289526	63	63	2e-24	0.984127
SNP0172	A11	44	10.804	A11	84289464	84289526	63	63	2e-24	0.984127
SNP0357	A11	44	11.424	scaffold39885	89	27	63	63	2e-24	0.984127
SNP0358	A11	44	11.424	scaffold39885	89	27	63	63	2e-24	0.984127
SNP0184	A11	44	12.803	A11	87036963	87037025	63	63	2e-24	0.984127
SNP0183	A11	44	15.013	A11	87460688	87460750	63	63	2e-24	0.984127
SNP0343	A11	44	19.114	A11	86930283	86930345	63	63	2e-24	0.984127
SNP0344	A11	44	19.114	A11	86930283	86930345	63	63	2e-24	0.984127
SNP0345	A11	44	19.114	A11	86930283	86930345	63	63	2e-24	0.984127
SHIN-0966a	A11	44	20.296	D11	61712633	61713223	591	582	0	0.998282
SNP0153	A11	44	22.266	A11	88122049	88122111	63	63	2e-24	0.984127
NAU2152a	A11	44	27.391	A11	88794650	88795196	548	547	0	0.998172
SNP0476	A11	91	0	scaffold87969	342	280	63	63	2e-24	0.984127
SNP0257	A11	91	15.287	A11	24078949	24079011	63	63	2e-24	0.984127
SNP0430	A11	91	18.089	A11	28010330	28010268	63	63	2e-24	0.984127
TMB2038a	A11	91	19.97	D11	21827949	21828508	560	560	0	0.998214
SHIN-1344a	A11	91	21.422	D11	20414457	20413867	592	591	0	0.998308
SNP0227	A11	91	22.702	A11	36574567	36574505	63	62	9e-23	0.983871
MUSB0753a	A11	91	23.383	A11	28251317	28250126	1205	1148	0	0.999129
SNP0382	A11	91	24.874	A11	24297877	24297939	63	63	2e-24	0.984127
MUSB0849a	A11	91	25.92	A01	6800590	6801610	1021	1006	0	0.999006
BNL2805a	A11	91	28.683	A11	49637927	49637476	452	451	0	0.997783
BNL0625a	A11	91	29.178	A11	49598610	49598898	289	284	3e-140	0.996479
SNP0180	A11	91	31.336	scaffold198804	182	120	63	63	2e-24	0.984127
SNP0113	A11	91	32.295	A11	55900464	55900402	63	62	9e-23	0.983871
DPL0253a	A11	91	33.261	A11	52248446	52249144	699	698	0	0.998567
BNL3282a	A11	91	35.119	A11	55684985	55685472	488	486	0	0.997942
TMB1637a	A11	91	36.196	D11	28351747	28352001	299	246	1e-89	0.995935
SHIN-1214a	A11	91	37.002	D13	33223854	33223584	271	271	4e-136	0.99631
TMB1222a	A11	91	39.324	D13	33223854	33223584	271	271	4e-136	0.99631
SNP0264	A12	45	0	A12	2998022	2998084	63	63	2e-24	0.984127
MUSB1117a	A12	45	9.759	D12	3597960	3598831	872	869	0	0.998849
SHIN-0208a	A12	45	11.019	A12	4461174	4461527	354	351	5e-177	0.997151
SHIN-1490a	A12	45	12.079	A12	4654864	4654514	351	351	3e-179	0.997151
SNP0365	A12	45	13.537	A12	5072339	5072401	63	62	9e-23	0.983871
BNL3261a	A12	45	14.586	A12	6604981	6604429	561	551	0	0.998185
SNP0334	A12	45	15.023	A12	4993368	4993306	63	62	9e-23	0.983871
SNP0416	A12	45	15.87	A12	7390752	7390814	63	63	2e-24	0.984127
SNP0226	A12	45	16.911	scaffold223630	164	102	63	63	2e-24	0.984127
SNP0327	A12	45	18.121	A12	8877888	8877950	63	63	2e-24	0.984127
SNP0173	A12	45	19.312	A12	7716156	7716094	63	63	2e-24	0.984127
SNP0211	A12	45	20.261	A12	8557060	8556998	63	63	2e-24	0.984127
SNP0079	A12	45	20.809	A12	8063616	8063554	63	62	9e-23	0.983871
SNP0047	A12	45	21.385	scaffold83740	102	40	63	63	2e-24	0.984127
SNP0136	A12	45	22.197	A12	9200829	9200767	63	62	9e-23	0.983871
SNP0203	A12	45	23.729	scaffold147435	207	147	61	61	3e-23	0.983607
DPL0248a	A12	45	25.76	D12	7471865	7471273	593	592	0	0.998311
SHIN-1413a	A12	45	33.247	D12	10039709	10039270	440	438	0	0.997717
BNL3599a	A12	45	38.616	D12	9891903	9892428	526	526	0	0.998099
DPL1293a	A12	45	46.555	A12	58493115	58492432	684	677	0	0.998523
MUSS026a	A12	46	0	A12	10733532	10733112	441	415	0	0.99759
SHIN-0409a	A12	46	0	A12	10733532	10733023	530	502	0	0.998008
DPL0010a	A12	47	0	D12	43538995	43539589	596	593	0	0.998314
SNP0265	A12	47	6.11	A12	68393260	68393198	63	63	2e-24	0.984127
SNP0145	A12	47	9.11	A12	69657328	69657390	63	63	2e-24	0.984127
DPL1325a	A12	47	10.513	A12	69856137	69856902	766	765	0	0.998693
DPL1575a	A12	47	16.059	A12	73118935	73118264	675	668	0	0.998503
SNP0198	A12	47	20.307	A12	73218892	73218830	63	62	9e-23	0.983871
BNL2709a	A12	47	30.989	A12	74093064	74092677	390	387	0	0.997416
DPL0070a	A12	48	0	D12	49313904	49314626	723	721	0	0.998613
DC30107a	A12	48	0.972	no sequence
DPL0400a	A12	49	0	A12	78096997	78096390	608	608	0	0.998355
SNP0483	A12	49	8.309	A12	77827008	77826945	64	63	3e-22	0.984127
TMB1497a	A12	50	0	A02	82577556	82577149	410	405	0	0.997531
BNL0666	A12	50	0.688	A02	82577552	82577205	349	348	6e-176	0.997126
DC30026a	A12	51	0	no sequence
DPL0545a	A12	51	11.011	A02	78606	79180	575	553	0	0.998192
SNP0291	A13	55	0	A13	1762476	1762538	63	62	9e-23	0.983871
MUSB0285a	A13	55	9.314	A13	1340799	1341491	695	678	0	0.998525
BNL0645	A13	55	17.119	D04	51442449	51442718	270	269	3e-134	0.996283
TMB1638a	A13	55	20.603	D13	245867	245396	472	472	0	0.997881
DPL1226a	A13	55	20.976	D13	246124	245570	558	554	0	0.998195
SNP0278	A13	55	25.832	A13	1292284	1292346	63	63	2e-24	0.984127
BNL0243a	A13	55	27.473	D13	1645207	1644909	300	298	2e-148	0.996644
SNP0292	A13	55	28.948	A13	1762476	1762538	63	62	9e-23	0.983871
SNP0142	A13	55	32.58	A13	2174464	2174402	63	63	2e-24	0.984127
SNP0143	A13	55	32.58	A13	2174464	2174402	63	63	2e-24	0.984127
SNP0144	A13	55	33.44	A13	2174006	2173944	63	62	9e-23	0.983871
SNP0040	A13	55	35.918	A13	2752377	2752315	63	63	2e-24	0.984127
SNP0169	A13	55	36.421	scaffold3414_A13	20427	20489	63	63	2e-24	0.984127
MUSS181a	A13	55	37.239	A13	3310444	3310678	235	235	7e-117	0.995745
SNP0137	A13	55	38.688	A13	3294602	3294540	63	63	2e-24	0.984127
SNP0151	A13	55	40.048	A13	3539499	3539561	63	62	9e-23	0.983871
SNP0102	A13	55	41.541	scaffold3415_A13	168890	168829	62	62	8e-24	0.983871
SNP0119	A13	55	43.272	A13	3895161	3895099	63	62	9e-23	0.983871
SNP0104	A13	55	45.703	A13	4325007	4324945	63	63	2e-24	0.984127
SHIN-1452a	A13	55	47.997	A13	2977263	2976783	481	475	0	0.997895
DPL0894a	A13	55	50.121	A13	4643404	4642775	646	630	0	0.998413
SNP0013	A13	55	51.49	A13	4761576	4761638	63	62	9e-23	0.983871
SNP0036	A13	55	54.823	A13	4956631	4956693	63	62	9e-23	0.983871
DPL0687a	A13	56	0	A09	8553646	8553093	555	533	0	0.998124
DPL0249a	A13	56	3.937	D13	5362372	5361901	472	471	0	0.997877
BNL1495a	A13	56	8.758	A13	5663994	5663745	262	250	6e-117	0.996
BNL1421a	A13	56	15.355	A13	5663994	5663772	267	217	8e-78	0.995392
CIR096a	A13	57	0	A13	14036434	14036763	330	330	2e-168	0.99697
SHIN-1202a	A13	57	15.118	scaffold29175	449	113	337	337	7e-172	0.997033
DPL0535a	A13	57	32.603	A13	51844153	51843646	544	507	0	0.998028
SHIN-0145a	A13	57	34.616	A13	55007312	55006852	463	461	0	0.997831
JESPR153a	A13	57	36.644	A13	55007312	55006852	463	461	0	0.997831
SHIN-1163a	A13	58	0	A13	69835756	69836288	533	514	0	0.998054
TMB0312a	A13	58	3.314	A13	69835756	69836288	533	514	0	0.998054
SNP0326	A13	58	14.901	A13	72531718	72531656	63	63	2e-24	0.984127
SNP0243	A13	58	22.73	A13	71444938	71444876	63	63	2e-24	0.984127
MUSB1267a	D01	63	0	D01	41686689	41685942	749	746	0	0.99866
SNP0112	D01	63	4.884	D01	43698945	43698883	63	63	2e-24	0.984127
SNP0059	D01	63	6.806	D01	40394919	40394857	63	62	9e-23	0.983871
BNL1666a	D01	63	7.854	D01	44819490	44819205	286	285	8e-142	0.996491
SHIN-1571a	D01	64	0	A01	87717868	87718200	333	333	1e-169	0.996997
DC30109a	D01	64	2.37	no sequence
DPL0003a	D01	64	3.174	D01	48282608	48283125	518	512	0	0.998047
TMB0301a	D01	64	4.031	D01	46059389	46059079	311	311	1e-157	0.996785
SNP0458	D01	64	6.629	A01	85085119	85085057	63	63	2e-24	0.984127
SNP0026	D01	64	19.55	A01	40995999	40996061	63	63	2e-24	0.984127
SNP0351	D01	65	0	D01	57605912	57605974	63	63	2e-24	0.984127
DPL0318a	D01	65	3.285	scaffold7246	1904	1374	531	511	0	0.998043
DC30210a	D01	65	3.741	D01	56108691	56109162	475	465	0	0.997849
BNL1454a	D01	65	3.742	D01	56683504	56683108	397	397	0	0.997481
DPL1514a	D01	65	3.807	scaffold7246	1908	1366	543	529	0	0.99811
SNP0012	D01	65	3.862	D01	56454097	56454035	63	63	2e-24	0.984127
SNP0293	D01	65	5.455	D01	56352604	56352542	63	63	2e-24	0.984127
SNP0305	D01	65	8.328	D01	57606836	57606898	63	63	2e-24	0.984127
SNP0268	D01	65	12.642	D01	54593067	54593005	63	63	2e-24	0.984127
TMB1660a	D01	65	13.435	D01	54571202	54570802	421	400	0	0.9975
DPL1470b	D01	65	13.589	A01	97778389	97777551	844	837	0	0.998805
DPL0346a	D01	65	15.254	D01	59511767	59512282	516	516	0	0.998062
SNP0267	D01	65	16.645	D01	54498962	54499024	63	63	2e-24	0.984127
SNP0389	D01	65	17.477	D01	59237320	59237382	63	63	2e-24	0.984127
SNP0273	D01	65	19.351	scaffold5053	13235	13297	63	63	2e-24	0.984127
SNP0274	D01	65	19.351	scaffold5053	13235	13297	63	63	2e-24	0.984127
DPL0402a	D01	65	20.92	D01	58959301	58958699	603	600	0	0.998333
SNP0223	D01	65	22.572	D01	58090154	58090092	63	63	2e-24	0.984127
SNP0465	D01	65	24.698	D01	58751067	58751005	63	63	2e-24	0.984127
SHIN-1375a	D01	65	30.436	D01	59323102	59322785	318	317	7e-159	0.996845
BNL4061a	D02	59	0	scaffold3700_A13	122306	122770	465	465	0	0.997849
DPL1016a	D02	59	3.009	D02	51270399	51270928	530	530	0	0.998113
JESPR006a	D02	59	4.349	D06	42873026	42872803	224	219	6e-104	0.995434
SNP0043	D02	62	0	D02	56693652	56693590	63	63	2e-24	0.984127
SNP0152	D02	62	8.016	scaffold198049	73	135	63	63	2e-24	0.984127
DC30008a	D02	79	0	no sequence
TMB0836a	D02	79	3.957	D02	67135426	67135847	422	422	0	0.99763
DPL0095a	D03	68	0	scaffold515_A03	187938	187275	664	659	0	0.998483
BNL4073a	D03	68	17.495	D03	34551819	34552226	408	408	0	0.997549
DPL0217a	D03	70	0	scaffold3898_D03	82667	82150	518	517	0	0.998066
BNL3590a	D03	70	4.073	D03	26940731	26941104	374	374	0	0.997326
DC40319a	D03	70	6.259	A02	41270820	41271319	500	498	0	0.997992
SNP0127	D03	70	14.649	D03	25728860	25728798	63	62	9e-23	0.983871
NAU2291a	D04	11	0	D04	47894646	47894247	400	400	0	0.9975
NAU2162	D04	11	4.065	D04	47894675	47894128	549	547	0	0.998172
BNL4030a	D04	95	0	D04	5643425	5643850	430	426	0	0.997653
JESPR050a	D04	95	2.18	A05	84532748	84532988	245	239	2e-110	0.995816
SHIN-1547	D04	96	0	D04	14025993	14026679	687	686	0	0.998542
SNP0285	D04	96	15.798	D04	39486828	39486766	63	63	2e-24	0.984127
DPL0107a	D04	96	21.208	D04	39868125	39867375	751	738	0	0.998645
SNP0485	D04	96	24.169	scaffold78492	559	497	63	62	9e-23	0.983871
SHIN-1066a	D04	96	35.458	D04	46743496	46744386	892	881	0	0.998865
SNP0467	D04	96	38.63	D04	46935450	46935388	63	62	9e-23	0.983871
TMB0835a	D05	73	0	A12	20016098	20016433	336	336	2e-171	0.997024
TMB1418a	D05	73	1.157	A05	1289996	1289668	329	329	1e-167	0.99696
SHIN-0826a	D05	73	1.16	D05	1698097	1698441	355	339	7e-161	0.99705
TMB1548a	D05	73	2.994	D05	3845139	3844606	556	529	0	0.99811
HAU016	D05	73	4.289	D09	33923140	33922784	357	357	0	0.997199
SNP0375	D05	76	0	scaffold80518	185	123	63	62	9e-23	0.983871
DPL1475	D05	76	6.757	A05	13826673	13826244	430	430	0	0.997674
DPL0595a	D05	76	12.821	A05	15543868	15543132	758	735	0	0.998639
DPL0064a	D05	76	17.924	D05	17972832	17972227	606	603	0	0.998342
BNL4096a	D05	76	20.035	D05	17945763	17945436	328	327	1e-165	0.996942
TMB0366a	D05	76	21.256	D05	17945559	17946002	444	444	0	0.997748
SNP0107	D05	76	26.578	D05	17087214	17087276	63	62	9e-23	0.983871
SNP0018	D05	76	29.667	D05	16917484	16917546	63	63	2e-24	0.984127
SHIN-1155a	D05	76	33.289	D05	16632294	16631932	367	363	0	0.997245
SNP0440	D05	77	0	D05	17087875	17087937	63	63	2e-24	0.984127
SNP0441	D05	77	0	D05	17087875	17087937	63	63	2e-24	0.984127
SNP0442	D05	77	0	D05	17087875	17087937	63	63	2e-24	0.984127
SNP0304	D05	78	0	scaffold5729	8517	8579	63	62	9e-23	0.983871
SNP0453	D05	78	2.91	D05	20814496	20814558	63	62	9e-23	0.983871
MUCS127a	D05	78	7.917	A05	20107934	20107585	350	346	3e-173	0.99711
MGHES-040a	D05	78	8.389	A05	20109590	20109377	214	199	6e-84	0.994975
MUCS400a	D05	78	8.765	A05	20107934	20107585	350	346	3e-173	0.99711
SHIN-1514a	D05	78	11.237	D05	19873709	19874142	434	434	0	0.997696
DPL0071	D05	78	18.054	scaffold4067_D05	38612	37923	714	688	0	0.998547
DC40309a	D05	78	36.584	D05	23858563	23858103	483	459	0	0.997821
C2-135b	D05	80	0	D01	17824524	17824103	422	419	0	0.997613
DPL0908a	D05	80	12.109	scaffold1029_A05	1876	2505	633	629	0	0.99841
HAU006a	D05	80	14.393	D11	13764684	13764090	595	588	0	0.998299
SNP0208	D05	80	15.099	D05	49462947	49462885	63	62	9e-23	0.983871
SNP0428	D05	80	15.754	D05	47004797	47004735	63	63	2e-24	0.984127
SNP0324	D05	80	16.238	D05	52550932	52550870	63	62	9e-23	0.983871
SNP0196	D05	80	16.958	D05	50901210	50901272	63	63	2e-24	0.984127
CIR255a	D05	80	17.505	D05	45847159	45846917	243	243	3e-121	0.995885
DC40242a	D05	80	18.096	D05	39052565	39052060	509	497	0	0.997988
COT010a	D05	80	18.809	D05	37367989	37368333	345	345	3e-176	0.997101
DPL0163a	D05	80	19.263	D05	43609490	43610193	704	703	0	0.998578
DPL0137a	D05	80	19.821	D05	50892967	50893579	613	612	0	0.998366
SNP0456	D05	80	20.702	D05	50141442	50141380	63	63	2e-24	0.984127
SNP0294	D05	80	21.324	D05	46760676	46760614	63	62	9e-23	0.983871
SNP0401	D05	80	21.897	D05	39612030	39611968	63	63	2e-24	0.984127
SNP0402	D05	80	21.897	D05	39612030	39611968	63	63	2e-24	0.984127
SNP0301	D05	80	22.79	scaffold49550	576	514	63	62	9e-23	0.983871
SNP0250	D05	80	23.331	D05	53138698	53138760	63	63	2e-24	0.984127
SNP0299	D05	80	23.577	scaffold4000_D05	389	327	63	62	9e-23	0.983871
SNP0403	D05	80	24.338	D05	51522754	51522816	63	63	2e-24	0.984127
SNP0244	D05	80	25.447	D05	51053912	51053850	63	63	2e-24	0.984127
JESPR236a	D05	80	30.467	D05	55139552	55139323	230	208	1e-87	0.995192
CM0051a	D05	80	31.434	A01	64697565	64697308	259	192	2e-49	0.994792
CM0042a	D05	80	31.582	D05	55139236	55139552	317	290	8e-129	0.996552
CM0003a	D05	80	32.433	D05	55139235	55139552	318	291	2e-129	0.996564
BNL3347a	D05	80	35.523	D05	55139546	55139042	505	485	0	0.997938
SHIN-0022a	D05	80	40.57	scaffold754_A04	11499	11814	325	315	1e-152	0.996825
UCD242a	D05	80	41.71	no sequence
SHIN-0827a	D05	81	0	D05	61431136	61431857	725	700	0	0.998571
DPL1938a	D05	81	1.022	D05	61434364	61435092	733	725	0	0.998621
SNP0132	D06	22	0	D06	23134707	23134645	63	62	9e-23	0.983871
SNP0168	D06	22	1.406	D06	23064472	23064410	63	62	9e-23	0.983871
SNP0129	D06	22	3.038	D06	20492706	20492644	63	63	2e-24	0.984127
SNP0135	D06	22	5.28	D06	19536513	19536451	63	63	2e-24	0.984127
SNP0044	D06	22	6.747	D06	18550624	18550686	63	62	9e-23	0.983871
SNP0032	D06	22	8.096	D06	18030082	18030020	63	63	2e-24	0.984127
SNP0033	D06	22	9.73	D06	17998230	17998277	48	47	8e-15	0.978723
SNP0039	D06	22	10.993	scaffold4099_D06	131324	131386	63	63	2e-24	0.984127
SNP0083	D06	22	12.219	D06	16202719	16202781	63	62	9e-23	0.983871
SNP0021	D06	22	14.257	D06	12378762	12378824	63	61	1e-21	0.983607
SNP0022	D06	22	14.257	D06	12378762	12378824	63	61	1e-21	0.983607
SNP0004	D06	22	16.174	D06	13068544	13068606	63	62	9e-23	0.983871
SNP0028	D06	22	18.904	D06	10655532	10655470	63	63	2e-24	0.984127
SNP0086	D06	22	21.392	D06	10388600	10388538	63	62	9e-23	0.983871
DC20106	D06	107	0	D06	61899525	61899257	269	269	2e-135	0.996283
SNP0313	D06	107	11.7	D06	60718701	60718763	63	62	9e-23	0.983871
DPL0282a	D06	107	15.699	D06	60680233	60680892	660	659	0	0.998483
CIR268a	D06	108	0	D06	56469776	56469492	288	281	1e-132	0.996441
DPL0811a	D06	108	2.059	D06	56544746	56544138	621	605	0	0.998347
DPL1411a	D06	109	0	D06	70696	71311	616	615	0	0.998374
BNL3937a	D06	109	1.887	D06	26329833	26330270	438	436	0	0.997706
TMB2898	D06	109	3.55	A06	44040964	44041612	649	631	0	0.998415
MUSB0979a	D06	109	4.653	A06	51476911	51477606	696	692	0	0.998555
DPL0532b	D06	109	6.941	D06	20653853	20653125	757	685	0	0.99854
SNP0323	D06	110	0	scaffold138162	66	128	63	63	2e-24	0.984127
BNL1440a	D06	110	1.103	A06	27967678	27967390	289	287	2e-142	0.996516
SNP0045	D06	110	2.952	D06	18550624	18550686	63	62	9e-23	0.983871
SNP0046	D06	110	2.952	D06	18550624	18550686	63	62	9e-23	0.983871
SNP0390	D06	110	6.345	scaffold4099_D06	119755	119817	63	63	2e-24	0.984127
SNP0336	D06	110	6.757	D06	16173914	16173976	63	61	1e-21	0.983607
SNP0337	D06	110	6.757	D06	16173914	16173976	63	61	1e-21	0.983607
UCD311a	D06	110	8.129	no sequence
SNP0338	D06	110	11.372	D06	11190367	11190305	63	62	9e-23	0.983871
SHIN-0885a	D06	110	11.508	D06	9049931	9050582	652	642	0	0.998442
DPL0080a	D06	110	12.375	scaffold15021	1576	2113	539	534	0	0.998127
TMB0313a	D06	110	16.125	D06	10349535	10350019	485	485	0	0.997938
SNP0434	D06	112	0	scaffold4093_D06	34144	34206	63	63	2e-24	0.984127
SNP0435	D06	112	0	scaffold4093_D06	34144	34206	63	63	2e-24	0.984127
BNL1047a	D06	112	3.669	D06	2821857	2822084	228	228	4e-113	0.995614
SNP0420	D06	112	6.649	D06	2697805	2697743	63	62	9e-23	0.983871
SNP0427	D06	112	13.697	D06	1956882	1956820	63	62	9e-23	0.983871
SNP0361	D06	112	17.021	D06	1611037	1610975	63	63	2e-24	0.984127
SNP0220	D06	112	19.803	scaffold4085_D06	78869	78931	63	63	2e-24	0.984127
DPL1411b	D06	112	23.589	D06	70696	71311	616	615	0	0.998374
DC30135a	D06	112	24.997	no sequence
DPL0059a	D06	112	25.975	scaffold4085_D06	15113	14567	549	547	0	0.998172
SNP0429	D06	112	26.864	D06	492402	492340	63	63	2e-24	0.984127
SNP0372	D06	112	27.143	scaffold1250_A06	57107	57169	63	62	9e-23	0.983871
BNL3359a	D06	112	28.622	A06	765174	765878	705	695	0	0.998561
CIR267a	D06	112	29.668	A06	901981	901789	193	192	1e-91	0.994792
BNL0827a	D06	112	38.104	D06	930863	930544	322	320	3e-160	0.996875
COT036a	D06	112	39.301	D06	930762	930406	357	354	2e-178	0.997175
TMB2945a	D07	66	0	A07	27942224	27941505	720	718	0	0.998607
SNP0449	D07	66	5.13	A07	39061309	39061248	62	62	8e-24	0.983871
SNP0385	D07	66	7.027	D07	44780003	44779941	63	63	2e-24	0.984127
SNP0386	D07	66	7.027	D07	44780003	44779941	63	63	2e-24	0.984127
SNP0387	D07	66	7.027	D07	44780003	44779941	63	63	2e-24	0.984127
DPL0168a	D07	66	8.786	D07	44411836	44411149	689	682	0	0.998534
DPL1482a	D07	66	11.09	D07	27574925	27574531	398	394	0	0.997462
DPL0223a	D07	66	11.624	D07	27574539	27575018	483	479	0	0.997912
MUSB0632a	D07	66	13.761	D07	44596924	44597859	967	909	0	0.9989
BNL2733a	D07	66	14.53	scaffold1639_A07	351	1	351	346	1e-173	0.99711
DPL1084a	D07	66	16.032	D07	38635821	38636391	571	552	0	0.998188
DPL0897a	D07	66	16.49	D07	40917967	40917129	839	825	0	0.998788
BNL1026a	D07	66	17.024	scaffold1832_A07	622604	622328	277	276	1e-138	0.996377
DPL0061a	D07	66	17.412	D07	32453882	32453163	736	719	0	0.998609
DPL0013a	D07	66	18.762	A07	42904553	42903782	776	771	0	0.998703
BNL1395a	D07	66	19.266	D07	29324611	29325024	414	414	0	0.997585
BNL1227a	D07	66	21.301	A12	60872288	60872014	275	275	1e-138	0.996364
SHIN-0815a	D07	66	21.938	D07	38377225	38377560	348	314	4e-131	0.996815
SNP0256	D07	66	23.453	D07	32457820	32457758	63	62	9e-23	0.983871
SNP0080	D07	66	40.669	A05	22153799	22153737	63	63	2e-24	0.984127
MUSS033a	D08	100	0	D08	3028268	3028522	266	246	2e-106	0.995935
SHIN-0334a	D08	100	4.323	scaffold7675	2002	1683	320	318	7e-160	0.996855
SNP0124	D08	101	0	D08	22521439	22521501	63	63	2e-24	0.984127
SNP0111	D08	101	3.105	D08	18933752	18933814	63	63	2e-24	0.984127
SNP0038	D08	101	8.909	D08	31497688	31497626	63	62	9e-23	0.983871
SNP0054	D08	101	11.75	D08	30839816	30839754	63	63	2e-24	0.984127
SHIN-1304a	D08	101	13.411	A08	60522486	60522954	469	469	0	0.997868
CIR270a	D08	101	16.132	D08	35860291	35860654	364	361	0	0.99723
NAU2292a	D08	101	27.891	A08	72997779	72998153	375	372	0	0.997312
DPL0877a	D08	103	0	A11	46999430	46999999	570	569	0	0.998243
TMB1182a	D08	103	7.885	D08	37494077	37493690	390	388	0	0.997423
SHIN-1212a	D08	103	11.163	D08	37494077	37493690	390	388	0	0.997423
DPL0160a	D08	103	19.406	D08	9897424	9896882	543	527	0	0.998102
BNL2655a	D08	104	0	D08	40166051	40165778	274	270	3e-133	0.996296
BNL2499a	D08	104	1.109	D08	41058121	41058715	595	592	0	0.998311
SNP0063	D08	105	0	scaffold192600	59	121	63	62	9e-23	0.983871
SNP0005	D08	105	3.522	D08	63401617	63401555	63	62	9e-23	0.983871
SNP0452	D08	105	9.01	D08	61513154	61513092	63	63	2e-24	0.984127
SNP0108	D08	105	12.405	D08	61712827	61712765	63	63	2e-24	0.984127
SNP0246	D08	105	20.759	D08	58665265	58665203	63	62	9e-23	0.983871
SNP0329	D08	105	27.169	scaffold151579	83	145	63	63	2e-24	0.984127
SNP0281	D08	105	29.546	D08	58398624	58398686	63	63	2e-24	0.984127
SHIN-0384a	D08	105	35.083	scaffold50256	598	18	581	543	0	0.998158
SNP0078	D09	97	0	D09	50443947	50443885	63	62	9e-23	0.983871
SNP0175	D09	97	0.393	D09	50561442	50561503	62	62	8e-24	0.983871
SNP0176	D09	97	0.393	D09	50561442	50561503	62	62	8e-24	0.983871
DPL0530a	D09	97	1.285	A09	73694536	73695145	610	608	0	0.998355
MUSS398a	D09	97	1.285	A09	74213791	74214214	426	422	0	0.99763
SNP0087	D09	97	2.278	D09	49896935	49896997	63	63	2e-24	0.984127
SNP0085	D09	97	2.949	D09	50249525	50249587	63	62	9e-23	0.983871
SNP0149	D09	97	3.589	D09	50044764	50044702	63	63	2e-24	0.984127
SNP0128	D09	97	3.995	D09	49900566	49900504	63	62	9e-23	0.983871
SNP0114	D09	97	4.77	D09	50562331	50562393	63	63	2e-24	0.984127
SNP0115	D09	97	4.77	D09	50562331	50562393	63	63	2e-24	0.984127
SNP0177	D09	97	5.659	D09	49819786	49819724	63	62	9e-23	0.983871
SNP0073	D09	97	6.523	D09	50461223	50461285	63	63	2e-24	0.984127
SNP0060	D09	97	8.836	D09	48749610	48749548	63	60	5e-20	0.983333
SNP0061	D09	97	8.836	D09	48749610	48749548	63	60	5e-20	0.983333
SNP0062	D09	97	8.836	D09	48749610	48749548	63	60	5e-20	0.983333
MUSS298a	D09	97	9.903	A09	72585481	72585959	485	473	0	0.997886
SNP0134	D09	97	10.355	D09	48769072	48769010	63	63	2e-24	0.984127
SNP0020	D09	97	11.528	D09	48480621	48480683	63	63	2e-24	0.984127
SNP0162	D09	97	12.404	A09	72432675	72432737	63	63	2e-24	0.984127
SNP0277	D09	97	13.276	scaffold183812	118	180	63	63	2e-24	0.984127
NAU0864a	D09	97	16.79	A09	72585481	72585959	485	473	0	0.997886
SNP0074	D09	97	19.405	D09	47746347	47746409	63	63	2e-24	0.984127
JESPR114a	D09	97	22.297	scaffold4319_D09	8083	7848	239	230	7e-104	0.995652
DPL1016b	D09	97	24.274	D02	51270399	51270928	530	530	0	0.998113
SNP0056	D09	97	26.646	D09	47362490	47362429	62	62	8e-24	0.983871
SNP0408	D09	97	37.02	D09	47398591	47398653	63	63	2e-24	0.984127
SHIN-0050a	D09	97	48.456	A09	70651257	70651825	578	561	0	0.998217
SNP0419	D09	98	0	D09	43822765	43822827	63	62	9e-23	0.983871
BNL1030a	D09	98	2.461	D09	43992049	43992328	280	280	3e-141	0.996429
CM0007a	D09	98	5.204	A09	68726972	68727205	234	233	1e-113	0.995708
BNL1414a	D09	98	5.53	A09	68727134	68726869	266	265	5e-131	0.996226
CM0071a	D09	98	6.601	D09	43753173	43753428	257	250	8e-116	0.996
SNP0188	D09	98	15.765	D09	41501995	41501933	63	62	9e-23	0.983871
DPL0150b	D09	98	20.441	D09	42185185	42184485	701	690	0	0.998551
BNL1317b	D09	98	22.931	scaffold91916	332	129	204	202	5e-98	0.99505
SNP0302	D09	98	31.302	D09	39489236	39489272	37	36	4e-09	0.972222
DPL1130a	D09	98	33.138	D09	40666983	40667715	733	732	0	0.998634
TMB0382a	D09	98	35.678	D09	40667681	40667219	463	462	0	0.997835
SNP0259	D09	99	0	D09	21636310	21636248	63	62	9e-23	0.983871
C2-021a	D09	99	2.321	D09	21552954	21553311	358	358	0	0.997207
DC40058a	D09	99	3.254	D09	21552956	21553311	356	356	0	0.997191
TMB1701a	D09	99	3.956	D09	23362017	23361747	271	271	2e-136	0.99631
CIR383a	D09	99	4.702	D09	16012083	16012221	139	136	3e-60	0.992647
DPL0175b	D09	99	5.799	A09	20225639	20225162	480	478	0	0.997908
JESPR274b	D09	99	14.128	A09	39575310	39575172	139	138	1e-63	0.992754
STV031a	D10	38	0	A10	1867320	1866930	392	389	0	0.997429
SNP0240	D10	38	5.157	scaffold214293	132	194	63	63	2e-24	0.984127
SNP0445	D10	38	6.672	scaffold40199	844	906	63	63	2e-24	0.984127
SNP0398	D10	38	8.317	D10	1698729	1698667	63	61	1e-21	0.983607
SNP0399	D10	38	8.317	D10	1698729	1698667	63	61	1e-21	0.983607
SNP0050	D10	38	17.344	D10	915110	915051	60	59	4e-21	0.983051
SNP0397	D10	83	0	D10	8128114	8128063	52	51	6e-17	0.980392
DPL0394a	D10	83	9.599	D10	9381420	9382148	730	729	0	0.998628
SHIN-1586a	D10	83	17.962	D10	9794783	9795411	629	627	0	0.998405
BNL0946a	D10	84	0	D10	29251686	29251211	476	474	0	0.99789
DPL0697a	D10	84	0.518	A09	12476260	12476903	644	628	0	0.998408
DPL0135a	D10	84	0.521	D10	29250891	29251490	601	599	0	0.998331
TMB1939a	D10	84	1.069	D10	28965066	28964675	392	392	0	0.997449
DPL0225a	D10	85	0	D10	51261419	51261903	485	482	0	0.997925
BNL0119a	D10	85	11.882	D10	52446029	52445785	245	230	6e-100	0.995652
DPL0442a	D10	86	0	D10	56559006	56558387	620	620	0	0.998387
SHIN-1165	D10	86	1.98	D01	28143828	28143371	458	458	0	0.997817
DPL1903	D10	88	0	D10	59455380	59456010	631	631	0	0.998415
DPL1795	D10	88	2.162	D10	59455005	59455800	796	794	0	0.998741
SNP0279	D10	88	9.42	scaffold4851	15071	15133	63	63	2e-24	0.984127
SNP0064	D10	88	9.846	scaffold151979	71	9	63	61	1e-21	0.983607
SNP0065	D10	88	9.846	scaffold151979	71	9	63	61	1e-21	0.983607
SNP0406	D10	88	12.535	D10	60507914	60507852	63	63	2e-24	0.984127
DPL1022a	D10	88	14.578	D10	60166038	60166552	515	515	0	0.998058
SNP0405	D10	88	16.274	D10	60507914	60507852	63	63	2e-24	0.984127
CIR353a	D10	88	18.203	A09	21543069	21543284	216	215	5e-104	0.995349
SNP0120	D10	88	19.693	scaffold285438	72	133	62	62	8e-24	0.983871
SHIN-1167a	D11	89	0	D11	4720845	4720275	571	568	0	0.998239
DPL0131a	D11	89	5.222	D11	4408531	4409204	674	674	0	0.998516
SNP0241	D11	89	6.844	D11	4191447	4191509	63	63	2e-24	0.984127
SNP0308	D11	89	8.73	D11	4192712	4192650	63	62	9e-23	0.983871
DPL0777a	D11	89	15.114	D11	5401208	5401776	569	538	0	0.998141
MUSS324a	D11	89	17.639	A11	5044981	5044343	639	634	0	0.998423
DPL0863b	D11	89	21.177	D11	5002393	5002867	475	467	0	0.997859
DC30147b	D11	89	24.415	no sequence
BNL1034a	D11	89	38.177	scaffold2735_A11	11194	10918	279	275	1e-134	0.996364
SHIN-1214b	D11	92	0	D13	33223854	33223584	271	271	4e-136	0.99631
TMB0904a	D11	92	0	D11	29465036	29464627	410	408	0	0.997549
TMB1222b	D11	92	0.006	D13	33223854	33223584	271	271	4e-136	0.99631
TMB1637b	D11	92	0.448	D11	28351747	28352001	299	246	1e-89	0.995935
DPL0500b	D11	92	1.219	A06	86885010	86884396	615	615	0	0.998374
SNP0352	D11	93	0	D11	60416301	60416239	63	63	2e-24	0.984127
BNL4011a	D11	93	3.616	D11	60414336	60414672	337	336	2e-170	0.997024
SNP0174	D11	93	7.761	D11	59893367	59893305	63	63	2e-24	0.984127
DPL1533	D12	52	0	D12	56072446	56071610	840	824	0	0.998786
SNP0348	D12	52	6.577	D12	56816194	56816132	63	63	2e-24	0.984127
SNP0418	D12	52	7.505	D12	57212528	57212466	63	63	2e-24	0.984127
STV033a	D12	52	8.773	D12	56522591	56523072	482	477	0	0.997904
DPL1133a	D12	52	9.611	D12	56522878	56522314	565	565	0	0.99823
DPL0404a	D12	52	9.63	A12	84562048	84561462	599	587	0	0.998296
SNP0248	D12	52	11.017	D12	56746368	56746430	63	62	9e-23	0.983871
TMB0537b	D12	52	15.852	D12	55994411	55994886	476	476	0	0.997899
SHIN-1174b	D12	52	16.206	D12	55994411	55994886	476	476	0	0.997899
SNP0204	D12	52	17.897	D12	56842983	56843045	63	62	9e-23	0.983871
SNP0433	D12	52	24.783	D12	57598601	57598663	63	63	2e-24	0.984127
DPL0917a	D12	52	28.293	A12	85912109	85911539	571	548	0	0.998175
SNP0098	D12	52	30.863	D12	57514764	57514826	63	62	9e-23	0.983871
SNP0097	D12	52	34.461	A12	85781654	85781716	63	63	2e-24	0.984127
TMB0537a	D12	53	0	D12	55994411	55994886	476	476	0	0.997899
SHIN-1174a	D12	53	1.522	D12	55994411	55994886	476	476	0	0.997899
SNP0019	D12	53	15.154	A12	85470895	85470834	62	62	8e-24	0.983871
DPL0917b	D12	53	24.002	A12	85912109	85911539	571	548	0	0.998175
SNP0331	D12	54	0	D12	993024	992977	48	47	8e-15	0.978723
SNP0425	D12	54	18.466	D12	1432928	1432973	46	46	2e-15	0.978261
DC40080a	D12	54	31.417	D12	2622146	2621685	472	458	0	0.997817
SNP0367	D12	113	0	D12	38241631	38241570	62	61	3e-22	0.983607
SNP0368	D12	113	0	D12	38241631	38241569	63	63	2e-24	0.984127
DPL1373a	D12	113	8.609	D12	38391656	38392457	810	801	0	0.998752
SNP0376	D12	113	10.031	D12	38398580	38398642	63	62	9e-23	0.983871
DPL1283a	D12	113	17.062	D12	39603831	39604389	559	550	0	0.998182
C2-052Ba	D12	114	0	D12	45558116	45558542	427	426	0	0.997653
SNP0207	D12	114	8.375	D12	43560766	43560828	63	63	2e-24	0.984127
BNL2495a	D12	115	0	D12	48928974	48929516	543	543	0	0.998158
SNP0088	D12	115	5.471	D12	48782685	48782623	63	63	2e-24	0.984127
DC30183a	D12	115	18.283	no sequence
C2-055a	D12	116	0	D12	58571962	58572413	452	437	0	0.997712
DPL0481a	D12	116	6.958	D12	58998438	58999175	747	718	0	0.998607
a. Chr., chromosome
b. TM-1 × NM24016 map, Gore, M. A. et al. 2014. The Plant Genome 7:1-10.
