# Supplementary material for: Field-Based High-Throughput Plant Phenotyping Reveals the Temporal Patterns of Quantitative Trait Loci Associated with Stress-Responsive Traits in Cotton
Source: G3 (Bethesda). 2016 Jan 27;6(4):865–79. doi: 10.1534/g3.115.023515 (PMC4825657; doi:10.1534/g3.115.023515)
Supplement: Supporting Information [file supp_g3.115.023515_FileS4.xlsx]

## Sheet: Legend
Trait Abbreviation	Trait name			Tables	Explanation
				non-HTPP traits	correlation among non-HTPP traits under both irrigation regimes
HTPP Traits				Year 2010, 2011, and 2012 HTPP traits	correlation among HTPP traits at peak stress corresponding to either 1 pm (1300 MST) or 3 pm (1500 MST) under both irrigation regimes. For day 182 in 2010 the latest time point available was 9 am (900 MST) and as such was used.
CT	Canopy temperature (°C)			Year XXXX day XXX	correlation among HTPP traits and non-HTPP traits under both irrigation regimes, all time points within a day are reported.
NDVI	Normailized difference vegetation indiex (unit)
CHT	Canopy height (m)			Bonferroni correction	Thresholds are calculated in upper-lefthand portion of each sheet corresponding to the number of comparisons made, K, and reported for three significance levels. P-values reported as 0 correspond to P-values less than 1.0×10-16
LAI	Leaf area index (unit)
Non-HTPP Traits
ABA_CONC	Abscisic acid concentration (pmol)
D13C	Carbon isotope discrimination (‰)
SUGAR_CONC	Sugar concentration (umol)
ELO	Fiber elongation (%)
MIC	Fiber micronaire (unit)
STR	Fiber strength (kN m kg-1)
UI	Fiber uniformity (uniformity index)
UHM	Fiber length (upper half mean, mm)
BOLL_SIZE	Boll size (g boll-1)
LINT_YIELD	Lint yield (kg ha-1)
SEED_PER_BOLL	Seed per boll
PLHT	Plant height (m)
Irrigation Regime
WL	Water-limited
WW	Well-watered

## Sheet: non-HTPP traits
K	# pairwise comparisons	<0.05	<0.01	<0.001
11	55	0.000909091	0.000181818	1.81818e-05
	ABA_CONC_WL	ABA_CONC_WW	SUGAR_CONC_WL	SUGAR_CONC_WW	D13C_WL	D13C_WW	ELO_WL	ELO_WW	MIC_WL	MIC_WW	UI_WL	UI_WW	UHM_WL	UHM_WW	STR_WL	STR_WW	BOLL_SIZE_WL	BOLL_SIZE_WW	LINT_YIELD_WL	LINT_YIELD_WW	SEED_PER_BOLL_WL	SEED_PER_BOLL_WW
ABA_CONC_WL	1	0.272963	0.285382	0.153916	-0.169918	-0.0284742	0.249431	0.248858	0.0509511	0.0677312	-0.00879766	-0.040073	-0.18421	-0.204847	0.0756761	0.087781	0.042026	0.0333491	-0.0888169	-0.133045	0.0620887	0.113909
	NA	0.00682841	0.00460523	0.132266	0.0961266	0.781888	0.0137457	0.0139717	0.620158	0.509777	0.931844	0.696748	0.070882	0.0441408	0.461294	0.392559	0.682743	0.745724	0.386975	0.193897	0.545738	0.26659
ABA_CONC_WW	0.272963	1	0.246215	0.3623	-0.0768501	-0.0407829	0.102278	0.0932138	0.0150706	0.00889753	0.163468	0.0458152	-0.0923094	-0.143202	0.134739	0.111781	-0.146568	-0.173999	-0.1004	-0.136617	-0.181107	-0.144339
	0.00682841	NA	0.0145304	0.000246437	0.451973	0.690102	0.316274	0.361285	0.882907	0.930709	0.107764	0.65418	0.365983	0.159516	0.185912	0.273157	0.149834	0.0866209	0.325292	0.179794	0.0743177	0.156196
SUGAR_CONC_WL	0.285382	0.246215	1	0.32647	-0.189555	-0.078539	0.17398	0.16778	0.0012964	0.0030519	0.258857	0.222521	-0.0517664	-0.0822547	0.105898	0.0605426	-0.116458	-0.119258	-0.252802	-0.206432	-0.115486	-0.0987854
	0.00460523	0.0145304	NA	0.00103513	0.0615655	0.442066	0.0866563	0.0986666	0.989892	0.976207	0.0100617	0.0276461	0.612698	0.420705	0.299362	0.55372	0.253466	0.242151	0.012024	0.0414128	0.257476	0.33317
SUGAR_CONC_WW	0.153916	0.3623	0.32647	1	-0.186056	-0.220418	0.16105	0.151522	-0.0295986	-0.028983	0.0767713	0.0733031	-0.104529	-0.0840571	0.0061881	0.0219751	-0.246996	-0.279769	-0.203521	-0.225958	-0.1821	-0.206933
	0.132266	0.000246437	0.00103513	NA	0.0666127	0.0291888	0.113143	0.136394	0.77234	0.776951	0.452439	0.473177	0.305686	0.410563	0.951778	0.829941	0.0142111	0.00527121	0.0444324	0.0252738	0.0727172	0.0409112
D13C_WL	-0.169918	-0.0768501	-0.189555	-0.186056	1	0.642905	0.0060601	0.0263053	0.229978	0.190193	-0.0366306	-0.0887976	-0.218795	-0.209109	-0.220862	-0.198056	0.236489	0.206095	0.259659	0.260195	0.144191	0.143289
	0.0961266	0.451973	0.0615655	0.0666127	NA	9.51683e-13	0.952775	0.797092	0.0227216	0.0606802	0.720275	0.384578	0.0304289	0.0387888	0.0288571	0.0505943	0.0190556	0.0417529	0.00982406	0.00966801	0.156623	0.15926
D13C_WW	-0.0284742	-0.0407829	-0.078539	-0.220418	0.642905	1	0.0570988	0.0630762	0.293483	0.277737	0.156515	0.130651	-0.106777	-0.0830465	-0.0853232	-0.077944	0.12978	0.157025	0.150098	0.146303	0.105322	0.12715
	0.781888	0.690102	0.442066	0.0291888	9.51683e-13	NA	0.576535	0.537218	0.00335784	0.00562504	0.123793	0.199742	0.295344	0.416232	0.403524	0.445542	0.202782	0.122559	0.140159	0.15058	0.302012	0.212164
ELO_WL	0.249431	0.102278	0.17398	0.16105	0.0060601	0.0570988	1	0.976114	0.318843	0.305415	-0.0608859	-0.0568243	-0.344344	-0.319043	-0.241867	-0.275626	-0.0771647	-0.100103	0.126052	0.0858528	-0.017822	-0.0649106
	0.0137457	0.316274	0.0866563	0.113143	0.952775	0.576535	NA	0	0.00137506	0.00222761	0.55147	0.578372	0.000516767	0.00136497	0.0164229	0.00601479	0.450119	0.326732	0.216169	0.400601	0.861725	0.525423
ELO_WW	0.248858	0.0932138	0.16778	0.151522	0.0263053	0.0630762	0.976114	1	0.272427	0.262605	-0.105369	-0.0995108	-0.369811	-0.33891	-0.281697	-0.314294	-0.118139	-0.142591	0.111643	0.0578108	-0.0368643	-0.0876388
	0.0139717	0.361285	0.0986666	0.136394	0.797092	0.537218	0	NA	0.00665116	0.00899308	0.301793	0.329615	0.000178433	0.000641107	0.00495376	0.00162323	0.246629	0.161324	0.273755	0.571783	0.718564	0.390837
MIC_WL	0.0509511	0.0150706	0.0012964	-0.0295986	0.229978	0.293483	0.318843	0.272427	1	0.973898	0.118724	0.057453	-0.476026	-0.458875	-0.24081	-0.259804	0.245824	0.227459	0.473457	0.481695	0.239168	0.244525
	0.620158	0.882907	0.989892	0.77234	0.0227216	0.00335784	0.00137506	0.00665116	NA	0	0.244281	0.574169	7.26813e-07	2.01295e-06	0.0169137	0.00978173	0.0146925	0.0242939	8.4961e-07	5.12631e-07	0.0177019	0.0152423
MIC_WW	0.0677312	0.00889753	0.0030519	-0.028983	0.190193	0.277737	0.305415	0.262605	0.973898	1	0.112936	0.050406	-0.498793	-0.483612	-0.227467	-0.251472	0.23684	0.239349	0.40462	0.423535	0.239961	0.256475
	0.509777	0.930709	0.976207	0.776951	0.0606802	0.00562504	0.00222761	0.00899308	0	NA	0.268202	0.62208	1.72057e-07	4.54899e-07	0.0242885	0.0124974	0.0188733	0.0176135	3.5916e-05	1.39059e-05	0.0173176	0.0107975
UI_WL	-0.00879766	0.163468	0.258857	0.0767713	-0.0366306	0.156515	-0.0608859	-0.105369	0.118724	0.112936	1	0.898166	0.288796	0.254319	0.549186	0.529028	-0.0157696	0.00644447	-0.0628062	-0.00522672	-0.167594	-0.152461
	0.931844	0.107764	0.0100617	0.452439	0.720275	0.123793	0.55147	0.301793	0.244281	0.268202	NA	0	0.00392692	0.0115033	4.75426e-09	2.14371e-08	0.877517	0.949783	0.538965	0.959263	0.0990463	0.133953
UI_WW	-0.040073	0.0458152	0.222521	0.0733031	-0.0887976	0.130651	-0.0568243	-0.0995108	0.057453	0.050406	0.898166	1	0.349694	0.362202	0.559264	0.569046	0.0370419	0.0537453	-0.0122161	0.0673216	-0.0782568	-0.113325
	0.696748	0.65418	0.0276461	0.473177	0.384578	0.199742	0.578372	0.329615	0.574169	0.62208	0	NA	0.00041635	0.000247468	2.1554e-09	9.74789e-10	0.717266	0.599163	0.904969	0.510122	0.443713	0.266547
UHM_WL	-0.18421	-0.0923094	-0.0517664	-0.104529	-0.218795	-0.106777	-0.344344	-0.369811	-0.476026	-0.498793	0.288796	0.349694	1	0.971347	0.534816	0.558593	0.131632	0.168436	-0.0337716	0.0201849	0.0383688	0.0816853
	0.070882	0.365983	0.612698	0.305686	0.0304289	0.295344	0.000516767	0.000178433	7.26813e-07	1.72057e-07	0.00392692	0.00041635	NA	0	1.40513e-08	2.27371e-09	0.196357	0.0973359	0.741304	0.843611	0.707589	0.42394
UHM_WW	-0.204847	-0.143202	-0.0822547	-0.0840571	-0.209109	-0.0830465	-0.319043	-0.33891	-0.458875	-0.483612	0.254319	0.362202	0.971347	1	0.487426	0.531694	0.150644	0.185904	0.00147738	0.0587001	0.0850083	0.106309
	0.0441408	0.159516	0.420705	0.410563	0.0387888	0.416232	0.00136497	0.000641107	2.01295e-06	4.54899e-07	0.0115033	0.000247468	0	NA	3.57886e-07	1.76636e-08	0.138705	0.066839	0.988481	0.565872	0.405268	0.297479
STR_WL	0.0756761	0.134739	0.105898	0.0061881	-0.220862	-0.0853232	-0.241867	-0.281697	-0.24081	-0.227467	0.549186	0.559264	0.534816	0.487426	1	0.960914	0.0101057	0.0399834	-0.166333	-0.110719	-0.124735	-0.109014
	0.461294	0.185912	0.299362	0.951778	0.0288571	0.403524	0.0164229	0.00495376	0.0169137	0.0242885	4.75426e-09	2.1554e-09	1.40513e-08	3.57886e-07	NA	0	0.921328	0.695876	0.10165	0.277769	0.221044	0.285283
STR_WW	0.087781	0.111781	0.0605426	0.0219751	-0.198056	-0.077944	-0.275626	-0.314294	-0.259804	-0.251472	0.529028	0.569046	0.558593	0.531694	0.960914	1	0.0193719	0.0295667	-0.174553	-0.116482	-0.121119	-0.134519
	0.392559	0.273157	0.55372	0.829941	0.0505943	0.445542	0.00601479	0.00162323	0.00978173	0.0124974	2.14371e-08	9.74789e-10	2.27371e-09	1.76636e-08	0	NA	0.849835	0.772579	0.0856064	0.253365	0.23483	0.186638
BOLL_SIZE_WL	0.042026	-0.146568	-0.116458	-0.246996	0.236489	0.12978	-0.0771647	-0.118139	0.245824	0.23684	-0.0157696	0.0370419	0.131632	0.150644	0.0101057	0.0193719	1	0.957211	0.546205	0.596525	0.823815	0.804805
	0.682743	0.149834	0.253466	0.0142111	0.0190556	0.202782	0.450119	0.246629	0.0146925	0.0188733	0.877517	0.717266	0.196357	0.138705	0.921328	0.849835	NA	0	5.97767e-09	9.07829e-11	0	0
BOLL_SIZE_WW	0.0333491	-0.173999	-0.119258	-0.279769	0.206095	0.157025	-0.100103	-0.142591	0.227459	0.239349	0.00644447	0.0537453	0.168436	0.185904	0.0399834	0.0295667	0.957211	1	0.540814	0.600404	0.758151	0.835503
	0.745724	0.0866209	0.242151	0.00527121	0.0417529	0.122559	0.326732	0.161324	0.0242939	0.0176135	0.949783	0.599163	0.0973359	0.066839	0.695876	0.772579	0	NA	8.9941e-09	6.37552e-11	0	0
LINT_YIELD_WL	-0.0888169	-0.1004	-0.252802	-0.203521	0.259659	0.150098	0.126052	0.111643	0.473457	0.40462	-0.0628062	-0.0122161	-0.0337716	0.00147738	-0.166333	-0.174553	0.546205	0.540814	1	0.931797	0.550556	0.620472
	0.386975	0.325292	0.012024	0.0444324	0.00982406	0.140159	0.216169	0.273755	8.4961e-07	3.5916e-05	0.538965	0.904969	0.741304	0.988481	0.10165	0.0856064	5.97767e-09	8.9941e-09	NA	0	4.27601e-09	9.47553e-12
LINT_YIELD_WW	-0.133045	-0.136617	-0.206432	-0.225958	0.260195	0.146303	0.0858528	0.0578108	0.481695	0.423535	-0.00522672	0.0673216	0.0201849	0.0587001	-0.110719	-0.116482	0.596525	0.600404	0.931797	1	0.586563	0.647856
	0.193897	0.179794	0.0414128	0.0252738	0.00966801	0.15058	0.400601	0.571783	5.12631e-07	1.39059e-05	0.959263	0.510122	0.843611	0.565872	0.277769	0.253365	9.07829e-11	6.37552e-11	0	NA	2.20234e-10	5.58442e-13
SEED_PER_BOLL_WL	0.0620887	-0.181107	-0.115486	-0.1821	0.144191	0.105322	-0.017822	-0.0368643	0.239168	0.239961	-0.167594	-0.0782568	0.0383688	0.0850083	-0.124735	-0.121119	0.823815	0.758151	0.550556	0.586563	1	0.886113
	0.545738	0.0743177	0.257476	0.0727172	0.156623	0.302012	0.861725	0.718564	0.0177019	0.0173176	0.0990463	0.443713	0.707589	0.405268	0.221044	0.23483	0	0	4.27601e-09	2.20234e-10	NA	0
SEED_PER_BOLL_WW	0.113909	-0.144339	-0.0987854	-0.206933	0.143289	0.12715	-0.0649106	-0.0876388	0.244525	0.256475	-0.152461	-0.113325	0.0816853	0.106309	-0.109014	-0.134519	0.804805	0.835503	0.620472	0.647856	0.886113	1
	0.26659	0.156196	0.33317	0.0409112	0.15926	0.212164	0.525423	0.390837	0.0152423	0.0107975	0.133953	0.266547	0.42394	0.297479	0.285283	0.186638	0	0	9.47553e-12	5.58442e-13	0	NA

## Sheet: Year 2010 HTPP traits
K	# pairwise comparisons	<0.05	<0.01	<0.001
32	496	0.000100806	2.01613e-05	2.01613e-06
	CT_WL_217_13	CT_WL_224_13	CT_WL_231_13	CT_WW_217_13	CT_WW_224_13	CT_WW_231_13	NDVI_WL_182_9	NDVI_WL_217_13	NDVI_WL_224_13	NDVI_WL_231_13	NDVI_WW_182_9	NDVI_WW_217_13	NDVI_WW_224_13	NDVI_WW_231_13
CT_WL_217_13	1	0.860878	0.564609	0.600537	0.210773	0.223179	-0.245179	-0.777168	-0.772914	-0.668327	-0.430868	-0.304517	-0.190396	-0.0349225
	NA	0	1.7066e-09	7.91647e-11	0.0382367	0.0279948	0.01916	0	0	1.0103e-13	1.62302e-05	0.00242426	0.0617617	0.734164
CT_WL_224_13	0.860878	1	0.686267	0.531104	0.288142	0.269589	-0.0694689	-0.688296	-0.806946	-0.709044	-0.314939	-0.346413	-0.315209	-0.162556
	0	NA	8.65974e-15	2.18708e-08	0.00420913	0.007577	0.512905	6.66134e-15	0	6.66134e-16	0.00210694	0.000509298	0.00166211	0.111647
CT_WL_231_13	0.564609	0.686267	1	0.462511	0.244849	0.340398	0.0525011	-0.471158	-0.546431	-0.583418	-0.25989	-0.33304	-0.324632	-0.208961
	1.7066e-09	8.65974e-15	NA	1.84686e-06	0.0156431	0.000645942	0.621132	1.11189e-06	7.04997e-09	4.43378e-10	0.0118771	0.000858424	0.00117804	0.0399675
CT_WW_217_13	0.600537	0.531104	0.462511	1	0.494415	0.496715	-0.256123	-0.549926	-0.562573	-0.506705	-0.518943	-0.398339	-0.224383	0.0172439
	7.91647e-11	2.18708e-08	1.84686e-06	NA	2.2885e-07	1.97106e-07	0.0137276	4.48998e-09	1.65273e-09	1.18568e-07	9.87019e-08	4.86089e-05	0.0263388	0.866168
CT_WW_224_13	0.210773	0.288142	0.244849	0.494415	1	0.624523	-0.00593985	-0.203262	-0.31044	-0.303034	-0.0302734	-0.0307963	-0.049706	0.06577
	0.0382367	0.00420913	0.0156431	2.2885e-07	NA	6.3427e-12	0.955187	0.0447093	0.00186448	0.00255184	0.773298	0.763394	0.626931	0.519943
CT_WW_231_13	0.223179	0.269589	0.340398	0.496715	0.624523	1	-0.15883	-0.265908	-0.329715	-0.295381	-0.152372	-0.111958	-0.11977	0.0124483
	0.0279948	0.007577	0.000645942	1.97106e-07	6.3427e-12	NA	0.130475	0.00813513	0.000915268	0.00331089	0.14482	0.272394	0.240122	0.903172
NDVI_WL_182_9	-0.265049	-0.0689995	-0.0266253	-0.296836	0.0409046	-0.121943	0.92448	0.340115	0.192521	0.113046	0.558155	0.196149	0.0420385	-0.0325184
	0.0106696	0.513401	0.801092	0.0038612	0.697056	0.244254	0	0.000851089	0.0644824	0.283309	1.60414e-08	0.059517	0.689084	0.75699
NDVI_WL_217_13	-0.777168	-0.688296	-0.471158	-0.549926	-0.203262	-0.265908	0.375837	1	0.91859	0.846103	0.446376	0.38824	0.246665	0.064959
	0	6.66134e-15	1.11189e-06	4.48998e-09	0.0447093	0.00813513	0.00022256	NA	0	0	7.30303e-06	7.80899e-05	0.0143457	0.525114
NDVI_WL_224_13	-0.772914	-0.806946	-0.546431	-0.562573	-0.31044	-0.329715	0.210979	0.91859	1	0.904655	0.385561	0.370849	0.294508	0.0962597
	0	0	7.04997e-09	1.65273e-09	0.00186448	0.000915268	0.0435127	0	NA	0	0.000135305	0.000170543	0.00324367	0.345738
NDVI_WL_231_13	-0.668327	-0.709044	-0.583418	-0.506705	-0.303034	-0.295381	0.114367	0.846103	0.904655	1	0.351168	0.388873	0.3448	0.179068
	1.0103e-13	6.66134e-16	4.43378e-10	1.18568e-07	0.00255184	0.00331089	0.280383	0	0	NA	0.000598644	8.27081e-05	0.000543067	0.0792646
NDVI_WW_182_9	-0.430868	-0.314939	-0.25989	-0.518943	-0.0302734	-0.152372	0.506225	0.446376	0.385561	0.351168	1	0.427921	0.213738	0.0573197
	1.62302e-05	0.00210694	0.0118771	9.87019e-08	0.773298	0.14482	5.66824e-07	7.30303e-06	0.000135305	0.000598644	NA	1.88072e-05	0.0396694	0.585242
NDVI_WW_217_13	-0.304517	-0.346413	-0.33304	-0.398339	-0.0307963	-0.111958	0.111412	0.38824	0.370849	0.388873	0.427921	1	0.895286	0.699905
	0.00242426	0.000509298	0.000858424	4.86089e-05	0.763394	0.272394	0.290368	7.80899e-05	0.000170543	8.27081e-05	1.88072e-05	NA	0	1.11022e-15
NDVI_WW_224_13	-0.190396	-0.315209	-0.324632	-0.224383	-0.049706	-0.11977	-0.032674	0.246665	0.294508	0.3448	0.213738	0.895286	1	0.895377
	0.0617617	0.00166211	0.00117804	0.0263388	0.626931	0.240122	0.757173	0.0143457	0.00324367	0.000543067	0.0396694	0	NA	0
NDVI_WW_231_13	-0.0349225	-0.162556	-0.208961	0.0172439	0.06577	0.0124483	-0.0813261	0.064959	0.0962597	0.179068	0.0573197	0.699905	0.895377	1
	0.734164	0.111647	0.0399675	0.866168	0.519943	0.903172	0.440905	0.525114	0.345738	0.0792646	0.585242	1.11022e-15	0	NA

## Sheet: Year 2011 HTPP traits
K	# pairwise comparisons	<0.05	<0.01	<0.001
32	496	0.000100806	2.01613e-05	2.01613e-06
	CT_WL_188_13	CT_WL_195_15	CT_WL_202_13	CT_WL_216_15	CT_WL_223_15	CT_WL_230_15	CT_WL_237_15	CT_WL_244_15	CT_WL_251_15	CT_WW_188_13	CT_WW_195_15	CT_WW_202_13	CT_WW_216_15	CT_WW_223_15	CT_WW_230_15	CT_WW_237_15	CT_WW_244_15	CT_WW_251_15	NDVI_WL_188_13	NDVI_WL_195_15	NDVI_WL_202_13	NDVI_WL_216_15	NDVI_WL_223_15	NDVI_WL_230_15	NDVI_WL_237_15	NDVI_WL_244_15	NDVI_WL_251_15	NDVI_WW_188_13	NDVI_WW_195_15	NDVI_WW_202_13	NDVI_WW_216_15	NDVI_WW_223_15	NDVI_WW_230_15	NDVI_WW_237_15	NDVI_WW_244_15	NDVI_WW_251_15	CHT_WL_202_13	CHT_WL_216_15	CHT_WL_223_15	CHT_WL_230_15	CHT_WL_237_15	CHT_WL_244_15	CHT_WL_251_15	CHT_WW_202_13	CHT_WW_216_15	CHT_WW_223_15	CHT_WW_230_15	CHT_WW_237_15	CHT_WW_244_15
CT_WL_188_13	1	0.864546	0.65173	0.735075	0.584615	0.427925	0.353082	0.30168	0.399287	0.685258	0.654651	0.515132	0.42887	0.422576	0.489932	0.443685	0.368014	0.410805	-0.894506	-0.745614	-0.542413	-0.575672	-0.480231	-0.324846	-0.265388	-0.233905	-0.299642	-0.620986	-0.509132	-0.435147	-0.375116	-0.327931	-0.292782	-0.312816	-0.326326	-0.349922	-0.24241	-0.122451	-0.047444	0.0198736	-0.00546663	-0.0103683	-0.0214377	-0.148471	-0.0464381	-0.0150073	-0.0355325	-0.0569224	-0.143508
	NA	0	4.84279e-13	0	6.14811e-10	1.23022e-05	0.00038914	0.00267353	5.09147e-05	9.76996e-15	3.51497e-13	6.71295e-08	1.17128e-05	1.99143e-05	3.51848e-07	5.31932e-06	0.000208436	2.92063e-05	0	0	9.53861e-09	6.89621e-10	6.43083e-07	0.00116873	0.00860967	0.0211153	0.00286646	1.15512e-11	1.00809e-07	8.42098e-06	0.000153219	0.00104157	0.00361147	0.00181082	0.00110607	0.000442389	0.0167426	0.232138	0.64446	0.846792	0.957618	0.919713	0.834898	0.146677	0.651502	0.884003	0.729698	0.579714	0.160814
CT_WL_195_15	0.864546	1	0.749692	0.75067	0.670292	0.51928	0.446676	0.416535	0.432946	0.65386	0.683745	0.513488	0.393412	0.38747	0.447468	0.360643	0.295894	0.346725	-0.799046	-0.694158	-0.573958	-0.597698	-0.513931	-0.403787	-0.364013	-0.346062	-0.368167	-0.606732	-0.46385	-0.417281	-0.354427	-0.299799	-0.251815	-0.254423	-0.267052	-0.293774	-0.324241	-0.209317	-0.172898	-0.0884362	-0.124054	-0.132627	-0.14113	-0.203882	-0.0972687	-0.0610012	-0.089167	-0.132097	-0.185623
	0	NA	0	0	1.47882e-13	5.04433e-08	4.51524e-06	2.19812e-05	9.46121e-06	3.83693e-13	1.17684e-14	7.50959e-08	6.70757e-05	0.000104766	4.32219e-06	0.000284746	0.00325431	0.000502994	0	3.10862e-15	7.95314e-10	1.02322e-10	7.28643e-08	4.10749e-05	0.000247128	0.000516479	0.00020707	4.48297e-11	1.70885e-06	2.11746e-05	0.000368308	0.00285114	0.0128402	0.0119093	0.0081868	0.00349402	0.00119526	0.0396229	0.0903506	0.389021	0.226037	0.195312	0.167937	0.0451703	0.343223	0.552809	0.385099	0.197121	0.0687083
CT_WL_202_13	0.65173	0.749692	1	0.806945	0.791776	0.677414	0.630015	0.58259	0.452783	0.584642	0.564815	0.519441	0.482194	0.499491	0.532152	0.324061	0.379061	0.28716	-0.697905	-0.665634	-0.756356	-0.679192	-0.687942	-0.64976	-0.616888	-0.57929	-0.571817	-0.499848	-0.388624	-0.386343	-0.380154	-0.42286	-0.452384	-0.429272	-0.398531	-0.365217	-0.481192	-0.45694	-0.50402	-0.403653	-0.412026	-0.403543	-0.380685	-0.317807	-0.300019	-0.250982	-0.343356	-0.408193	-0.386618
	4.84279e-13	0	NA	0	0	2.55351e-14	4.71911e-12	3.84569e-10	3.21542e-06	3.22559e-10	1.67857e-09	4.98836e-08	5.70064e-07	2.56574e-07	2.02776e-08	0.00120327	0.000128752	0.00434639	1.9984e-15	1.02141e-13	0	2.06501e-14	7.10543e-15	5.99965e-13	1.71778e-11	5.08973e-10	9.49275e-10	1.86264e-07	8.36554e-05	9.283e-05	0.000122638	1.59663e-05	3.28825e-06	1.14699e-05	5.27683e-05	0.000234841	6.06306e-07	2.54238e-06	1.41673e-07	4.13412e-05	2.75015e-05	4.15594e-05	0.000119769	0.0015133	0.00282985	0.0131506	0.000575024	3.31888e-05	9.16776e-05
CT_WL_216_15	0.735075	0.75067	0.806945	1	0.905936	0.691811	0.553341	0.486901	0.365805	0.619675	0.625772	0.569212	0.681043	0.6676	0.684632	0.432799	0.51762	0.38693	-0.746178	-0.723077	-0.674447	-0.795198	-0.828619	-0.723958	-0.628101	-0.576857	-0.612695	-0.543052	-0.499879	-0.483199	-0.540682	-0.571514	-0.588865	-0.56619	-0.542291	-0.493731	-0.493171	-0.495829	-0.513204	-0.435022	-0.422561	-0.404567	-0.398307	-0.415692	-0.380984	-0.334673	-0.434974	-0.476012	-0.479103
	0	0	0	NA	0	4.44089e-15	4.1531e-09	4.25657e-07	0.000229042	1.31228e-11	7.2129e-12	1.17531e-09	1.64313e-14	1.48326e-13	1.06581e-14	9.53441e-06	5.65824e-08	9.03836e-05	0	0	3.64153e-14	0	0	0	5.71898e-12	6.24568e-10	2.56319e-11	9.09324e-09	1.85896e-07	5.35803e-07	1.08518e-08	9.73206e-10	2.23742e-10	1.50245e-09	9.6258e-09	2.76409e-07	2.86463e-07	2.41626e-07	7.65632e-08	8.47709e-06	1.62119e-05	3.95637e-05	5.33282e-05	2.29279e-05	0.000118183	0.000806416	8.49885e-06	8.31195e-07	6.89004e-07
CT_WL_223_15	0.584615	0.670292	0.791776	0.905936	1	0.765211	0.644687	0.579068	0.376988	0.61593	0.58335	0.580393	0.699196	0.728472	0.707525	0.420945	0.554503	0.351362	-0.619179	-0.588386	-0.591227	-0.724028	-0.826599	-0.784916	-0.725606	-0.686709	-0.707973	-0.519602	-0.501878	-0.484839	-0.582012	-0.645355	-0.667348	-0.630737	-0.59654	-0.519962	-0.517621	-0.557181	-0.636138	-0.578005	-0.561083	-0.512407	-0.507612	-0.498874	-0.502354	-0.462319	-0.57513	-0.583188	-0.545198
	6.14811e-10	1.47882e-13	0	0	NA	0	2.35056e-12	9.71813e-10	0.000180175	3.91176e-11	6.83017e-10	8.71808e-10	4.44089e-15	2.22045e-16	1.55431e-15	2.39316e-05	6.68593e-09	0.000515801	2.88831e-11	4.48107e-10	3.52163e-10	0	0	0	0	2.17604e-14	1.33227e-15	8.02958e-08	2.55927e-07	7.34458e-07	7.62991e-10	2.19424e-12	2.06057e-13	9.53682e-12	2.23012e-10	7.83768e-08	9.17049e-08	5.45936e-09	5.59175e-12	1.05994e-09	4.05028e-09	1.29573e-07	1.77155e-07	3.0949e-07	2.48283e-07	2.71888e-06	1.33826e-09	6.9225e-10	1.33376e-08
CT_WL_230_15	0.427925	0.51928	0.677414	0.691811	0.765211	1	0.871559	0.748505	0.478649	0.507491	0.484052	0.517323	0.584982	0.604321	0.682019	0.477824	0.533805	0.444508	-0.422754	-0.425844	-0.520093	-0.554053	-0.696604	-0.806349	-0.810051	-0.767785	-0.750737	-0.427208	-0.424721	-0.428285	-0.482323	-0.573477	-0.625674	-0.627362	-0.595246	-0.542274	-0.252029	-0.341057	-0.433969	-0.469229	-0.464835	-0.44502	-0.410343	-0.354018	-0.373863	-0.320822	-0.421414	-0.491212	-0.458349
	1.23022e-05	5.04433e-08	2.55351e-14	4.44089e-15	0	NA	0	0	7.08323e-07	1.12511e-07	5.08258e-07	5.77524e-08	3.13251e-10	8.91496e-11	1.46549e-14	7.44766e-07	1.79887e-08	5.08547e-06	1.60529e-05	1.36998e-05	4.76757e-08	3.92992e-09	2.22045e-15	0	0	0	0	1.27679e-05	1.45146e-05	1.20742e-05	5.65566e-07	8.27659e-10	7.28395e-12	6.1573e-12	1.27439e-10	9.63828e-09	0.0127613	0.000629486	8.96353e-06	1.24664e-06	1.61358e-06	4.94497e-06	2.98766e-05	0.000374526	0.000161852	0.00135574	1.71863e-05	3.24478e-07	2.34614e-06
CT_WL_237_15	0.353082	0.446676	0.630015	0.553341	0.644687	0.871559	1	0.917186	0.596163	0.451771	0.410596	0.467341	0.458457	0.483411	0.530149	0.341433	0.401227	0.331797	-0.358863	-0.341786	-0.470783	-0.408005	-0.541144	-0.69099	-0.77666	-0.792629	-0.73689	-0.387917	-0.324785	-0.34701	-0.365157	-0.45016	-0.503523	-0.521346	-0.472646	-0.433068	-0.204322	-0.291252	-0.422481	-0.389578	-0.468767	-0.495123	-0.390124	-0.254842	-0.319177	-0.292874	-0.365529	-0.429965	-0.393485
	0.00038914	4.51524e-06	4.71911e-12	4.1531e-09	2.35056e-12	0	NA	0	1.17421e-10	3.40308e-06	2.95074e-05	1.39346e-06	2.33174e-06	6.9697e-07	2.34262e-08	0.000620276	4.64297e-05	0.000900055	0.000306692	0.000611726	1.13701e-06	3.34937e-05	1.04857e-08	4.88498e-15	0	0	0	8.64061e-05	0.00117137	0.000497298	0.000235437	3.7231e-06	1.46393e-07	4.36916e-08	1.01753e-06	9.40048e-06	0.0446979	0.00379962	1.6278e-05	8.00779e-05	1.28115e-06	2.52839e-07	7.80919e-05	0.0117653	0.00143975	0.00360045	0.000231744	1.10625e-05	6.68482e-05
CT_WL_244_15	0.30168	0.416535	0.58259	0.486901	0.579068	0.748505	0.917186	1	0.655914	0.409479	0.367586	0.434585	0.416695	0.457122	0.479558	0.301175	0.313589	0.279315	-0.327018	-0.300333	-0.445437	-0.353222	-0.468586	-0.603195	-0.695295	-0.766603	-0.691948	-0.384886	-0.283106	-0.33431	-0.331676	-0.418001	-0.465515	-0.475008	-0.420603	-0.387113	-0.266591	-0.317267	-0.430489	-0.399403	-0.4759	-0.542711	-0.385746	-0.276926	-0.31706	-0.316357	-0.357642	-0.443584	-0.389614
	0.00267353	2.19812e-05	3.84569e-10	4.25657e-07	9.71813e-10	0	0	NA	3.05755e-13	3.11677e-05	0.000212286	8.67581e-06	2.1806e-05	3.21243e-06	6.70122e-07	0.00272019	0.00176149	0.0055946	0.00107784	0.00279972	4.83334e-06	0.000386913	1.29492e-06	6.21201e-11	2.66454e-15	0	4.21885e-15	9.91693e-05	0.0049564	0.000817702	0.000904199	2.04232e-05	1.55079e-06	8.83094e-07	1.79091e-05	8.96343e-05	0.0083022	0.00154319	1.07637e-05	5.06355e-05	8.36841e-07	9.32799e-09	9.53809e-05	0.00603324	0.00155478	0.00159481	0.00032262	5.34855e-06	7.99429e-05
CT_WL_251_15	0.399287	0.432946	0.452783	0.365805	0.376988	0.478649	0.596163	0.655914	1	0.327796	0.359454	0.33225	0.165588	0.121527	0.277601	0.263921	0.198862	0.366752	-0.35773	-0.350663	-0.373874	-0.291747	-0.227466	-0.236962	-0.321086	-0.359791	-0.353488	-0.34913	-0.209018	-0.223862	-0.106387	-0.099322	-0.111578	-0.160099	-0.157068	-0.193879	-0.0759835	-0.0266746	-0.0343503	0.0309561	-0.0157769	-0.10388	0.00420794	-0.082731	0.0654029	0.107445	0.0549327	0.0477866	0.0401192
	5.09147e-05	9.46121e-06	3.21542e-06	0.000229042	0.000180175	7.08323e-07	1.17421e-10	3.05755e-13	NA	0.00104688	0.000299239	0.00088467	0.105035	0.240726	0.00590631	0.0089986	0.0508525	0.000219986	0.000321453	0.000429332	0.000161775	0.00373773	0.0250454	0.0194422	0.00134271	0.000295063	0.000382744	0.000456729	0.0399121	0.027506	0.299666	0.333083	0.276565	0.117237	0.124431	0.0570623	0.45947	0.795361	0.738361	0.763413	0.878099	0.31126	0.967371	0.420459	0.524467	0.294854	0.593055	0.642069	0.696416
CT_WW_188_13	0.685258	0.65386	0.584642	0.619675	0.61593	0.507491	0.451771	0.409479	0.327796	1	0.743891	0.750978	0.552897	0.554592	0.519167	0.271227	0.318879	0.281913	-0.709602	-0.600897	-0.49554	-0.509185	-0.507569	-0.441691	-0.406875	-0.395575	-0.426666	-0.849961	-0.715637	-0.658797	-0.58551	-0.516957	-0.439026	-0.385789	-0.352226	-0.340798	-0.24311	-0.232494	-0.15696	-0.179744	-0.19917	-0.232389	-0.173667	-0.446743	-0.325842	-0.248309	-0.252158	-0.236446	-0.272611
	9.76996e-15	3.83693e-13	3.22559e-10	1.31228e-11	3.91176e-11	1.12511e-07	3.40308e-06	3.11677e-05	0.00104688	NA	0	0	4.29808e-09	5.49832e-09	5.08405e-08	0.00720498	0.00145545	0.00514987	4.44089e-16	7.66194e-11	2.46155e-07	1.00449e-07	1.11925e-07	5.92829e-06	3.53859e-05	6.06375e-05	1.31309e-05	0	2.22045e-16	2.21601e-13	2.99329e-10	5.92247e-08	6.8452e-06	9.51927e-05	0.00040295	0.000635903	0.0164205	0.0219279	0.124692	0.07812	0.0504878	0.0219892	0.0889056	4.49845e-06	0.00112621	0.0141908	0.0127142	0.0197165	0.00690345
CT_WW_195_15	0.654651	0.683745	0.564815	0.625772	0.58335	0.484052	0.410596	0.367586	0.359454	0.743891	1	0.79804	0.64805	0.588061	0.577625	0.37612	0.36834	0.338822	-0.659501	-0.526447	-0.423514	-0.483678	-0.478999	-0.418023	-0.404356	-0.368597	-0.411152	-0.732079	-0.672311	-0.654737	-0.6067	-0.532589	-0.420211	-0.36174	-0.320367	-0.315386	-0.15837	-0.128862	-0.0804621	-0.0768443	-0.130197	-0.137345	-0.102024	-0.339279	-0.240916	-0.168738	-0.179526	-0.200539	-0.209101
	3.51497e-13	1.17684e-14	1.67857e-09	7.2129e-12	6.83017e-10	5.08258e-07	2.95074e-05	0.000212286	0.000299239	0	NA	0	7.21645e-13	3.70581e-10	5.8558e-10	0.000146612	0.000205544	0.000686927	2.04947e-13	3.05127e-08	1.54417e-05	5.20167e-07	6.9337e-07	2.0401e-05	3.99676e-05	0.000203293	2.87123e-05	0	4.68514e-14	3.48166e-13	4.49663e-11	1.96467e-08	1.82684e-05	0.000271955	0.00137855	0.0016516	0.121299	0.208411	0.433358	0.454385	0.203697	0.179751	0.32003	0.000674812	0.0174485	0.0984942	0.0784876	0.0488918	0.0398314
CT_WW_202_13	0.515132	0.513488	0.519441	0.569212	0.580393	0.517323	0.467341	0.434585	0.33225	0.750978	0.79804	1	0.763213	0.67675	0.607656	0.288797	0.329832	0.237325	-0.565456	-0.467993	-0.430489	-0.4621	-0.508342	-0.474078	-0.463324	-0.439924	-0.463286	-0.762845	-0.675909	-0.721551	-0.678894	-0.642062	-0.53914	-0.455755	-0.364656	-0.360556	-0.208376	-0.251385	-0.205434	-0.201622	-0.255571	-0.271668	-0.23278	-0.48507	-0.428764	-0.334481	-0.342105	-0.307916	-0.310461
	6.71295e-08	7.50959e-08	4.98836e-08	1.17531e-09	8.71808e-10	5.77524e-08	1.39346e-06	8.67581e-06	0.00088467	0	0	NA	0	5.15143e-14	4.11422e-11	0.00411972	0.000969642	0.0192515	1.59416e-09	1.34096e-06	1.0764e-05	1.89126e-06	1.06292e-07	9.33855e-07	1.76179e-06	6.52251e-06	1.76571e-06	0	3.06422e-14	0	2.13163e-14	1.36469e-12	1.21665e-08	2.71932e-06	0.000240493	0.000285785	0.0405398	0.0129995	0.0435235	0.0476599	0.0115184	0.00710767	0.021761	4.77126e-07	1.17776e-05	0.000812355	0.000604109	0.00215338	0.00196875
CT_WW_216_15	0.42887	0.393412	0.482194	0.681043	0.699196	0.584982	0.458457	0.416695	0.165588	0.552897	0.64805	0.763213	1	0.856012	0.775627	0.44912	0.571102	0.371157	-0.486772	-0.446064	-0.428974	-0.564547	-0.69017	-0.635485	-0.5494	-0.509006	-0.560634	-0.619352	-0.649325	-0.669127	-0.769157	-0.822742	-0.778792	-0.6978	-0.626389	-0.574473	-0.255788	-0.367615	-0.365456	-0.379573	-0.363714	-0.320959	-0.355785	-0.506962	-0.564765	-0.503077	-0.545923	-0.543904	-0.502515
	1.17128e-05	6.70757e-05	5.70064e-07	1.64313e-14	4.44089e-15	3.13251e-10	2.33174e-06	2.1806e-05	0.105035	4.29808e-09	7.21645e-13	0	NA	0	0	3.94475e-06	1.00676e-09	0.000182058	4.29088e-07	4.66971e-06	1.16493e-05	1.71518e-09	5.32907e-15	2.70495e-12	5.62444e-09	1.01665e-07	2.34446e-09	1.35409e-11	6.2883e-13	6.81677e-14	0	0	0	1.9984e-15	6.78391e-12	7.61998e-10	0.0114459	0.000212022	0.000232468	0.000125852	0.000250264	0.00134897	0.000348327	1.16554e-07	1.6853e-09	1.50759e-07	7.32636e-09	8.53042e-09	1.56437e-07
CT_WW_223_15	0.422576	0.38747	0.499491	0.6676	0.728472	0.604321	0.483411	0.457122	0.121527	0.554592	0.588061	0.67675	0.856012	1	0.845518	0.517165	0.648419	0.455682	-0.441878	-0.405085	-0.393891	-0.541097	-0.707724	-0.708085	-0.613593	-0.5764	-0.619006	-0.500332	-0.586655	-0.595918	-0.73087	-0.834625	-0.858786	-0.799454	-0.738667	-0.649678	-0.286127	-0.407548	-0.450839	-0.511474	-0.484279	-0.454975	-0.48902	-0.477621	-0.581794	-0.588278	-0.640819	-0.662711	-0.605648
	1.99143e-05	0.000104766	2.56574e-07	1.48326e-13	2.22045e-16	8.91496e-11	6.9697e-07	3.21243e-06	0.240726	5.49832e-09	3.70581e-10	5.15143e-14	0	NA	0	8.05043e-08	1.20881e-12	3.48038e-06	7.36448e-06	4.66104e-05	7.83969e-05	1.5029e-08	1.11022e-15	8.88178e-16	3.81424e-11	9.81702e-10	2.29345e-11	2.43169e-07	4.17653e-10	1.88025e-10	0	0	0	0	0	1.05826e-12	0.00494001	4.14691e-05	4.544e-06	1.17771e-07	6.61238e-07	3.61938e-06	4.94697e-07	9.86657e-07	6.28594e-10	3.63808e-10	2.66609e-12	2.56684e-13	7.90856e-11
CT_WW_230_15	0.489932	0.447468	0.532152	0.684632	0.707525	0.682019	0.530149	0.479558	0.277601	0.519167	0.577625	0.607656	0.775627	0.845518	1	0.746703	0.853286	0.705518	-0.484898	-0.449848	-0.427637	-0.558198	-0.68774	-0.671526	-0.599277	-0.562433	-0.636914	-0.481835	-0.58418	-0.569469	-0.688442	-0.817578	-0.88426	-0.881046	-0.856716	-0.798386	-0.181396	-0.293073	-0.32037	-0.369247	-0.330647	-0.316299	-0.3604	-0.398573	-0.465146	-0.459107	-0.556757	-0.590027	-0.589025
	3.51848e-07	4.32219e-06	2.02776e-08	1.06581e-14	1.55431e-15	1.46549e-14	2.34262e-08	6.70122e-07	0.00590631	5.08405e-08	5.8558e-10	4.11422e-11	0	0	NA	0	0	6.66134e-16	4.82263e-07	3.78836e-06	1.2487e-05	2.84203e-09	7.10543e-15	5.15143e-14	8.8739e-11	2.03158e-09	2.33458e-12	5.82823e-07	3.35611e-10	1.15094e-09	6.66134e-15	0	0	0	0	0	0.0753759	0.00357669	0.00137838	0.000197689	0.000940201	0.00159815	0.000287652	5.26628e-05	1.58453e-06	2.24666e-06	3.18266e-09	2.02137e-10	2.20643e-10
CT_WW_237_15	0.443685	0.360643	0.324061	0.432799	0.420945	0.477824	0.341433	0.301175	0.263921	0.271227	0.37612	0.288797	0.44912	0.517165	0.746703	1	0.828907	0.833198	-0.341586	-0.293619	-0.236152	-0.334942	-0.364448	-0.337993	-0.281444	-0.241374	-0.341253	-0.224916	-0.260394	-0.215992	-0.29419	-0.440784	-0.535384	-0.640097	-0.671533	-0.654042	0.0434225	-7.15313e-05	0.00379859	-0.0475374	0.0215769	0.0450048	-0.0318124	-0.0257247	-0.0030167	-0.0361595	-0.126325	-0.217396	-0.219363
	5.31932e-06	0.000284746	0.00120327	9.53441e-06	2.39316e-05	7.44766e-07	0.000620276	0.00272019	0.0089986	0.00720498	0.000146612	0.00411972	3.94475e-06	8.05043e-08	0	NA	0	0	0.000616558	0.00351213	0.0198741	0.000798117	0.000242618	0.000709402	0.0052277	0.0172296	0.000624663	0.0267661	0.00999684	0.033599	0.0034458	6.22667e-06	1.60332e-08	1.6771e-12	5.15143e-14	3.75922e-13	0.672793	0.999445	0.970543	0.643808	0.833841	0.661588	0.757069	0.802498	0.976605	0.725117	0.217586	0.0324358	0.0308632
CT_WW_244_15	0.368014	0.295894	0.379061	0.51762	0.554503	0.533805	0.401227	0.313589	0.198862	0.318879	0.36834	0.329832	0.571102	0.648419	0.853286	0.828907	1	0.823569	-0.317434	-0.307007	-0.286586	-0.390338	-0.516368	-0.527637	-0.463156	-0.41836	-0.53131	-0.237117	-0.341154	-0.300031	-0.430844	-0.615812	-0.749652	-0.817554	-0.858348	-0.828552	-0.0198944	-0.121656	-0.217526	-0.26978	-0.195734	-0.155065	-0.270964	-0.160509	-0.248563	-0.308154	-0.430729	-0.497128	-0.502613
	0.000208436	0.00325431	0.000128752	5.65824e-08	6.68593e-09	1.79887e-08	4.64297e-05	0.00176149	0.0508525	0.00145545	0.000205544	0.000969642	1.00676e-09	1.20881e-12	0	0	NA	0	0.00153389	0.00222303	0.00442852	7.73266e-05	6.16746e-08	2.80362e-08	1.77905e-06	2.00578e-05	2.15491e-08	0.0193609	0.000627092	0.00282867	1.05656e-05	1.9047e-11	0	0	0	0	0.846633	0.235204	0.0323294	0.00753279	0.0546825	0.129367	0.00726366	0.116291	0.0140889	0.00213549	1.06296e-05	2.2222e-07	1.55434e-07
CT_WW_251_15	0.410805	0.346725	0.28716	0.38693	0.351362	0.444508	0.331797	0.279315	0.366752	0.281913	0.338822	0.237325	0.371157	0.455682	0.705518	0.833198	0.823569	1	-0.311574	-0.295697	-0.227753	-0.279938	-0.307824	-0.299291	-0.265749	-0.243022	-0.35492	-0.227684	-0.270205	-0.206362	-0.26833	-0.396023	-0.502848	-0.623087	-0.705548	-0.737705	0.135262	0.114469	0.0502272	0.00447246	0.0791325	0.0673356	-0.0216468	0.00466539	0.000447645	-0.0416812	-0.132415	-0.200337	-0.224071
	2.92063e-05	0.000502994	0.00434639	9.03836e-05	0.000515801	5.08547e-06	0.000900055	0.0055946	0.000219986	0.00514987	0.000686927	0.0192515	0.000182058	3.48038e-06	6.66134e-16	0	0	NA	0.00189263	0.00327599	0.024858	0.00548497	0.00216035	0.00290095	0.00851644	0.0164606	0.000360938	0.0249028	0.00743523	0.0425635	0.00787456	5.93792e-05	1.53051e-07	9.40359e-12	6.66134e-16	0	0.186506	0.264231	0.625141	0.965321	0.441021	0.512258	0.833311	0.963826	0.996528	0.685208	0.196035	0.0491248	0.0273579
NDVI_WL_188_13	-0.894506	-0.799046	-0.697905	-0.746178	-0.619179	-0.422754	-0.358863	-0.327018	-0.35773	-0.709602	-0.659501	-0.565456	-0.486772	-0.441878	-0.484898	-0.341586	-0.317434	-0.311574	1	0.836432	0.649421	0.645949	0.55464	0.415217	0.360199	0.33555	0.383165	0.698368	0.58154	0.533321	0.461683	0.400653	0.344637	0.314661	0.298951	0.313159	0.383785	0.284888	0.180664	0.0898281	0.123997	0.131969	0.144336	0.297175	0.222222	0.111361	0.156416	0.153846	0.240193
	0	0	1.9984e-15	0	2.88831e-11	1.60529e-05	0.000306692	0.00107784	0.000321453	4.44089e-16	2.04947e-13	1.59416e-09	4.29088e-07	7.36448e-06	4.82263e-07	0.000616558	0.00153389	0.00189263	NA	0	6.22391e-13	9.03722e-13	3.75454e-09	2.34775e-05	0.00029008	0.000779666	0.000107177	1.77636e-15	4.20607e-10	1.86325e-08	1.93732e-06	4.77163e-05	0.000546584	0.00169514	0.00293471	0.00178878	0.000104223	0.00467951	0.076583	0.38157	0.226252	0.19756	0.158388	0.00311678	0.0286919	0.277503	0.126021	0.132442	0.0177994
NDVI_WL_195_15	-0.745614	-0.694158	-0.665634	-0.723077	-0.588386	-0.425844	-0.341786	-0.300333	-0.350663	-0.600897	-0.526447	-0.467993	-0.446064	-0.405085	-0.449848	-0.293619	-0.307007	-0.295697	0.836432	1	0.87282	0.877655	0.732392	0.516506	0.387549	0.365808	0.375015	0.613663	0.537651	0.512417	0.443961	0.39922	0.359989	0.300857	0.296211	0.329913	0.526333	0.472962	0.307582	0.210676	0.156585	0.161317	0.220275	0.341866	0.271787	0.178205	0.167124	0.15368	0.214034
	0	3.10862e-15	1.02141e-13	0	4.48107e-10	1.36998e-05	0.000611726	0.00279972	0.000429332	7.66194e-11	3.05127e-08	1.34096e-06	4.66971e-06	4.66104e-05	3.78836e-06	0.00351213	0.00222303	0.00327599	0	NA	0	0	0	6.10919e-08	8.78703e-05	0.000229018	0.000153904	2.33835e-11	1.35787e-08	8.07678e-08	5.23971e-06	5.10748e-05	0.000292641	0.00275002	0.0032198	0.00096667	3.07605e-08	9.98489e-07	0.00217877	0.038328	0.125607	0.114439	0.0301562	0.000609822	0.00708152	0.080747	0.101803	0.132867	0.0352804
NDVI_WL_202_13	-0.542413	-0.573958	-0.756356	-0.674447	-0.591227	-0.520093	-0.470783	-0.445437	-0.373874	-0.49554	-0.423514	-0.430489	-0.428974	-0.393891	-0.427637	-0.236152	-0.286586	-0.227753	0.649421	0.87282	1	0.885579	0.773524	0.614527	0.500692	0.488234	0.435245	0.486395	0.39297	0.443271	0.377601	0.385053	0.396933	0.32547	0.29289	0.302637	0.582424	0.596192	0.453683	0.37198	0.307449	0.292473	0.310139	0.351294	0.341242	0.245473	0.259494	0.261163	0.26704
	9.53861e-09	7.95314e-10	0	3.64153e-14	3.52163e-10	4.76757e-08	1.13701e-06	4.83334e-06	0.000161775	2.46155e-07	1.54417e-05	1.0764e-05	1.16493e-05	7.83969e-05	1.2487e-05	0.0198741	0.00442852	0.024858	6.22391e-13	0	NA	0	0	2.15354e-11	1.76288e-07	3.91541e-07	8.37764e-06	4.39322e-07	6.84686e-05	5.4407e-06	0.000137351	9.84251e-05	5.68963e-05	0.00114192	0.00359844	0.00258693	3.90084e-10	1.17121e-10	3.05684e-06	0.000175677	0.00218894	0.00364878	0.00199132	0.000418487	0.000624934	0.0153722	0.0102667	0.00977137	0.00818971
NDVI_WL_216_15	-0.575672	-0.597698	-0.679192	-0.795198	-0.724028	-0.554053	-0.408005	-0.353222	-0.291747	-0.509185	-0.483678	-0.4621	-0.564547	-0.541097	-0.558198	-0.334942	-0.390338	-0.279938	0.645949	0.877655	0.885579	1	0.917182	0.708762	0.551772	0.509159	0.517932	0.492667	0.478757	0.499142	0.533072	0.538693	0.531695	0.459458	0.433691	0.427023	0.601201	0.669304	0.524051	0.469755	0.374892	0.346299	0.410449	0.428579	0.437829	0.365705	0.379886	0.373447	0.382741
	6.89621e-10	1.02322e-10	2.06501e-14	0	0	3.92992e-09	3.34937e-05	0.000386913	0.00373773	1.00449e-07	5.20167e-07	1.89126e-06	1.71518e-09	1.5029e-08	2.84203e-09	0.000798117	7.73266e-05	0.00548497	9.03722e-13	0	0	NA	0	4.44089e-16	4.68802e-09	1.00622e-07	5.53777e-08	2.95818e-07	7.03699e-07	1.9503e-07	1.89722e-08	1.25741e-08	2.09586e-08	2.20189e-06	9.09621e-06	1.28909e-05	7.45315e-11	6.66134e-14	3.61426e-08	1.2085e-06	0.000154736	0.00051161	2.97204e-05	1.18913e-05	7.29941e-06	0.000230015	0.000124113	0.000164818	0.000109237
NDVI_WL_223_15	-0.480231	-0.513931	-0.687942	-0.828619	-0.826599	-0.696604	-0.541144	-0.468586	-0.227466	-0.507569	-0.478999	-0.508342	-0.69017	-0.707724	-0.68774	-0.364448	-0.516368	-0.307824	0.55464	0.732392	0.773524	0.917182	1	0.897214	0.764545	0.708367	0.724936	0.459542	0.479864	0.51998	0.614881	0.683894	0.714257	0.64104	0.603262	0.559256	0.543939	0.674891	0.644527	0.638977	0.549834	0.505029	0.55956	0.475861	0.572049	0.544708	0.580166	0.598448	0.570868
	6.43083e-07	7.28643e-08	7.10543e-15	0	0	2.22045e-15	1.04857e-08	1.29492e-06	0.0250454	1.11925e-07	6.9337e-07	1.06292e-07	5.32907e-15	1.11022e-15	7.10543e-15	0.000242618	6.16746e-08	0.00216035	3.75454e-09	0	0	0	NA	0	0	4.44089e-16	0	2.19134e-06	6.57698e-07	4.80537e-08	2.082e-11	1.15463e-14	2.22045e-16	1.51945e-12	6.17375e-11	2.61466e-09	8.50822e-09	3.4639e-14	1.0516e-12	1.88494e-12	5.44091e-09	1.32527e-07	2.55249e-09	8.38834e-07	9.31298e-10	8.03011e-09	4.72648e-10	9.56355e-11	1.02633e-09
NDVI_WL_230_15	-0.324846	-0.403787	-0.64976	-0.723958	-0.784916	-0.806349	-0.69099	-0.603195	-0.236962	-0.441691	-0.418023	-0.474078	-0.635485	-0.708085	-0.671526	-0.337993	-0.527637	-0.299291	0.415217	0.516506	0.614527	0.708762	0.897214	1	0.942299	0.892564	0.891354	0.383638	0.417091	0.477206	0.575459	0.682895	0.7498	0.693078	0.640738	0.581319	0.444695	0.574782	0.663612	0.713998	0.671765	0.644856	0.65294	0.424749	0.580157	0.585332	0.641041	0.699127	0.61923
	0.00116873	4.10749e-05	5.99965e-13	0	0	0	4.88498e-15	6.21201e-11	0.0194422	5.92829e-06	2.0401e-05	9.33855e-07	2.70495e-12	8.88178e-16	5.15143e-14	0.000709402	2.80362e-08	0.00290095	2.34775e-05	6.10919e-08	2.15354e-11	4.44089e-16	0	NA	0	0	0	0.000104918	2.1378e-05	7.73237e-07	7.01976e-10	1.31006e-14	0	3.55271e-15	1.56852e-12	4.28574e-10	5.03376e-06	7.42701e-10	1.28786e-13	2.22045e-16	4.996e-14	1.01563e-12	4.24105e-13	1.44939e-05	4.7298e-10	3.03949e-10	1.51923e-12	1.77636e-15	1.37019e-11
NDVI_WL_237_15	-0.265388	-0.364013	-0.616888	-0.628101	-0.725606	-0.810051	-0.77666	-0.695295	-0.321086	-0.406875	-0.404356	-0.463324	-0.5494	-0.613593	-0.599277	-0.281444	-0.463156	-0.265749	0.360199	0.387549	0.500692	0.551772	0.764545	0.942299	1	0.961574	0.947483	0.363303	0.370694	0.441312	0.522731	0.624544	0.690239	0.659844	0.604362	0.556825	0.335494	0.452706	0.58389	0.631513	0.637735	0.637244	0.60138	0.358611	0.517933	0.53044	0.581409	0.640566	0.575551
	0.00860967	0.000247128	1.71778e-11	5.71898e-12	0	0	0	2.66454e-15	0.00134271	3.53859e-05	3.99676e-05	1.76179e-06	5.62444e-09	3.81424e-11	8.8739e-11	0.0052277	1.77905e-06	0.00851644	0.00029008	8.78703e-05	1.76288e-07	4.68802e-09	0	0	NA	0	0	0.000254651	0.00018574	6.05119e-06	3.96565e-08	8.14571e-12	5.32907e-15	1.97176e-13	5.58087e-11	3.16578e-09	0.00078137	3.2294e-06	3.44073e-10	4.05653e-12	2.14451e-12	2.2562e-12	7.33231e-11	0.000309919	5.53725e-08	2.29413e-08	4.25308e-10	1.59694e-12	6.96613e-10
NDVI_WL_244_15	-0.233905	-0.346062	-0.57929	-0.576857	-0.686709	-0.767785	-0.792629	-0.766603	-0.359791	-0.395575	-0.368597	-0.439924	-0.509006	-0.5764	-0.562433	-0.241374	-0.41836	-0.243022	0.33555	0.365808	0.488234	0.509159	0.708367	0.892564	0.961574	1	0.953753	0.371294	0.355791	0.438051	0.506081	0.597913	0.664471	0.632372	0.582567	0.548683	0.367653	0.462068	0.593876	0.635714	0.678471	0.685095	0.640655	0.374393	0.522652	0.543036	0.605182	0.65401	0.604571
	0.0211153	0.000516479	5.08973e-10	6.24568e-10	2.17604e-14	0	0	0	0.000295063	6.06375e-05	0.000203293	6.52251e-06	1.01665e-07	9.81702e-10	2.03158e-09	0.0172296	2.00578e-05	0.0164606	0.000779666	0.000229018	3.91541e-07	1.00622e-07	4.44089e-16	0	0	NA	0	0.000180978	0.000348243	7.2128e-06	1.23596e-07	1.00361e-10	1.16573e-13	3.71791e-12	3.85329e-10	5.94111e-09	0.000211685	1.89473e-06	1.4396e-10	2.64189e-12	2.24265e-14	9.99201e-15	1.58207e-12	0.000158149	3.98772e-08	9.10412e-09	5.17462e-11	3.77254e-13	5.4744e-11
NDVI_WL_251_15	-0.299642	-0.368167	-0.571817	-0.612695	-0.707973	-0.750737	-0.73689	-0.691948	-0.353488	-0.426666	-0.411152	-0.463286	-0.560634	-0.619006	-0.636914	-0.341253	-0.53131	-0.35492	0.383165	0.375015	0.435245	0.517932	0.724936	0.891354	0.947483	0.953753	1	0.393915	0.38835	0.440132	0.548729	0.654607	0.731818	0.733783	0.701333	0.679095	0.297819	0.432777	0.559701	0.604453	0.635667	0.653104	0.634731	0.359067	0.518606	0.559836	0.623582	0.700475	0.648392
	0.00286646	0.00020707	9.49275e-10	2.56319e-11	1.33227e-15	0	0	4.21885e-15	0.000382744	1.31309e-05	2.87123e-05	1.76571e-06	2.34446e-09	2.29345e-11	2.33458e-12	0.000624663	2.15491e-08	0.000360938	0.000107177	0.000153904	8.37764e-06	5.53777e-08	0	0	0	0	NA	6.55243e-05	8.47106e-05	6.44951e-06	5.92035e-09	3.53273e-13	0	0	1.33227e-15	2.08722e-14	0.00304967	9.54542e-06	2.52418e-09	5.5344e-11	2.65477e-12	4.16556e-13	2.92255e-12	0.000304101	5.28543e-08	2.49736e-09	8.95684e-12	1.33227e-15	6.95444e-13
NDVI_WW_188_13	-0.620986	-0.606732	-0.499848	-0.543052	-0.519602	-0.427208	-0.387917	-0.384886	-0.34913	-0.849961	-0.732079	-0.762845	-0.619352	-0.500332	-0.481835	-0.224916	-0.237117	-0.227684	0.698368	0.613663	0.486395	0.492667	0.459542	0.383638	0.363303	0.371294	0.393915	1	0.814946	0.75115	0.644377	0.531028	0.416301	0.34722	0.292522	0.30622	0.283563	0.234797	0.10563	0.127419	0.17332	0.20934	0.159451	0.52908	0.350179	0.2634	0.210531	0.206323	0.236112
	1.15512e-11	4.48297e-11	1.86264e-07	9.09324e-09	8.02958e-08	1.27679e-05	8.64061e-05	9.91693e-05	0.000456729	0	0	0	1.35409e-11	2.43169e-07	5.82823e-07	0.0267661	0.0193609	0.0249028	1.77636e-15	2.33835e-11	4.39322e-07	2.95818e-07	2.19134e-06	0.000104918	0.000254651	0.000180978	6.55243e-05	NA	0	0	1.06848e-12	2.19911e-08	2.22403e-05	0.000493138	0.00364285	0.00228492	0.00488399	0.0206146	0.303133	0.213596	0.089555	0.0396005	0.118748	2.52917e-08	0.00043782	0.00914014	0.0384644	0.0426038	0.0198958
NDVI_WW_195_15	-0.509132	-0.46385	-0.388624	-0.499879	-0.501878	-0.424721	-0.324785	-0.283106	-0.209018	-0.715637	-0.672311	-0.675909	-0.649325	-0.586655	-0.58418	-0.260394	-0.341154	-0.270205	0.58154	0.537651	0.39297	0.478757	0.479864	0.417091	0.370694	0.355791	0.38835	0.814946	1	0.926566	0.88822	0.766909	0.598347	0.465992	0.395989	0.385889	0.23874	0.230075	0.154057	0.182755	0.174327	0.178605	0.216527	0.665265	0.538838	0.390385	0.370579	0.290389	0.345092
	1.00809e-07	1.70885e-06	8.36554e-05	1.85896e-07	2.55927e-07	1.45146e-05	0.00117137	0.0049564	0.0399121	2.22045e-16	4.68514e-14	3.06422e-14	6.2883e-13	4.17653e-10	3.35611e-10	0.00999684	0.000627092	0.00743523	4.20607e-10	1.35787e-08	6.84686e-05	7.03699e-07	6.57698e-07	2.1378e-05	0.00018574	0.000348243	8.47106e-05	0	NA	0	0	0	9.65152e-11	1.50816e-06	5.94739e-05	9.47636e-05	0.0185227	0.0233838	0.131907	0.0731783	0.0876803	0.0800575	0.0331518	1.06581e-13	1.24411e-08	7.71605e-05	0.000186666	0.00390946	0.000536803
NDVI_WW_202_13	-0.435147	-0.417281	-0.386343	-0.483199	-0.484839	-0.428285	-0.34701	-0.33431	-0.223862	-0.658797	-0.654737	-0.721551	-0.669127	-0.595918	-0.569469	-0.215992	-0.300031	-0.206362	0.533321	0.512417	0.443271	0.499142	0.51998	0.477206	0.441312	0.438051	0.440132	0.75115	0.926566	1	0.915965	0.794763	0.614071	0.447018	0.348618	0.350513	0.294469	0.268928	0.200234	0.217464	0.227276	0.211106	0.238767	0.708482	0.616244	0.446092	0.430962	0.30686	0.342713
	8.42098e-06	2.11746e-05	9.283e-05	5.35803e-07	7.34458e-07	1.20742e-05	0.000497298	0.000817702	0.027506	2.21601e-13	3.48166e-13	0	6.81677e-14	1.88025e-10	1.15094e-09	0.033599	0.00282867	0.0425635	1.86325e-08	8.07678e-08	5.4407e-06	1.9503e-07	4.80537e-08	7.73237e-07	6.05119e-06	7.2128e-06	6.44951e-06	0	0	NA	0	0	2.24922e-11	4.43097e-06	0.00046624	0.000431944	0.00341371	0.00773191	0.0492435	0.0323799	0.0251706	0.0379258	0.0185094	4.44089e-16	1.82743e-11	4.66245e-06	1.05006e-05	0.00223448	0.000589807
NDVI_WW_216_15	-0.375116	-0.354427	-0.380154	-0.540682	-0.582012	-0.482323	-0.365157	-0.331676	-0.106387	-0.58551	-0.6067	-0.678894	-0.769157	-0.73087	-0.688442	-0.29419	-0.430844	-0.26833	0.461683	0.443961	0.377601	0.533072	0.614881	0.575459	0.522731	0.506081	0.548729	0.644377	0.88822	0.915965	1	0.938201	0.788991	0.640815	0.544102	0.511514	0.313549	0.382578	0.359667	0.392376	0.36955	0.340724	0.401081	0.718171	0.737938	0.607028	0.622543	0.518679	0.532894
	0.000153219	0.000368308	0.000122638	1.08518e-08	7.62991e-10	5.65566e-07	0.000235437	0.000904199	0.299666	2.99329e-10	4.49663e-11	2.13163e-14	0	0	6.66134e-15	0.0034458	1.05656e-05	0.00787456	1.93732e-06	5.23971e-06	0.000137351	1.89722e-08	2.082e-11	7.01976e-10	3.96565e-08	1.23596e-07	5.92035e-09	1.06848e-12	0	0	NA	0	0	1.55564e-12	8.40416e-09	8.58619e-08	0.00176403	0.00011004	0.000296594	7.03819e-05	0.000195128	0.000637748	4.67535e-05	0	0	4.36167e-11	9.91895e-12	5.25899e-08	1.92177e-08
NDVI_WW_223_15	-0.327931	-0.299799	-0.42286	-0.571514	-0.645355	-0.573477	-0.45016	-0.418001	-0.099322	-0.516957	-0.532589	-0.642062	-0.822742	-0.834625	-0.817578	-0.440784	-0.615812	-0.396023	0.400653	0.39922	0.385053	0.538693	0.683894	0.682895	0.624544	0.597913	0.654607	0.531028	0.766909	0.794763	0.938201	1	0.936875	0.829432	0.744315	0.690812	0.295893	0.411625	0.449379	0.491594	0.44096	0.408609	0.479282	0.639644	0.734543	0.660148	0.707005	0.662527	0.65287
	0.00104157	0.00285114	1.59663e-05	9.73206e-10	2.19424e-12	8.27659e-10	3.7231e-06	2.04232e-05	0.333083	5.92247e-08	1.96467e-08	1.36469e-12	0	0	0	6.22667e-06	1.9047e-11	5.93792e-05	4.77163e-05	5.10748e-05	9.84251e-05	1.25741e-08	1.15463e-14	1.31006e-14	8.14571e-12	1.00361e-10	3.53273e-13	2.19911e-08	0	0	0	NA	0	0	0	4.88498e-15	0.00325442	2.80515e-05	3.88847e-06	3.16713e-07	6.16748e-06	3.25212e-05	6.81519e-07	1.75837e-12	0	1.90514e-13	4.44089e-16	1.45661e-13	4.27658e-13
NDVI_WW_230_15	-0.292782	-0.251815	-0.452384	-0.588865	-0.667348	-0.625674	-0.503523	-0.465515	-0.111578	-0.439026	-0.420211	-0.53914	-0.778792	-0.858786	-0.88426	-0.535384	-0.749652	-0.502848	0.344637	0.359989	0.396933	0.531695	0.714257	0.7498	0.690239	0.664471	0.731818	0.416301	0.598347	0.614071	0.788991	0.936875	1	0.949687	0.892905	0.826567	0.281895	0.434624	0.501807	0.562045	0.511224	0.476367	0.545838	0.514762	0.667746	0.667402	0.750524	0.762276	0.745612
	0.00361147	0.0128402	3.28825e-06	2.23742e-10	2.06057e-13	7.28395e-12	1.46393e-07	1.55079e-06	0.276565	6.8452e-06	1.82684e-05	1.21665e-08	0	0	0	1.60332e-08	0	1.53051e-07	0.000546584	0.000292641	5.68963e-05	2.09586e-08	2.22045e-16	0	5.32907e-15	1.16573e-13	0	2.22403e-05	9.65152e-11	2.24922e-11	0	0	NA	0	0	0	0.00515281	8.65799e-06	1.6388e-07	2.0956e-09	8.75613e-08	8.13542e-07	7.37368e-09	6.88481e-08	7.99361e-14	8.32667e-14	0	0	0
NDVI_WW_237_15	-0.312816	-0.254423	-0.429272	-0.56619	-0.630737	-0.627362	-0.521346	-0.475008	-0.160099	-0.385789	-0.36174	-0.455755	-0.6978	-0.799454	-0.881046	-0.640097	-0.817554	-0.623087	0.314661	0.300857	0.32547	0.459458	0.64104	0.693078	0.659844	0.632372	0.733783	0.34722	0.465992	0.447018	0.640815	0.829432	0.949687	1	0.970123	0.920494	0.194598	0.344686	0.420459	0.488834	0.450526	0.425863	0.491358	0.376304	0.522201	0.582306	0.678222	0.743334	0.740587
	0.00181082	0.0119093	1.14699e-05	1.50245e-09	9.53682e-12	6.1573e-12	4.36916e-08	8.83094e-07	0.117237	9.51927e-05	0.000271955	2.71932e-06	1.9984e-15	0	0	1.6771e-12	0	9.40359e-12	0.00169514	0.00275002	0.00114192	2.20189e-06	1.51945e-12	3.55271e-15	1.97176e-13	3.71791e-12	0	0.000493138	1.50816e-06	4.43097e-06	1.55564e-12	0	0	NA	0	0	0.0561306	0.000545524	1.80403e-05	3.77061e-07	3.64809e-06	1.36868e-05	3.21486e-07	0.000145431	4.11568e-08	3.94006e-10	2.30926e-14	0	0
NDVI_WW_244_15	-0.326326	-0.267052	-0.398531	-0.542291	-0.59654	-0.595246	-0.472646	-0.420603	-0.157068	-0.352226	-0.320367	-0.364656	-0.626389	-0.738667	-0.856716	-0.671533	-0.858348	-0.705548	0.298951	0.296211	0.29289	0.433691	0.603262	0.640738	0.604362	0.582567	0.701333	0.292522	0.395989	0.348618	0.544102	0.744315	0.892905	0.970123	1	0.967705	0.136497	0.276034	0.370388	0.443505	0.393195	0.379352	0.471501	0.288284	0.431712	0.527815	0.623285	0.699634	0.722104
	0.00110607	0.0081868	5.27683e-05	9.6258e-09	2.23012e-10	1.27439e-10	1.01753e-06	1.79091e-05	0.124431	0.00040295	0.00137855	0.000240493	6.78391e-12	0	0	5.15143e-14	0	6.66134e-16	0.00293471	0.0032198	0.00359844	9.09621e-06	6.17375e-11	1.56852e-12	5.58087e-11	3.85329e-10	1.33227e-15	0.00364285	5.94739e-05	0.00046624	8.40416e-09	0	0	0	NA	0	0.18248	0.00620471	0.000188208	5.37172e-06	6.77558e-05	0.000127097	1.08945e-06	0.0041897	1.00955e-05	2.76829e-08	9.22196e-12	1.55431e-15	0
NDVI_WW_251_15	-0.349922	-0.293774	-0.365217	-0.493731	-0.519962	-0.542274	-0.433068	-0.387113	-0.193879	-0.340798	-0.315386	-0.360556	-0.574473	-0.649678	-0.798386	-0.654042	-0.828552	-0.737705	0.313159	0.329913	0.302637	0.427023	0.559256	0.581319	0.556825	0.548683	0.679095	0.30622	0.385889	0.350513	0.511514	0.690812	0.826567	0.920494	0.967705	1	0.116365	0.231934	0.296513	0.364585	0.322236	0.311603	0.430574	0.24684	0.378556	0.470881	0.550583	0.628747	0.681571
	0.000442389	0.00349402	0.000234841	2.76409e-07	7.83768e-08	9.63828e-09	9.40048e-06	8.96343e-05	0.0570623	0.000635903	0.0016516	0.000285785	7.61998e-10	1.05826e-12	0	3.75922e-13	0	0	0.00178878	0.00096667	0.00258693	1.28909e-05	2.61466e-09	4.28574e-10	3.16578e-09	5.94111e-09	2.08722e-14	0.00228492	9.47636e-05	0.000431944	8.58619e-08	4.88498e-15	0	0	0	NA	0.256348	0.022258	0.00318719	0.00024122	0.00128716	0.00189067	1.07159e-05	0.0147924	0.000131667	1.13038e-06	5.13698e-09	5.3606e-12	1.55431e-14
CHT_WL_202_13	-0.24241	-0.324241	-0.481192	-0.493171	-0.517621	-0.252029	-0.204322	-0.266591	-0.0759835	-0.24311	-0.15837	-0.208376	-0.255788	-0.286127	-0.181396	0.0434225	-0.0198944	0.135262	0.383785	0.526333	0.582424	0.601201	0.543939	0.444695	0.335494	0.367653	0.297819	0.283563	0.23874	0.294469	0.313549	0.295893	0.281895	0.194598	0.136497	0.116365	1	0.804788	0.702482	0.644792	0.641395	0.584703	0.586794	0.599431	0.519826	0.440176	0.515256	0.463578	0.467643
	0.0167426	0.00119526	6.06306e-07	2.86463e-07	9.17049e-08	0.0127613	0.0446979	0.0083022	0.45947	0.0164205	0.121299	0.0405398	0.0114459	0.00494001	0.0753759	0.672793	0.846633	0.186506	0.000104223	3.07605e-08	3.90084e-10	7.45315e-11	8.50822e-09	5.03376e-06	0.00078137	0.000211685	0.00304967	0.00488399	0.0185227	0.00341371	0.00176403	0.00325442	0.00515281	0.0561306	0.18248	0.256348	NA	0	1.11022e-15	1.02229e-12	1.46394e-12	3.20867e-10	2.67868e-10	8.75109e-11	4.85697e-08	6.43426e-06	6.65599e-08	1.73602e-06	1.36887e-06
CHT_WL_216_15	-0.122451	-0.209317	-0.45694	-0.495829	-0.557181	-0.341057	-0.291252	-0.317267	-0.0266746	-0.232494	-0.128862	-0.251385	-0.367615	-0.407548	-0.293073	-7.15313e-05	-0.121656	0.114469	0.284888	0.472962	0.596192	0.669304	0.674891	0.574782	0.452706	0.462068	0.432777	0.234797	0.230075	0.268928	0.382578	0.411625	0.434624	0.344686	0.276034	0.231934	0.804788	1	0.825849	0.780523	0.738806	0.676887	0.679765	0.589045	0.669767	0.594026	0.637788	0.596667	0.577718
	0.232138	0.0396229	2.54238e-06	2.41626e-07	5.45936e-09	0.000629486	0.00379962	0.00154319	0.795361	0.0219279	0.208411	0.0129995	0.000212022	4.14691e-05	0.00357669	0.999445	0.235204	0.264231	0.00467951	9.98489e-07	1.17121e-10	6.66134e-14	3.4639e-14	7.42701e-10	3.2294e-06	1.89473e-06	9.54542e-06	0.0206146	0.0233838	0.00773191	0.00011004	2.80515e-05	8.65799e-06	0.000545524	0.00620471	0.022258	0	NA	0	0	0	2.70894e-14	1.90958e-14	2.20261e-10	6.30607e-14	1.4206e-10	2.13252e-12	1.12242e-10	5.81047e-10
CHT_WL_223_15	-0.047444	-0.172898	-0.50402	-0.513204	-0.636138	-0.433969	-0.422481	-0.430489	-0.0343503	-0.15696	-0.0804621	-0.205434	-0.365456	-0.450839	-0.32037	0.00379859	-0.217526	0.0502272	0.180664	0.307582	0.453683	0.524051	0.644527	0.663612	0.58389	0.593876	0.559701	0.10563	0.154057	0.200234	0.359667	0.449379	0.501807	0.420459	0.370388	0.296513	0.702482	0.825849	1	0.87045	0.856096	0.798959	0.802167	0.517213	0.680733	0.677143	0.756146	0.740609	0.675914
	0.64446	0.0903506	1.41673e-07	7.65632e-08	5.59175e-12	8.96353e-06	1.6278e-05	1.07637e-05	0.738361	0.124692	0.433358	0.0435235	0.000232468	4.544e-06	0.00137838	0.970543	0.0323294	0.625141	0.076583	0.00217877	3.05684e-06	3.61426e-08	1.0516e-12	1.28786e-13	3.44073e-10	1.4396e-10	2.52418e-09	0.303133	0.131907	0.0492435	0.000296594	3.88847e-06	1.6388e-07	1.80403e-05	0.000188208	0.00318719	1.11022e-15	0	NA	0	0	0	0	5.81899e-08	1.70974e-14	2.64233e-14	0	0	3.06422e-14
CHT_WL_230_15	0.0198736	-0.0884362	-0.403653	-0.435022	-0.578005	-0.469229	-0.389578	-0.399403	0.0309561	-0.179744	-0.0768443	-0.201622	-0.379573	-0.511474	-0.369247	-0.0475374	-0.26978	0.00447246	0.0898281	0.210676	0.37198	0.469755	0.638977	0.713998	0.631513	0.635714	0.604453	0.127419	0.182755	0.217464	0.392376	0.491594	0.562045	0.488834	0.443505	0.364585	0.644792	0.780523	0.87045	1	0.885544	0.820603	0.831228	0.530269	0.672062	0.729289	0.79382	0.797615	0.738744
	0.846792	0.389021	4.13412e-05	8.47709e-06	1.05994e-09	1.24664e-06	8.00779e-05	5.06355e-05	0.763413	0.07812	0.454385	0.0476599	0.000125852	1.17771e-07	0.000197689	0.643808	0.00753279	0.965321	0.38157	0.038328	0.000175677	1.2085e-06	1.88494e-12	2.22045e-16	4.05653e-12	2.64189e-12	5.5344e-11	0.213596	0.0731783	0.0323799	7.03819e-05	3.16713e-07	2.0956e-09	3.77061e-07	5.37172e-06	0.00024122	1.02229e-12	0	0	NA	0	0	0	2.32254e-08	4.84057e-14	0	0	0	0
CHT_WL_237_15	-0.00546663	-0.124054	-0.412026	-0.422561	-0.561083	-0.464835	-0.468767	-0.4759	-0.0157769	-0.19917	-0.130197	-0.255571	-0.363714	-0.484279	-0.330647	0.0215769	-0.195734	0.0791325	0.123997	0.156585	0.307449	0.374892	0.549834	0.671765	0.637735	0.678471	0.635667	0.17332	0.174327	0.227276	0.36955	0.44096	0.511224	0.450526	0.393195	0.322236	0.641395	0.738806	0.856096	0.885544	1	0.909913	0.87517	0.537304	0.679893	0.730912	0.813087	0.807729	0.752513
	0.957618	0.226037	2.75015e-05	1.62119e-05	4.05028e-09	1.61358e-06	1.28115e-06	8.36841e-07	0.878099	0.0504878	0.203697	0.0115184	0.000250264	6.61238e-07	0.000940201	0.833841	0.0546825	0.441021	0.226252	0.125607	0.00218894	0.000154736	5.44091e-09	4.996e-14	2.14451e-12	2.24265e-14	2.65477e-12	0.089555	0.0876803	0.0251706	0.000195128	6.16748e-06	8.75613e-08	3.64809e-06	6.77558e-05	0.00128716	1.46394e-12	0	0	0	NA	0	0	1.39294e-08	1.88738e-14	0	0	0	0
CHT_WL_244_15	-0.0103683	-0.132627	-0.403543	-0.404567	-0.512407	-0.44502	-0.495123	-0.542711	-0.10388	-0.232389	-0.137345	-0.271668	-0.320959	-0.454975	-0.316299	0.0450048	-0.155065	0.0673356	0.131969	0.161317	0.292473	0.346299	0.505029	0.644856	0.637244	0.685095	0.653104	0.20934	0.178605	0.211106	0.340724	0.408609	0.476367	0.425863	0.379352	0.311603	0.584703	0.676887	0.798959	0.820603	0.909913	1	0.879304	0.472713	0.61943	0.68454	0.740538	0.776086	0.706964
	0.919713	0.195312	4.15594e-05	3.95637e-05	1.29573e-07	4.94497e-06	2.52839e-07	9.32799e-09	0.31126	0.0219892	0.179751	0.00710767	0.00134897	3.61938e-06	0.00159815	0.661588	0.129367	0.512258	0.19756	0.114439	0.00364878	0.00051161	1.32527e-07	1.01563e-12	2.2562e-12	9.99201e-15	4.16556e-13	0.0396005	0.0800575	0.0379258	0.000637748	3.25212e-05	8.13542e-07	1.36868e-05	0.000127097	0.00189067	3.20867e-10	2.70894e-14	0	0	0	NA	0	1.01344e-06	1.3439e-11	1.06581e-14	0	0	4.44089e-16
CHT_WL_251_15	-0.0214377	-0.14113	-0.380685	-0.398307	-0.507612	-0.410343	-0.390124	-0.385746	0.00420794	-0.173667	-0.102024	-0.23278	-0.355785	-0.48902	-0.3604	-0.0318124	-0.270964	-0.0216468	0.144336	0.220275	0.310139	0.410449	0.55956	0.65294	0.60138	0.640655	0.634731	0.159451	0.216527	0.238767	0.401081	0.479282	0.545838	0.491358	0.471501	0.430574	0.586794	0.679765	0.802167	0.831228	0.87517	0.879304	1	0.492727	0.651748	0.693534	0.793714	0.803234	0.780873
	0.834898	0.167937	0.000119769	5.33282e-05	1.77155e-07	2.98766e-05	7.80919e-05	9.53809e-05	0.967371	0.0889056	0.32003	0.021761	0.000348327	4.94697e-07	0.000287652	0.757069	0.00726366	0.833311	0.158388	0.0301562	0.00199132	2.97204e-05	2.55249e-09	4.24105e-13	7.33231e-11	1.58207e-12	2.92255e-12	0.118748	0.0331518	0.0185094	4.67535e-05	6.81519e-07	7.37368e-09	3.21486e-07	1.08945e-06	1.07159e-05	2.67868e-10	1.90958e-14	0	0	0	0	NA	2.94688e-07	4.83391e-13	3.55271e-15	0	0	0
CHT_WW_202_13	-0.148471	-0.203882	-0.317807	-0.415692	-0.498874	-0.354018	-0.254842	-0.276926	-0.082731	-0.446743	-0.339279	-0.48507	-0.506962	-0.477621	-0.398573	-0.0257247	-0.160509	0.00466539	0.297175	0.341866	0.351294	0.428579	0.475861	0.424749	0.358611	0.374393	0.359067	0.52908	0.665265	0.708482	0.718171	0.639644	0.514762	0.376304	0.288284	0.24684	0.599431	0.589045	0.517213	0.530269	0.537304	0.472713	0.492727	1	0.775182	0.633936	0.651572	0.522623	0.551311
	0.146677	0.0451703	0.0015133	2.29279e-05	3.0949e-07	0.000374526	0.0117653	0.00603324	0.420459	4.49845e-06	0.000674812	4.77126e-07	1.16554e-07	9.86657e-07	5.26628e-05	0.802498	0.116291	0.963826	0.00311678	0.000609822	0.000418487	1.18913e-05	8.38834e-07	1.44939e-05	0.000309919	0.000158149	0.000304101	2.52917e-08	1.06581e-13	4.44089e-16	0	1.75837e-12	6.88481e-08	0.000145431	0.0041897	0.0147924	8.75109e-11	2.20261e-10	5.81899e-08	2.32254e-08	1.39294e-08	1.01344e-06	2.94688e-07	NA	0	3.16991e-12	4.92717e-13	3.99587e-08	4.85774e-09
CHT_WW_216_15	-0.0464381	-0.0972687	-0.300019	-0.380984	-0.502354	-0.373863	-0.319177	-0.31706	0.0654029	-0.325842	-0.240916	-0.428764	-0.564765	-0.581794	-0.465146	-0.0030167	-0.248563	0.000447645	0.222222	0.271787	0.341242	0.437829	0.572049	0.580157	0.517933	0.522652	0.518606	0.350179	0.538838	0.616244	0.737938	0.734543	0.667746	0.522201	0.431712	0.378556	0.519826	0.669767	0.680733	0.672062	0.679893	0.61943	0.651748	0.775182	1	0.81282	0.845401	0.712594	0.705508
	0.651502	0.343223	0.00282985	0.000118183	2.48283e-07	0.000161852	0.00143975	0.00155478	0.524467	0.00112621	0.0174485	1.17776e-05	1.6853e-09	6.28594e-10	1.58453e-06	0.976605	0.0140889	0.996528	0.0286919	0.00708152	0.000624934	7.29941e-06	9.31298e-10	4.7298e-10	5.53725e-08	3.98772e-08	5.28543e-08	0.00043782	1.24411e-08	1.82743e-11	0	0	7.99361e-14	4.11568e-08	1.00955e-05	0.000131667	4.85697e-08	6.30607e-14	1.70974e-14	4.84057e-14	1.88738e-14	1.3439e-11	4.83391e-13	0	NA	0	0	2.22045e-16	6.66134e-16
CHT_WW_223_15	-0.0150073	-0.0610012	-0.250982	-0.334673	-0.462319	-0.320822	-0.292874	-0.316357	0.107445	-0.248309	-0.168738	-0.334481	-0.503077	-0.588278	-0.459107	-0.0361595	-0.308154	-0.0416812	0.111361	0.178205	0.245473	0.365705	0.544708	0.585332	0.53044	0.543036	0.559836	0.2634	0.390385	0.446092	0.607028	0.660148	0.667402	0.582306	0.527815	0.470881	0.440176	0.594026	0.677143	0.729289	0.730912	0.68454	0.693534	0.633936	0.81282	1	0.872206	0.790012	0.767723
	0.884003	0.552809	0.0131506	0.000806416	2.71888e-06	0.00135574	0.00360045	0.00159481	0.294854	0.0141908	0.0984942	0.000812355	1.50759e-07	3.63808e-10	2.24666e-06	0.725117	0.00213549	0.685208	0.277503	0.080747	0.0153722	0.000230015	8.03011e-09	3.03949e-10	2.29413e-08	9.10412e-09	2.49736e-09	0.00914014	7.71605e-05	4.66245e-06	4.36167e-11	1.90514e-13	8.32667e-14	3.94006e-10	2.76829e-08	1.13038e-06	6.43426e-06	1.4206e-10	2.64233e-14	0	0	1.06581e-14	3.55271e-15	3.16991e-12	0	NA	0	0	0
CHT_WW_230_15	-0.0355325	-0.089167	-0.343356	-0.434974	-0.57513	-0.421414	-0.365529	-0.357642	0.0549327	-0.252158	-0.179526	-0.342105	-0.545923	-0.640819	-0.556757	-0.126325	-0.430729	-0.132415	0.156416	0.167124	0.259494	0.379886	0.580166	0.641041	0.581409	0.605182	0.623582	0.210531	0.370579	0.430962	0.622543	0.707005	0.750524	0.678222	0.623285	0.550583	0.515256	0.637788	0.756146	0.79382	0.813087	0.740538	0.793714	0.651572	0.845401	0.872206	1	0.899999	0.872493
	0.729698	0.385099	0.000575024	8.49885e-06	1.33826e-09	1.71863e-05	0.000231744	0.00032262	0.593055	0.0127142	0.0784876	0.000604109	7.32636e-09	2.66609e-12	3.18266e-09	0.217586	1.06296e-05	0.196035	0.126021	0.101803	0.0102667	0.000124113	4.72648e-10	1.51923e-12	4.25308e-10	5.17462e-11	8.95684e-12	0.0384644	0.000186666	1.05006e-05	9.91895e-12	4.44089e-16	0	2.30926e-14	9.22196e-12	5.13698e-09	6.65599e-08	2.13252e-12	0	0	0	0	0	4.92717e-13	0	0	NA	0	0
CHT_WW_237_15	-0.0569224	-0.132097	-0.408193	-0.476012	-0.583188	-0.491212	-0.429965	-0.443584	0.0477866	-0.236446	-0.200539	-0.307916	-0.543904	-0.662711	-0.590027	-0.217396	-0.497128	-0.200337	0.153846	0.15368	0.261163	0.373447	0.598448	0.699127	0.640566	0.65401	0.700475	0.206323	0.290389	0.30686	0.518679	0.662527	0.762276	0.743334	0.699634	0.628747	0.463578	0.596667	0.740609	0.797615	0.807729	0.776086	0.803234	0.522623	0.712594	0.790012	0.899999	1	0.903315
	0.579714	0.197121	3.31888e-05	8.31195e-07	6.9225e-10	3.24478e-07	1.10625e-05	5.34855e-06	0.642069	0.0197165	0.0488918	0.00215338	8.53042e-09	2.56684e-13	2.02137e-10	0.0324358	2.2222e-07	0.0491248	0.132442	0.132867	0.00977137	0.000164818	9.56355e-11	1.77636e-15	1.59694e-12	3.77254e-13	1.33227e-15	0.0426038	0.00390946	0.00223448	5.25899e-08	1.45661e-13	0	0	1.55431e-15	5.3606e-12	1.73602e-06	1.12242e-10	0	0	0	0	0	3.99587e-08	2.22045e-16	0	0	NA	0
CHT_WW_244_15	-0.143508	-0.185623	-0.386618	-0.479103	-0.545198	-0.458349	-0.393485	-0.389614	0.0401192	-0.272611	-0.209101	-0.310461	-0.502515	-0.605648	-0.589025	-0.219363	-0.502613	-0.224071	0.240193	0.214034	0.26704	0.382741	0.570868	0.61923	0.575551	0.604571	0.648392	0.236112	0.345092	0.342713	0.532894	0.65287	0.745612	0.740587	0.722104	0.681571	0.467643	0.577718	0.675914	0.738744	0.752513	0.706964	0.780873	0.551311	0.705508	0.767723	0.872493	0.903315	1
	0.160814	0.0687083	9.16776e-05	6.89004e-07	1.33376e-08	2.34614e-06	6.68482e-05	7.99429e-05	0.696416	0.00690345	0.0398314	0.00196875	1.56437e-07	7.90856e-11	2.20643e-10	0.0308632	1.55434e-07	0.0273579	0.0177994	0.0352804	0.00818971	0.000109237	1.02633e-09	1.37019e-11	6.96613e-10	5.4744e-11	6.95444e-13	0.0198958	0.000536803	0.000589807	1.92177e-08	4.27658e-13	0	0	0	1.55431e-14	1.36887e-06	5.81047e-10	3.06422e-14	0	0	4.44089e-16	0	4.85774e-09	6.66134e-16	0	0	0	NA
CHT_WW_251_15	-0.142827	-0.191956	-0.403334	-0.48697	-0.562043	-0.498598	-0.436738	-0.439789	-0.00942177	-0.280218	-0.214081	-0.323176	-0.512082	-0.609618	-0.570773	-0.230001	-0.483718	-0.256672	0.222872	0.211628	0.293284	0.394202	0.576089	0.633215	0.595326	0.628158	0.659146	0.216308	0.307381	0.303893	0.503429	0.622319	0.722159	0.713801	0.713418	0.677539	0.484218	0.604074	0.705013	0.768488	0.788968	0.756893	0.822	0.50557	0.671402	0.757708	0.867976	0.899656	0.93773
	0.162831	0.0596195	4.19784e-05	4.23819e-07	3.76106e-09	2.02034e-07	7.73762e-06	6.56986e-06	0.927022	0.00543623	0.0352392	0.00124331	8.26236e-08	5.50744e-11	1.03433e-09	0.0234295	5.18859e-07	0.0111544	0.0282171	0.0374425	0.00355157	6.46558e-05	6.66021e-10	3.41216e-12	1.26533e-10	5.68656e-12	2.13163e-13	0.0333344	0.00219412	0.0024772	1.47302e-07	1.0139e-11	0	2.22045e-16	2.22045e-16	2.53131e-14	5.03044e-07	5.73064e-11	8.88178e-16	0	0	0	0	1.27861e-07	5.21805e-14	0	0	0	0
LAI_WL_202_13	-0.463679	-0.512878	-0.717574	-0.656088	-0.613226	-0.46591	-0.427138	-0.435121	-0.297269	-0.433231	-0.328579	-0.358345	-0.377394	-0.383577	-0.361584	-0.140381	-0.206764	-0.101999	0.587604	0.808327	0.922982	0.846827	0.747658	0.600938	0.4811	0.489649	0.421066	0.439052	0.366302	0.411997	0.381958	0.384359	0.390277	0.312266	0.263486	0.259689	0.833259	0.757912	0.62992	0.543364	0.498332	0.462965	0.465218	0.503067	0.458364	0.363866	0.407042	0.38637	0.392475
	1.72594e-06	7.82803e-08	0	2.9976e-13	5.02232e-11	1.51535e-06	1.28143e-05	8.43275e-06	0.00310695	9.32001e-06	0.00101651	0.00031336	0.00013861	0.000124542	0.000273747	0.170228	0.0421533	0.32015	2.49697e-10	0	0	0	0	7.63318e-11	6.09743e-07	3.58183e-07	1.74937e-05	6.83572e-06	0.000224254	2.75405e-05	0.000113141	0.000101562	7.75456e-05	0.00184661	0.00911679	0.0102078	0	0	4.76441e-12	8.88301e-09	2.05561e-07	1.79886e-06	1.57794e-06	1.50865e-07	2.34414e-06	0.000248663	3.50993e-05	9.27149e-05	7.00591e-05
LAI_WL_216_15	-0.346589	-0.414259	-0.617057	-0.682488	-0.686849	-0.483705	-0.395851	-0.382973	-0.166965	-0.390054	-0.30338	-0.373744	-0.489659	-0.509725	-0.453415	-0.163256	-0.27242	-0.0746929	0.482553	0.705516	0.79018	0.881047	0.846692	0.688008	0.543941	0.529562	0.516071	0.378602	0.372389	0.398052	0.48789	0.512172	0.526883	0.441554	0.386268	0.354459	0.772672	0.936265	0.768519	0.704235	0.637868	0.588142	0.616648	0.567381	0.627206	0.541716	0.582047	0.553951	0.54863
	0.000505737	2.4624e-05	1.69016e-11	1.37668e-14	2.13163e-14	5.19277e-07	5.98609e-05	0.000108105	0.102135	7.83449e-05	0.00252153	0.000162696	3.57952e-07	1.32191e-07	3.10327e-06	0.110092	0.00694439	0.467153	5.57603e-07	6.66134e-16	0	0	0	7.10543e-15	8.50639e-09	2.44345e-08	6.29437e-08	0.000131395	0.000172582	5.39759e-05	4.0009e-07	8.21186e-08	2.95826e-08	5.97245e-06	9.31475e-05	0.000367833	0	0	0	8.88178e-16	2.1152e-12	2.38287e-10	1.75797e-11	1.36429e-09	6.25366e-12	1.00478e-08	4.0282e-10	3.96112e-09	5.96536e-09
LAI_WL_223_15	-0.212141	-0.313194	-0.616179	-0.675181	-0.754478	-0.575799	-0.514188	-0.493318	-0.118923	-0.306354	-0.234262	-0.340227	-0.517458	-0.591905	-0.489989	-0.130348	-0.344577	-0.0816721	0.333564	0.494193	0.618103	0.720723	0.836738	0.808393	0.70113	0.685126	0.666956	0.252211	0.294939	0.340412	0.488265	0.577212	0.626086	0.54292	0.489089	0.419832	0.703522	0.841824	0.952953	0.853479	0.815377	0.763181	0.775829	0.551178	0.698036	0.685665	0.753882	0.750165	0.695198
	0.0369727	0.00178654	1.83886e-11	3.33067e-14	0	6.82312e-10	7.15999e-08	2.83795e-07	0.245971	0.00227433	0.0209137	0.000650279	5.72173e-08	2.66518e-10	3.5059e-07	0.203168	0.000547892	0.426451	0.000841402	2.68372e-07	1.52811e-11	0	0	0	1.33227e-15	9.99201e-15	8.74856e-14	0.012695	0.00336039	0.000645597	3.90792e-07	6.06254e-10	6.9913e-12	9.18361e-09	3.71041e-07	1.86222e-05	8.88178e-16	0	0	0	0	0	0	4.9076e-09	1.77636e-15	9.32587e-15	0	0	2.66454e-15
LAI_WL_230_15	-0.112075	-0.225429	-0.532587	-0.576392	-0.693935	-0.625364	-0.531529	-0.506415	-0.0639909	-0.28863	-0.215249	-0.308994	-0.492642	-0.615177	-0.501543	-0.148433	-0.38167	-0.112963	0.2184	0.351587	0.509451	0.603232	0.788212	0.870561	0.786595	0.775311	0.745588	0.229973	0.277568	0.320402	0.475895	0.585066	0.65977	0.591383	0.543627	0.466275	0.618762	0.755976	0.861956	0.955704	0.86538	0.809743	0.822563	0.509628	0.675499	0.726453	0.789833	0.815888	0.744606
	0.274414	0.026412	1.96506e-08	6.49364e-10	8.88178e-15	7.51066e-12	2.12106e-08	1.20874e-07	0.533478	0.00414245	0.0342293	0.00207335	2.9629e-07	3.2899e-11	1.66738e-07	0.146781	0.00011461	0.270608	0.0316246	0.00041354	9.86677e-08	6.19109e-11	0	0	0	0	0	0.0234466	0.00591248	0.00137678	8.37085e-07	3.10989e-10	1.98952e-13	1.79437e-10	8.70968e-09	1.48339e-06	1.43374e-11	0	0	0	0	0	0	9.75062e-08	3.19744e-14	0	0	0	0
LAI_WL_237_15	-0.102319	-0.222405	-0.529771	-0.544421	-0.681841	-0.650685	-0.63744	-0.608523	-0.124284	-0.300101	-0.24876	-0.375596	-0.494624	-0.59979	-0.486755	-0.108858	-0.333195	-0.0601504	0.222459	0.254366	0.416838	0.482057	0.6892	0.832485	0.82524	0.841716	0.805916	0.260729	0.272921	0.337122	0.478252	0.5739	0.647742	0.59293	0.530024	0.459758	0.567659	0.704574	0.839248	0.872935	0.954687	0.88814	0.855521	0.525986	0.696214	0.735013	0.815802	0.829339	0.769704
	0.31863	0.0285578	2.40701e-08	8.2049e-09	3.86358e-14	5.42677e-13	2.2109e-12	3.7947e-11	0.225171	0.00282193	0.0140106	0.000150029	2.61065e-07	1.33676e-10	4.29548e-07	0.288515	0.000853376	0.558371	0.0285182	0.0119289	2.16509e-05	5.74909e-07	5.9952e-15	0	0	0	0	0.00989795	0.00683725	0.000733769	7.25648e-07	7.99161e-10	7.45848e-13	1.56548e-10	2.36374e-08	2.16434e-06	1.33381e-09	8.88178e-16	0	0	0	0	0	3.15271e-08	2.44249e-15	0	0	0	0
LAI_WL_244_15	-0.0888212	-0.216166	-0.501337	-0.497616	-0.617562	-0.600063	-0.651891	-0.67718	-0.223457	-0.30581	-0.236298	-0.360634	-0.420483	-0.538726	-0.438467	-0.0608066	-0.265387	-0.0549553	0.213201	0.243996	0.388204	0.431513	0.618251	0.781201	0.808504	0.853843	0.813985	0.283365	0.256237	0.308853	0.425534	0.51031	0.582886	0.539077	0.488356	0.429842	0.531827	0.64149	0.780693	0.801275	0.884809	0.958832	0.853347	0.462757	0.626078	0.679715	0.739194	0.782498	0.717439
	0.386952	0.0334533	1.69005e-07	2.1532e-07	3.36047e-11	8.26426e-11	4.75842e-13	2.62013e-14	0.0277949	0.00231779	0.0197959	0.00028485	1.8018e-05	1.78532e-08	7.05406e-06	0.554078	0.00860997	0.592903	0.0360173	0.0160205	8.52789e-05	1.02016e-05	1.50646e-11	0	0	0	0	0.00491526	0.011297	0.00208371	1.39202e-05	9.31324e-08	3.74976e-10	1.22233e-08	3.88561e-07	1.1134e-05	2.07603e-08	1.44951e-12	0	0	0	0	0	1.8207e-06	6.99751e-12	1.93179e-14	0	0	0
LAI_WL_251_15	-0.110931	-0.223516	-0.477731	-0.50396	-0.617358	-0.563722	-0.549781	-0.533164	-0.125594	-0.269215	-0.217466	-0.336454	-0.455381	-0.580178	-0.489918	-0.13435	-0.378023	-0.138037	0.231358	0.280528	0.37452	0.473744	0.65979	0.788102	0.773725	0.804289	0.812827	0.248973	0.287646	0.32228	0.481238	0.578787	0.656935	0.619086	0.591449	0.551252	0.531471	0.650047	0.791475	0.822207	0.87249	0.887726	0.963042	0.483925	0.660859	0.709457	0.804351	0.839305	0.807006
	0.279376	0.0277531	7.49009e-07	1.42239e-07	3.42488e-11	1.83263e-09	5.46278e-09	1.8845e-08	0.220281	0.00766435	0.0323788	0.000752954	2.77748e-06	7.19031e-10	3.52147e-07	0.189519	0.000134811	0.177546	0.0226014	0.00538279	0.000157271	9.52764e-07	1.98286e-13	0	0	0	0	0.013926	0.00427802	0.00128506	6.04605e-07	5.31058e-10	2.73115e-13	1.38947e-11	1.7841e-10	4.87969e-09	2.13004e-08	5.81535e-13	0	0	0	0	0	5.12267e-07	1.75859e-13	4.44089e-16	0	0	0
LAI_WW_202_13	-0.324112	-0.34555	-0.37942	-0.484683	-0.522401	-0.417101	-0.31723	-0.320196	-0.161888	-0.608981	-0.535529	-0.640024	-0.624229	-0.570252	-0.517494	-0.129196	-0.250355	-0.112724	0.454628	0.468449	0.432634	0.501229	0.535686	0.484414	0.430629	0.438018	0.432093	0.705702	0.86774	0.930111	0.882946	0.767699	0.604839	0.439097	0.338192	0.314223	0.468217	0.441295	0.369668	0.382119	0.394386	0.352357	0.378245	0.907367	0.745559	0.573004	0.57358	0.43946	0.469748
	0.001201	0.000527127	0.000126715	4.88726e-07	6.6462e-08	2.1367e-05	0.00154527	0.00138721	0.113146	3.63571e-11	1.58652e-08	1.68998e-12	8.40261e-12	1.61611e-09	5.70769e-08	0.207225	0.0133885	0.271627	2.89822e-06	1.30541e-06	9.61797e-06	1.70209e-07	1.56837e-08	4.96957e-07	1.06856e-05	7.22556e-06	9.89552e-06	6.66134e-16	0	0	0	0	5.34079e-11	6.81916e-06	0.000703943	0.00172201	1.32339e-06	6.05697e-06	0.000194138	0.000112329	6.41036e-05	0.000400795	0.00013349	0	0	8.60655e-10	8.20592e-10	6.68722e-06	1.20894e-06
LAI_WW_216_15	-0.183878	-0.208419	-0.357706	-0.477034	-0.570292	-0.44105	-0.356021	-0.339458	0.0052641	-0.462711	-0.40264	-0.554617	-0.679991	-0.68213	-0.587072	-0.112661	-0.341649	-0.107176	0.333694	0.359538	0.378505	0.507503	0.63215	0.618533	0.556101	0.551393	0.568664	0.499518	0.71707	0.772291	0.889994	0.861494	0.763504	0.611347	0.511741	0.460744	0.471052	0.599261	0.600314	0.607368	0.605022	0.555963	0.597219	0.799365	0.959983	0.789824	0.820834	0.696763	0.697006
	0.0714012	0.0404982	0.00032177	7.81335e-07	1.97113e-09	6.13772e-06	0.000344967	0.000670107	0.959187	1.82552e-06	4.33983e-05	3.76129e-09	1.86517e-14	2.70894e-14	2.61513e-10	0.271898	0.000615023	0.296074	0.000837222	0.000298193	0.000131965	1.1242e-07	3.80274e-12	1.46585e-11	3.35024e-09	4.82702e-09	1.2291e-09	1.90316e-07	0	0	0	0	0	2.91136e-11	8.455e-08	2.04512e-06	1.11896e-06	8.88662e-11	8.07883e-11	4.22604e-11	5.25149e-11	3.38656e-09	1.06819e-10	0	0	0	0	2.22045e-15	2.22045e-15
LAI_WW_223_15	-0.116835	-0.144879	-0.333668	-0.432474	-0.551088	-0.427659	-0.365602	-0.369321	0.0531758	-0.362225	-0.297263	-0.44814	-0.626528	-0.700901	-0.599463	-0.153478	-0.421574	-0.155688	0.217933	0.267832	0.316161	0.452056	0.632388	0.661914	0.602325	0.60299	0.634943	0.374359	0.550821	0.605812	0.768171	0.820829	0.802247	0.699194	0.626788	0.565861	0.415711	0.570958	0.655934	0.700903	0.686784	0.64721	0.665412	0.684037	0.852659	0.960692	0.884238	0.809512	0.780491
	0.25442	0.156812	0.000838058	9.69931e-06	8.63626e-09	1.24729e-05	0.00023103	0.000197061	0.604948	0.000266478	0.0031075	4.16484e-06	6.69109e-12	2.66454e-15	8.72613e-11	0.133382	1.70478e-05	0.127816	0.0319996	0.00799491	0.00160609	3.34912e-06	3.7117e-12	1.56097e-13	6.72709e-11	6.32996e-11	2.85971e-12	0.000158386	5.04408e-09	4.88207e-11	0	0	0	1.77636e-15	6.52012e-12	1.54284e-09	2.2906e-05	1.01876e-09	3.05089e-13	1.33227e-15	7.99361e-15	7.89591e-13	1.04805e-13	1.15463e-14	0	0	0	0	0
LAI_WW_230_15	-0.11441	-0.139716	-0.398468	-0.506805	-0.632038	-0.510147	-0.433041	-0.41024	0.013294	-0.327374	-0.262967	-0.423719	-0.646965	-0.747288	-0.688368	-0.250359	-0.553116	-0.251913	0.218055	0.225537	0.31146	0.440988	0.653963	0.710543	0.650765	0.65684	0.692485	0.281985	0.459463	0.50781	0.707723	0.817003	0.870118	0.802084	0.741422	0.665095	0.451046	0.59835	0.712281	0.758096	0.759257	0.694689	0.75388	0.629636	0.829051	0.853272	0.975535	0.910626	0.882665
	0.26448	0.172281	5.29241e-05	1.17783e-07	8.39395e-12	9.41595e-08	9.41391e-06	3.00277e-05	0.897168	0.00106356	0.00925954	1.528e-05	8.10907e-13	0	6.66134e-15	0.0133868	4.22592e-09	0.0128039	0.0319017	0.0263383	0.00190032	6.15816e-06	3.79252e-13	4.44089e-16	5.38014e-13	2.75779e-13	3.9968e-15	0.00513807	2.20127e-06	1.10142e-07	4.44089e-16	0	0	0	0	1.0858e-13	3.54383e-06	9.64913e-11	4.44089e-16	0	0	3.10862e-15	0	4.90252e-12	0	0	0	0	0
LAI_WW_237_15	-0.135267	-0.175794	-0.442463	-0.538577	-0.639131	-0.564012	-0.48698	-0.483554	-0.0148445	-0.303192	-0.268362	-0.388856	-0.631492	-0.749633	-0.713831	-0.337845	-0.612085	-0.322315	0.211582	0.197812	0.290549	0.414936	0.652831	0.743833	0.694474	0.694432	0.756727	0.267469	0.361211	0.375364	0.590859	0.753247	0.862621	0.859464	0.814214	0.741264	0.389418	0.549161	0.679194	0.74882	0.74301	0.710977	0.745265	0.508943	0.691691	0.779018	0.883849	0.974531	0.903606
	0.186488	0.0850027	5.68505e-06	1.26825e-08	4.14113e-12	1.7905e-09	4.23565e-07	5.24167e-07	0.885252	0.00253799	0.00786667	8.27733e-05	4.06519e-12	0	2.22045e-16	0.000713511	2.71561e-11	0.00128342	0.0374847	0.0521127	0.0038889	2.3808e-05	4.29434e-13	0	3.10862e-15	3.10862e-15	0	0.00808365	0.000278055	0.000151562	1.8791e-10	0	0	0	0	0	8.06653e-05	5.72807e-09	2.04281e-14	0	0	4.44089e-16	0	1.02093e-07	4.44089e-15	0	0	0	0
LAI_WW_244_15	-0.20523	-0.216321	-0.413948	-0.529492	-0.594767	-0.536104	-0.450329	-0.425359	-0.0166129	-0.312104	-0.255376	-0.345652	-0.571922	-0.686412	-0.708458	-0.369355	-0.646343	-0.387081	0.264443	0.240043	0.283818	0.413708	0.613845	0.663023	0.622708	0.633655	0.703195	0.2597	0.37837	0.35894	0.567504	0.721664	0.838238	0.861074	0.853729	0.81019	0.374887	0.505807	0.614171	0.684631	0.6795	0.641244	0.722413	0.488611	0.649862	0.731745	0.843701	0.895189	0.973701
	0.0437376	0.0333239	2.50061e-05	2.45571e-08	2.59986e-10	1.5211e-08	3.68831e-06	1.40467e-05	0.871693	0.00185734	0.011584	0.00052498	9.41089e-10	1.62093e-14	4.44089e-16	0.000196772	8.6664e-13	8.97651e-05	0.00885856	0.0178729	0.00484409	2.53068e-05	2.29816e-11	1.37668e-13	9.75975e-12	3.26228e-12	8.88178e-16	0.0102044	0.000132753	0.000305713	1.35067e-09	0	0	0	0	0	0.000154765	1.2586e-07	2.22782e-11	1.06581e-14	1.9984e-14	1.48725e-12	0	3.82371e-07	5.93303e-13	0	0	0	0
LAI_WW_251_15	-0.208289	-0.228442	-0.419547	-0.522728	-0.589411	-0.550066	-0.472502	-0.456408	-0.061593	-0.318547	-0.257671	-0.354316	-0.561855	-0.665277	-0.675712	-0.364212	-0.619392	-0.412713	0.25678	0.24688	0.307607	0.420446	0.606059	0.658639	0.62518	0.645837	0.707542	0.250188	0.34828	0.331184	0.53686	0.682946	0.802019	0.8261	0.837488	0.815017	0.393357	0.526625	0.626372	0.69769	0.703574	0.673949	0.755915	0.455357	0.621796	0.721003	0.832581	0.883485	0.928639
	0.0406256	0.0244127	1.88918e-05	3.96659e-08	4.10916e-10	5.34478e-09	1.02631e-06	2.62038e-06	0.548955	0.00147314	0.0108326	0.00036999	2.1275e-09	1.92735e-13	3.13083e-14	0.000245054	1.34883e-11	2.65847e-05	0.0111193	0.014776	0.0021768	1.80525e-05	4.77163e-11	2.25597e-13	7.64899e-12	9.14824e-13	4.44089e-16	0.0134525	0.000472621	0.000921242	1.43913e-08	1.28786e-14	0	0	0	0	6.72487e-05	3.01298e-08	6.79612e-12	1.9984e-15	8.88178e-16	3.86358e-14	0	2.78131e-06	1.06724e-11	0	0	0	0
[truncated: 15 more columns]

## Sheet: Year 2012 HTPP traits
K	# pairwise comparisons	<0.05	<0.01	<0.001
28	378	0.000132275	2.6455e-05	2.6455e-06
	CT_WL_201_15	CT_WL_208_15	CT_WL_215_13	CT_WL_222_15	CT_WL_243_15	CT_WL_250_15	CT_WL_258_15	CT_WW_201_15	CT_WW_208_15	CT_WW_215_13	CT_WW_222_15	CT_WW_243_15	CT_WW_250_15	CT_WW_258_15	NDVI_WL_201_15	NDVI_WL_208_13	NDVI_WL_215_13	NDVI_WL_222_15	NDVI_WL_243_15	NDVI_WL_250_15	NDVI_WL_258_15	NDVI_WW_201_15	NDVI_WW_208_13	NDVI_WW_215_13	NDVI_WW_222_15	NDVI_WW_243_15	NDVI_WW_250_15	NDVI_WW_258_15	CHT_WL_201_15	CHT_WL_208_13	CHT_WL_215_10	CHT_WL_222_15	CHT_WL_243_15	CHT_WL_250_15	CHT_WL_258_15	CHT_WW_201_15	CHT_WW_208_13	CHT_WW_215_10	CHT_WW_222_15	CHT_WW_243_15	CHT_WW_250_15	CHT_WW_258_15	LAI_WL_201_15	LAI_WL_208_13	LAI_WL_215_13	LAI_WL_222_15	LAI_WL_243_15	LAI_WL_250_15	LAI_WL_258_15
CT_WL_201_15	1	0.699686	0.571053	0.597667	0.499299	0.470994	0.38454	0.15744	0.211631	0.0725717	0.127588	0.119759	0.0185928	0.079615	-0.690237	-0.658156	-0.391578	-0.461111	-0.328035	-0.33191	-0.300698	-0.174823	-0.158762	-0.117327	-0.138072	-0.125785	-0.115487	-0.139053	-0.287204	-0.244425	-0.103059	-0.122875	-0.0680914	-0.0728564	-0.0167444	-0.0407112	-0.0468261	0.0680601	0.00540147	0.00342838	-0.0321668	0.0249154	-0.537761	-0.409433	-0.207894	-0.300616	-0.152653	-0.17037	-0.101763
	NA	1.11022e-15	8.25667e-10	8.18519e-11	1.66433e-07	9.85654e-07	9.25481e-05	0.121561	0.0364459	0.477616	0.21058	0.240167	0.855807	0.435818	3.77476e-15	1.78524e-13	6.68777e-05	1.7681e-06	0.000975639	0.000841517	0.00262528	0.0851168	0.118425	0.249917	0.175159	0.217152	0.25747	0.172085	0.0041391	0.0152852	0.312577	0.228061	0.505286	0.475885	0.87001	0.690619	0.647054	0.505482	0.957902	0.973273	0.753194	0.807601	1.1299e-08	2.83644e-05	0.0399618	0.00263272	0.133458	0.0934992	0.318733
CT_WL_208_15	0.699686	1	0.813877	0.731119	0.615467	0.470223	0.477143	0.295395	0.419969	0.337258	0.278872	0.279969	0.176023	0.309986	-0.705799	-0.837038	-0.622866	-0.598876	-0.494746	-0.440713	-0.487738	-0.317834	-0.373135	-0.307264	-0.305896	-0.285	-0.267414	-0.296953	-0.384226	-0.372378	-0.301621	-0.261931	-0.28534	-0.220572	-0.199889	-0.190569	-0.210822	-0.129125	-0.195707	-0.216024	-0.260377	-0.224328	-0.588446	-0.544036	-0.441686	-0.456536	-0.376216	-0.32853	-0.305308
	1.11022e-15	NA	0	0	1.54388e-11	1.03231e-06	6.78801e-07	0.00314764	1.6703e-05	0.000683997	0.0054249	0.00523746	0.0829641	0.00189494	4.44089e-16	0	7.48024e-12	7.33209e-11	2.24004e-07	5.58376e-06	3.50895e-07	0.00142693	0.000154281	0.00208717	0.00219025	0.00444958	0.00776879	0.00298531	9.38848e-05	0.000159501	0.00254275	0.00917754	0.0044004	0.0290735	0.048453	0.0601626	0.0371841	0.20509	0.0534502	0.0326479	0.00961549	0.0263762	1.86698e-10	7.05169e-09	5.29439e-06	2.30319e-06	0.000134638	0.000957476	0.00223594
CT_WL_215_13	0.571053	0.813877	1	0.746216	0.680341	0.515082	0.574079	0.290829	0.414912	0.541921	0.343826	0.405581	0.288446	0.299976	-0.684313	-0.837299	-0.789818	-0.639805	-0.660197	-0.553286	-0.62551	-0.433304	-0.541747	-0.494737	-0.478598	-0.44319	-0.414032	-0.393647	-0.427612	-0.497528	-0.490227	-0.465668	-0.450878	-0.392001	-0.347636	-0.293686	-0.421298	-0.33118	-0.405038	-0.381719	-0.428681	-0.348772	-0.606499	-0.640134	-0.641149	-0.593025	-0.543579	-0.489858	-0.458783
	8.25667e-10	0	NA	0	1.31006e-14	5.74487e-08	6.41445e-10	0.00367028	2.15844e-05	8.27532e-09	0.000527583	3.42724e-05	0.00397271	0.00269142	7.99361e-15	0	0	1.32205e-12	1.41664e-13	3.45686e-09	5.74696e-12	8.32697e-06	8.38458e-09	2.24126e-07	6.20827e-07	4.87505e-06	2.25592e-05	6.07027e-05	1.12482e-05	1.86919e-07	2.9953e-07	1.35354e-06	3.17747e-06	6.55689e-05	0.000452639	0.00333485	1.56038e-05	0.000865436	3.51914e-05	0.000105204	1.06349e-05	0.000432265	3.62408e-11	1.27698e-12	1.14708e-12	1.24367e-10	7.30051e-09	3.06665e-07	2.02377e-06
CT_WL_222_15	0.597667	0.731119	0.746216	1	0.835297	0.723852	0.608676	0.231137	0.257761	0.374807	0.44393	0.468268	0.238288	0.366463	-0.613012	-0.731267	-0.665066	-0.883132	-0.771812	-0.737263	-0.721937	-0.341509	-0.387267	-0.39272	-0.474006	-0.474513	-0.465858	-0.494539	-0.474143	-0.487793	-0.507591	-0.532503	-0.556562	-0.553282	-0.411739	-0.242861	-0.336317	-0.288398	-0.410267	-0.435132	-0.500071	-0.390933	-0.603211	-0.570762	-0.594672	-0.73937	-0.661066	-0.67292	-0.542213
	8.18519e-11	0	0	NA	0	0	2.95315e-11	0.0220282	0.0103945	0.000143316	4.6804e-06	1.16014e-06	0.0181369	0.000206253	1.95524e-11	0	8.08242e-14	0	0	0	0	0.000578574	8.16732e-05	6.33991e-05	8.21836e-07	7.96913e-07	1.33841e-06	2.27019e-07	8.15014e-07	3.49668e-07	9.58171e-08	1.66502e-08	2.67156e-09	3.45789e-09	2.52987e-05	0.0159722	0.000709598	0.00397903	2.72169e-05	7.55168e-06	1.58193e-07	6.89206e-05	4.92246e-11	8.45808e-10	1.07296e-10	0	1.28342e-13	3.19744e-14	8.09496e-09
CT_WL_243_15	0.499299	0.615467	0.680341	0.835297	1	0.823916	0.789158	0.275846	0.317096	0.397492	0.470125	0.534894	0.318426	0.395969	-0.468667	-0.577624	-0.553007	-0.72325	-0.757883	-0.727638	-0.704139	-0.303484	-0.422026	-0.405867	-0.488993	-0.483485	-0.454614	-0.478476	-0.280371	-0.33617	-0.355227	-0.447122	-0.457006	-0.470155	-0.325228	-0.123633	-0.236378	-0.21669	-0.304083	-0.353728	-0.395002	-0.333295	-0.410078	-0.421812	-0.453327	-0.607082	-0.575018	-0.60707	-0.456822
	1.66433e-07	1.54388e-11	1.31006e-14	0	NA	0	0	0.00597312	0.00146596	5.06116e-05	1.03835e-06	1.39708e-08	0.00139628	5.44046e-05	1.13288e-06	4.75688e-10	3.53304e-09	0	0	0	4.44089e-16	0.00238328	1.50312e-05	3.37958e-05	3.24037e-07	4.58516e-07	2.57086e-06	6.25491e-07	0.00517022	0.00071366	0.000331627	3.9215e-06	2.24197e-06	1.03649e-06	0.00108464	0.225183	0.0191136	0.0321029	0.00233399	0.00035286	5.69496e-05	0.000797827	2.74735e-05	1.51973e-05	2.76625e-06	3.43128e-11	5.92847e-10	3.43523e-11	2.26577e-06
CT_WL_250_15	0.470994	0.470223	0.515082	0.723852	0.823916	1	0.710747	0.183178	0.184941	0.277647	0.352344	0.360864	0.150442	0.224545	-0.428814	-0.471527	-0.41643	-0.614137	-0.591381	-0.682147	-0.565348	-0.261506	-0.296379	-0.312257	-0.370226	-0.319475	-0.286229	-0.313768	-0.223246	-0.213618	-0.172929	-0.303781	-0.320049	-0.304358	-0.248369	-0.113491	-0.183727	-0.145481	-0.225677	-0.242725	-0.255332	-0.21	-0.362042	-0.308133	-0.275989	-0.471292	-0.414747	-0.468377	-0.35716
	9.85654e-07	1.03231e-06	5.74487e-08	0	0	NA	2.22045e-16	0.071011	0.0682899	0.00564111	0.000373551	0.000261899	0.139242	0.0262271	1.0561e-05	9.5453e-07	1.99942e-05	1.75513e-11	1.44008e-10	1.04361e-14	1.31981e-09	0.00929558	0.00304416	0.00174699	0.000175238	0.00134345	0.00427397	0.00165438	0.0271304	0.0346847	0.0886059	0.00235875	0.00131531	0.00231168	0.0136652	0.265844	0.0701542	0.152912	0.0254613	0.0160332	0.0111669	0.0379471	0.000249151	0.00202393	0.00594608	9.68129e-07	2.17642e-05	1.15262e-06	0.000305994
CT_WL_258_15	0.38454	0.477143	0.574079	0.608676	0.789158	0.710747	1	0.242338	0.280536	0.311595	0.361345	0.470217	0.323788	0.463622	-0.33745	-0.406912	-0.366155	-0.452862	-0.526486	-0.549818	-0.588957	-0.202268	-0.327766	-0.27269	-0.324407	-0.336779	-0.321071	-0.373096	-0.149258	-0.151384	-0.126432	-0.219367	-0.244847	-0.265245	-0.168602	0.0102302	-0.0892344	-0.0614245	-0.140537	-0.166245	-0.206422	-0.211097	-0.255019	-0.234288	-0.22223	-0.340912	-0.34962	-0.395241	-0.305965
	9.25481e-05	6.78801e-07	6.41445e-10	2.95315e-11	0	2.22045e-16	NA	0.0162082	0.00514272	0.00178898	0.000256619	1.03266e-06	0.00114479	1.52682e-06	0.00067889	3.21113e-05	0.000209002	2.84028e-06	2.57407e-08	4.52754e-09	1.78476e-10	0.045787	0.000985646	0.00659666	0.00111859	0.00069692	0.00126657	0.000154547	0.142417	0.136755	0.214776	0.0299869	0.0151044	0.00830149	0.0970017	0.920362	0.382235	0.547948	0.167508	0.101832	0.0414224	0.036932	0.01127	0.0202332	0.0278551	0.000592427	0.000417599	5.63092e-05	0.00218492
CT_WW_201_15	0.15744	0.295395	0.290829	0.231137	0.275846	0.183178	0.242338	1	0.732094	0.523517	0.644675	0.482452	0.528818	0.351169	-0.268982	-0.283394	-0.269262	-0.131092	-0.164909	-0.0960424	-0.138938	-0.716267	-0.666195	-0.650939	-0.598365	-0.535262	-0.494401	-0.48755	-0.018681	-0.0773226	-0.0355872	-0.0870822	0.00693453	-0.0316985	0.0265437	-0.256221	-0.180819	-0.100655	-0.186921	-0.103387	-0.111927	-0.174318	-0.139262	-0.162521	-0.111106	-0.116064	-0.038436	-0.0611164	-0.00477294
	0.121561	0.00314764	0.00367028	0.0220282	0.00597312	0.071011	0.0162082	NA	0	3.18156e-08	7.8737e-13	4.89066e-07	2.17637e-08	0.000392008	0.00740255	0.00468868	0.00733891	0.198216	0.104653	0.346833	0.172442	0	7.10543e-14	3.98792e-13	7.68154e-11	1.35971e-08	2.2905e-07	3.55081e-07	0.855131	0.449189	0.727926	0.393864	0.94597	0.756675	0.795293	0.0108786	0.0747868	0.324057	0.0653349	0.311029	0.272529	0.0860364	0.171434	0.109847	0.276086	0.255086	0.7071	0.549962	0.962797
CT_WW_208_15	0.211631	0.419969	0.414912	0.257761	0.317096	0.184941	0.280536	0.732094	1	0.742037	0.704139	0.639669	0.623116	0.478601	-0.309427	-0.362841	-0.388675	-0.210897	-0.310967	-0.249622	-0.315306	-0.583501	-0.767402	-0.682676	-0.657213	-0.604663	-0.55823	-0.516295	-0.0714291	-0.15655	-0.119898	-0.167624	-0.127106	-0.113994	-0.181989	-0.279731	-0.301572	-0.263165	-0.291213	-0.26236	-0.263826	-0.278591	-0.20532	-0.26104	-0.22387	-0.209917	-0.182894	-0.176685	-0.228248
	0.0364459	1.6703e-05	2.15844e-05	0.0103945	0.00146596	0.0682899	0.00514272	0	NA	0	4.44089e-16	1.34115e-12	7.29683e-12	6.20718e-07	0.00193306	0.000240834	7.65368e-05	0.0371152	0.00182966	0.0131826	0.00156477	2.87462e-10	0	9.76996e-15	1.98508e-13	4.30167e-11	2.34035e-09	5.28199e-08	0.484594	0.123709	0.239614	0.0989837	0.212323	0.263716	0.0728935	0.00527759	0.00254705	0.0088422	0.00362351	0.00905965	0.0086672	0.00547385	0.0425447	0.00942653	0.0266934	0.0380249	0.0714559	0.0817947	0.0237915
CT_WW_215_13	0.0725717	0.337258	0.541921	0.374807	0.397492	0.277647	0.311595	0.523517	0.742037	1	0.71586	0.71315	0.617849	0.504795	-0.215954	-0.351589	-0.507782	-0.358497	-0.50996	-0.420141	-0.498991	-0.658452	-0.834764	-0.828134	-0.824404	-0.787583	-0.745549	-0.677137	-0.19274	-0.273619	-0.353732	-0.406355	-0.400332	-0.355664	-0.38562	-0.43923	-0.53426	-0.560342	-0.577029	-0.513837	-0.515809	-0.490783	-0.223621	-0.304522	-0.4197	-0.41157	-0.440862	-0.409268	-0.440251
	0.477616	0.000683997	8.27532e-09	0.000143316	5.06116e-05	0.00564111	0.00178898	3.18156e-08	0	NA	0	2.22045e-16	1.22513e-11	1.15616e-07	0.032706	0.000385321	9.45945e-08	0.000289338	8.16153e-08	1.65568e-05	1.69838e-07	1.72529e-13	0	0	0	0	0	1.93179e-14	0.0572472	0.00640736	0.000352802	3.29996e-05	4.4188e-05	0.000325664	8.8091e-05	6.05327e-06	1.46379e-08	1.97742e-09	5.00266e-10	6.26002e-08	5.46296e-08	2.89077e-07	0.026867	0.00229839	1.69342e-05	2.55122e-05	5.53828e-06	2.85958e-05	5.72622e-06
CT_WW_222_15	0.127588	0.278872	0.343826	0.44393	0.470125	0.352344	0.361345	0.644675	0.704139	0.71586	1	0.786529	0.71467	0.522817	-0.209594	-0.267826	-0.369895	-0.385466	-0.460587	-0.381	-0.429594	-0.513992	-0.665495	-0.691837	-0.772652	-0.730474	-0.6987	-0.664669	-0.0573538	-0.136637	-0.162431	-0.266628	-0.259752	-0.261002	-0.197718	-0.20346	-0.213174	-0.264784	-0.375079	-0.352963	-0.372218	-0.367862	-0.131878	-0.189761	-0.228315	-0.329844	-0.318881	-0.319913	-0.259676
	0.21058	0.0054249	0.000527583	4.6804e-06	1.03835e-06	0.000373551	0.000256619	7.8737e-13	4.44089e-16	0	NA	0	0	3.34353e-08	0.0383292	0.00767105	0.000177778	8.87116e-05	1.82289e-06	0.000108679	1.01363e-05	6.19353e-08	7.70495e-14	3.10862e-15	0	0	1.33227e-15	8.4821e-14	0.574831	0.17973	0.110046	0.00795819	0.00979687	0.0094371	0.0509969	0.0444975	0.0350718	0.00841874	0.000141598	0.000364171	0.000160625	0.000194173	0.195513	0.0612791	0.0237495	0.000910764	0.00137313	0.00132195	0.00981912
CT_WW_243_15	0.119759	0.279969	0.405581	0.468268	0.534894	0.360864	0.470217	0.482452	0.639669	0.71315	0.786529	1	0.816593	0.799328	-0.137366	-0.261855	-0.383961	-0.422541	-0.539024	-0.495012	-0.57587	-0.437599	-0.63921	-0.627052	-0.72146	-0.796138	-0.798786	-0.775431	-0.0844924	-0.20419	-0.265512	-0.330966	-0.36854	-0.448531	-0.364127	-0.230477	-0.325061	-0.383374	-0.446779	-0.523461	-0.549874	-0.565323	-0.118483	-0.217803	-0.317951	-0.40502	-0.439219	-0.506565	-0.449678
	0.240167	0.00523746	3.42724e-05	1.16014e-06	1.39708e-08	0.000261899	1.03266e-06	4.89066e-07	1.34115e-12	2.22045e-16	0	NA	0	0	0.177399	0.00919853	9.50226e-05	1.46376e-05	1.02843e-08	2.20166e-07	5.51773e-10	6.6123e-06	1.40776e-12	4.92228e-12	0	0	0	0	0.408135	0.0437228	0.00823402	0.000872536	0.000188561	3.62506e-06	0.000227985	0.0224209	0.00109146	9.75956e-05	3.99721e-06	3.19429e-08	4.50795e-09	1.32253e-09	0.245246	0.0312077	0.00142084	3.5223e-05	6.05677e-06	1.02678e-07	3.39932e-06
CT_WW_250_15	0.0185928	0.176023	0.288446	0.238288	0.318426	0.150442	0.323788	0.528818	0.623116	0.617849	0.71467	0.816593	1	0.692401	-0.0558162	-0.147458	-0.260241	-0.163389	-0.313582	-0.22667	-0.331098	-0.48864	-0.603164	-0.579987	-0.627738	-0.669474	-0.686092	-0.621002	0.0360634	-0.120317	-0.0922374	-0.166451	-0.156411	-0.23443	-0.218761	-0.216581	-0.225472	-0.246263	-0.294874	-0.306451	-0.334279	-0.341222	0.00485172	-0.123976	-0.15241	-0.167478	-0.199435	-0.245165	-0.255406
	0.855807	0.0829641	0.00397271	0.0181369	0.00139628	0.139242	0.00114479	2.17637e-08	7.29683e-12	1.22513e-11	0	0	NA	2.88658e-15	0.585142	0.147347	0.0096547	0.107936	0.00166554	0.0248053	0.000868138	3.31384e-07	4.94416e-11	3.88943e-10	4.59321e-12	4.84057e-14	6.43929e-15	8.99458e-12	0.72443	0.237965	0.366359	0.101403	0.124046	0.0201556	0.0304549	0.0321911	0.0255989	0.0145107	0.00320368	0.0021479	0.000768069	0.000585192	0.962184	0.22389	0.134084	0.0992833	0.0489756	0.0149689	0.0111426
CT_WW_258_15	0.079615	0.309986	0.299976	0.366463	0.395969	0.224545	0.463622	0.351169	0.478601	0.504795	0.522817	0.799328	0.692401	1	-0.0793208	-0.215158	-0.1934	-0.265015	-0.335116	-0.314425	-0.433789	-0.356481	-0.469776	-0.420377	-0.485428	-0.590146	-0.627354	-0.667092	-0.0773115	-0.130689	-0.15632	-0.137225	-0.221949	-0.298385	-0.270717	-0.154879	-0.240071	-0.240414	-0.267265	-0.372567	-0.416387	-0.470847	-0.084645	-0.131742	-0.174166	-0.214877	-0.278651	-0.338984	-0.347467
	0.435818	0.00189494	0.00269142	0.000206253	5.44046e-05	0.0262271	1.52682e-06	0.000392008	6.20718e-07	1.15616e-07	3.34353e-08	0	2.88658e-15	NA	0.437521	0.0333689	0.0563838	0.00835985	0.000743536	0.00161552	8.11427e-06	0.000314776	1.06031e-06	1.63582e-05	4.05944e-07	1.60672e-10	4.77463e-12	6.39488e-14	0.449255	0.199609	0.124268	0.177848	0.0280585	0.00284269	0.00701522	0.127819	0.0172647	0.0171013	0.00780439	0.00015818	2.00381e-05	9.94356e-07	0.407285	0.195981	0.0863135	0.0336063	0.0054633	0.000639236	0.000455736
NDVI_WL_201_15	-0.690237	-0.705799	-0.684313	-0.613012	-0.468667	-0.428814	-0.33745	-0.268982	-0.309427	-0.215954	-0.209594	-0.137366	-0.0558162	-0.0793208	1	0.886311	0.775543	0.659665	0.564026	0.529155	0.528377	0.399753	0.39187	0.362857	0.350812	0.275305	0.255262	0.273879	0.519291	0.464225	0.351114	0.310964	0.227794	0.144632	0.139994	0.262653	0.334532	0.158002	0.245958	0.19374	0.195555	0.204123	0.849566	0.756964	0.539714	0.498654	0.323909	0.28869	0.240512
	3.77476e-15	4.44089e-16	7.99361e-15	1.95524e-11	1.13288e-06	1.0561e-05	0.00067889	0.00740255	0.00193306	0.032706	0.0383292	0.177399	0.585142	0.437521	NA	0	0	1.50546e-13	1.46941e-09	2.12397e-08	2.24682e-08	4.54311e-05	6.59727e-05	0.000240668	0.000397771	0.00607612	0.0111898	0.00635536	4.28639e-08	1.47367e-06	0.000392892	0.0018299	0.0240796	0.155347	0.169172	0.00897989	0.000760566	0.12022	0.0146368	0.0559444	0.0536406	0.0437926	0	0	9.76749e-09	1.73632e-07	0.0011396	0.0039408	0.0170549
NDVI_WL_208_13	-0.658156	-0.837038	-0.837299	-0.731267	-0.577624	-0.471527	-0.406912	-0.283394	-0.362841	-0.351589	-0.267826	-0.261855	-0.147458	-0.215158	0.886311	1	0.798171	0.721161	0.63321	0.565711	0.605887	0.445888	0.478729	0.441489	0.431168	0.376041	0.359221	0.384985	0.53902	0.567095	0.487469	0.414504	0.396818	0.301035	0.292098	0.344367	0.422791	0.278553	0.355748	0.335016	0.378221	0.344987	0.790058	0.766454	0.626502	0.589871	0.48683	0.420919	0.399902
	1.78524e-13	0	0	0	4.75688e-10	9.5453e-07	3.21113e-05	0.00468868	0.000240834	0.000385321	0.00767105	0.00919853	0.147347	0.0333689	0	NA	0	0	2.62901e-12	1.28135e-09	3.83773e-11	4.20003e-06	6.15846e-07	5.35175e-06	9.3274e-06	0.000135689	0.000280674	9.06851e-05	1.02871e-08	1.14433e-09	3.56915e-07	2.2031e-05	5.22579e-05	0.00259485	0.00351775	0.000516286	1.44504e-05	0.00548053	0.000324527	0.000746421	0.000123127	0.000503632	0	0	5.20206e-12	1.64633e-10	3.71639e-07	1.59106e-05	4.51086e-05
NDVI_WL_215_13	-0.391578	-0.622866	-0.789818	-0.665066	-0.553007	-0.41643	-0.366155	-0.269262	-0.388675	-0.507782	-0.369895	-0.383961	-0.260241	-0.1934	0.775543	0.798171	1	0.790525	0.833094	0.725248	0.755584	0.477497	0.579656	0.553574	0.577479	0.529695	0.50113	0.477227	0.504631	0.570554	0.628851	0.622123	0.553338	0.485878	0.424709	0.406062	0.525779	0.458193	0.535874	0.54294	0.526076	0.495727	0.718022	0.79373	0.821351	0.732303	0.64292	0.604392	0.518663
	6.68777e-05	7.48024e-12	0	8.08242e-14	3.53304e-09	1.99942e-05	0.000209002	0.00733891	7.65368e-05	9.45945e-08	0.000177778	9.50226e-05	0.0096547	0.0563838	0	0	NA	0	0	0	0	6.64254e-07	4.00103e-10	3.37972e-09	4.81569e-10	2.04263e-08	1.4752e-07	6.75319e-07	1.16892e-07	8.6054e-10	4.10427e-12	8.05178e-12	3.44279e-09	3.94618e-07	1.30855e-05	3.34763e-05	2.70789e-08	2.09388e-06	1.29962e-08	7.66218e-09	2.65087e-08	2.10192e-07	0	0	0	0	9.49907e-13	4.41167e-11	4.47896e-08
NDVI_WL_222_15	-0.461111	-0.598876	-0.639805	-0.883132	-0.72325	-0.614137	-0.452862	-0.131092	-0.210897	-0.358497	-0.385466	-0.422541	-0.163389	-0.265015	0.659665	0.721161	0.790525	1	0.886756	0.870117	0.813066	0.346518	0.420111	0.431735	0.536237	0.515416	0.516795	0.54057	0.568082	0.612664	0.657818	0.707298	0.679748	0.641945	0.506772	0.357013	0.482591	0.454789	0.553679	0.584206	0.607498	0.539883	0.695533	0.720226	0.750687	0.887155	0.773335	0.772622	0.624298
	1.7681e-06	7.33209e-11	1.32205e-12	0	0	1.75513e-11	2.84028e-06	0.198216	0.0371152	0.000289338	8.87116e-05	1.46376e-05	0.107936	0.00835985	1.50546e-13	0	0	NA	0	0	0	0.00047355	1.65822e-05	9.05158e-06	1.26522e-08	5.61379e-08	5.10174e-08	9.16045e-09	1.05531e-09	2.02154e-11	1.85407e-13	4.44089e-16	1.42109e-14	1.05405e-12	1.01255e-07	0.000307875	4.84843e-07	2.54544e-06	3.3522e-09	2.70427e-10	3.29972e-11	9.64431e-09	1.77636e-15	0	0	0	0	0	6.48681e-12
NDVI_WL_243_15	-0.328035	-0.494746	-0.660197	-0.771812	-0.757883	-0.591381	-0.526486	-0.164909	-0.310967	-0.50996	-0.460587	-0.539024	-0.313582	-0.335116	0.564026	0.63321	0.833094	0.886756	1	0.932632	0.934865	0.402203	0.534946	0.548196	0.648873	0.638077	0.624154	0.625682	0.425511	0.502534	0.6125	0.699138	0.675058	0.632701	0.534842	0.332989	0.483294	0.484088	0.592485	0.634519	0.636444	0.585117	0.567886	0.640823	0.737263	0.815245	0.787879	0.785003	0.665126
	0.000975639	2.24004e-07	1.41664e-13	0	0	1.44008e-10	2.57407e-08	0.104653	0.00182966	8.16153e-08	1.82289e-06	1.02843e-08	0.00166554	0.000743536	1.46941e-09	2.62901e-12	0	0	NA	0	0	4.03803e-05	1.39173e-08	5.13119e-09	5.00044e-13	1.58562e-12	6.58096e-12	5.64881e-12	1.25519e-05	1.34418e-07	2.05347e-11	1.33227e-15	2.4869e-14	2.77045e-12	1.40243e-08	0.000807315	4.64021e-07	4.41571e-07	1.30518e-10	2.29683e-12	1.88072e-12	2.49853e-10	1.07242e-09	1.18727e-12	0	0	0	0	8.03801e-14
NDVI_WL_250_15	-0.33191	-0.440713	-0.553286	-0.737263	-0.727638	-0.682147	-0.549818	-0.0960424	-0.249622	-0.420141	-0.381	-0.495012	-0.22667	-0.314425	0.529155	0.565711	0.725248	0.870117	0.932632	1	0.929524	0.329552	0.45192	0.468049	0.570702	0.561871	0.558368	0.589591	0.442323	0.463134	0.543829	0.661301	0.631341	0.618451	0.549823	0.303188	0.45093	0.449398	0.555275	0.596227	0.593021	0.578733	0.56814	0.598804	0.654199	0.793204	0.737774	0.800922	0.682961
	0.000841517	5.58376e-06	3.45686e-09	0	0	1.04361e-14	4.52754e-09	0.346833	0.0131826	1.65568e-05	0.000108679	2.20166e-07	0.0248053	0.00161552	2.12397e-08	1.28135e-09	0	0	0	NA	0	0.00092099	2.9959e-06	1.17538e-06	8.50044e-10	1.74884e-09	2.31492e-09	1.68761e-10	5.11293e-06	1.57108e-06	7.16339e-09	1.24789e-13	3.18501e-12	1.15525e-11	4.5258e-09	0.002408	3.16814e-06	3.45321e-06	2.95707e-09	9.32592e-11	1.24416e-10	4.32873e-10	1.05023e-09	7.38047e-11	2.78e-13	0	0	0	9.32587e-15
NDVI_WL_258_15	-0.300698	-0.487738	-0.62551	-0.721937	-0.704139	-0.565348	-0.588957	-0.138938	-0.315306	-0.498991	-0.429594	-0.57587	-0.331098	-0.433789	0.528377	0.605887	0.755584	0.813066	0.934865	0.929524	1	0.339233	0.493445	0.480776	0.585606	0.598662	0.596457	0.63458	0.417058	0.454213	0.539603	0.604532	0.613441	0.593107	0.54685	0.268918	0.437177	0.431154	0.526635	0.566814	0.591971	0.586329	0.545253	0.589601	0.648644	0.730137	0.724079	0.756856	0.690849
	0.00262528	3.50895e-07	5.74696e-12	0	4.44089e-16	1.31981e-09	1.78476e-10	0.172442	0.00156477	1.69838e-07	1.01363e-05	5.51773e-10	0.000868138	8.11427e-06	2.24682e-08	3.83773e-11	0	0	0	0	NA	0.000633017	2.43643e-07	5.42723e-07	2.39428e-10	7.47669e-11	9.13365e-11	2.28217e-12	1.9369e-05	2.63039e-06	9.8489e-09	4.35458e-11	1.87645e-11	1.23459e-10	5.68995e-09	0.00741718	6.76487e-06	9.33437e-06	2.54671e-08	1.17089e-09	1.3664e-10	2.24791e-10	6.42824e-09	1.68608e-10	5.12479e-13	0	0	0	3.55271e-15
NDVI_WW_201_15	-0.174823	-0.317834	-0.433304	-0.341509	-0.303484	-0.261506	-0.202268	-0.716267	-0.583501	-0.658452	-0.513992	-0.437599	-0.48864	-0.356481	0.399753	0.445888	0.477497	0.346518	0.402203	0.329552	0.339233	1	0.870503	0.890128	0.795508	0.699395	0.67615	0.641058	0.247734	0.293324	0.32368	0.352083	0.271185	0.238759	0.279579	0.651384	0.558602	0.44848	0.521986	0.401438	0.386187	0.419609	0.34364	0.362442	0.37278	0.35802	0.306504	0.282722	0.308162
	0.0851168	0.00142693	8.32697e-06	0.000578574	0.00238328	0.00929558	0.045787	0	2.87462e-10	1.72529e-13	6.19353e-08	6.6123e-06	3.31384e-07	0.000314776	4.54311e-05	4.20003e-06	6.64254e-07	0.00047355	4.03803e-05	0.00092099	0.000633017	NA	0	0	0	1.11022e-15	2.17604e-14	1.15818e-12	0.0139154	0.00337581	0.00114941	0.000377585	0.00691394	0.017903	0.0053033	3.79696e-13	2.27208e-09	3.6354e-06	3.5461e-08	4.18992e-05	8.58318e-05	1.70128e-05	0.00053153	0.000244958	0.000156711	0.000295181	0.0021439	0.00479222	0.0020219
NDVI_WW_208_13	-0.158762	-0.373135	-0.541747	-0.387267	-0.422026	-0.296379	-0.327766	-0.666195	-0.767402	-0.834764	-0.665495	-0.63921	-0.603164	-0.469776	0.39187	0.478729	0.579656	0.420111	0.534946	0.45192	0.493445	0.870503	1	0.933959	0.889277	0.782807	0.741813	0.705016	0.262121	0.352267	0.408181	0.445264	0.393622	0.33989	0.359377	0.601709	0.602183	0.558791	0.602486	0.527614	0.516636	0.52565	0.353211	0.430964	0.487049	0.461002	0.444252	0.404557	0.417401
	0.118425	0.000154281	8.38458e-09	8.16732e-05	1.50312e-05	0.00304416	0.000985646	7.10543e-14	0	0	7.70495e-14	1.40776e-12	4.94416e-11	1.06031e-06	6.59727e-05	6.15846e-07	4.00103e-10	1.65822e-05	1.39173e-08	2.9959e-06	2.43643e-07	0	NA	0	0	0	0	4.44089e-16	0.00912511	0.000374742	3.01708e-05	4.34774e-06	6.07738e-05	0.000616837	0.000278844	5.65517e-11	5.41325e-11	2.23828e-09	5.26401e-11	2.37376e-08	5.15859e-08	2.73293e-08	0.000360459	9.42915e-06	3.66521e-07	1.77934e-06	4.59792e-06	3.60267e-05	1.90355e-05
NDVI_WW_215_13	-0.117327	-0.307264	-0.494737	-0.39272	-0.405867	-0.312257	-0.27269	-0.650939	-0.682676	-0.828134	-0.691837	-0.627052	-0.579987	-0.420377	0.362857	0.441489	0.553574	0.431735	0.548196	0.468049	0.480776	0.890128	0.933959	1	0.953666	0.87092	0.822546	0.769732	0.230124	0.343405	0.401728	0.445356	0.408583	0.359966	0.380939	0.601644	0.619804	0.568377	0.671001	0.569511	0.542221	0.532205	0.319831	0.403229	0.46022	0.458649	0.454381	0.421209	0.424495
	0.249917	0.00208717	2.24126e-07	6.33991e-05	3.37958e-05	0.00174699	0.00659666	3.98792e-13	9.76996e-15	0	3.10862e-15	4.92228e-12	3.88943e-10	1.63582e-05	0.000240668	5.35175e-06	3.37972e-09	9.05158e-06	5.13119e-09	1.17538e-06	5.42723e-07	0	0	NA	0	0	0	0	0.0226336	0.000536527	4.13164e-05	4.32582e-06	2.95795e-05	0.000272008	0.000108975	5.68896e-11	1.01195e-11	1.02997e-09	4.04121e-14	9.38123e-10	8.08979e-09	1.70178e-08	0.00132594	3.84257e-05	1.86209e-06	2.03949e-06	2.60531e-06	1.56754e-05	1.3232e-05
NDVI_WW_222_15	-0.138072	-0.305896	-0.478598	-0.474006	-0.488993	-0.370226	-0.324407	-0.598365	-0.657213	-0.824404	-0.772652	-0.72146	-0.627738	-0.485428	0.350812	0.431168	0.577479	0.536237	0.648873	0.570702	0.585606	0.795508	0.889277	0.953666	1	0.939414	0.899377	0.854841	0.226644	0.353891	0.44091	0.507068	0.472999	0.435236	0.425109	0.544061	0.597277	0.603709	0.706132	0.653068	0.633874	0.596485	0.314002	0.407281	0.493558	0.53368	0.529047	0.505511	0.481297
	0.175159	0.00219025	6.20827e-07	8.21836e-07	3.24037e-07	0.000175238	0.00111859	7.68154e-11	1.98508e-13	0	0	0	4.59321e-12	4.05944e-07	0.000397771	9.3274e-06	4.81569e-10	1.26522e-08	5.00044e-13	8.50044e-10	2.39428e-10	0	0	0	NA	0	0	0	0.0248222	0.000350483	5.52388e-06	9.92623e-08	8.73452e-07	7.50972e-06	1.28171e-05	7.03823e-09	8.48028e-11	4.70044e-11	4.44089e-16	3.15303e-13	2.45493e-12	9.11122e-11	0.00164047	3.15357e-05	2.41869e-07	1.52758e-08	2.1407e-08	1.10203e-07	5.25469e-07
NDVI_WW_243_15	-0.125785	-0.285	-0.44319	-0.474513	-0.483485	-0.319475	-0.336779	-0.535262	-0.604663	-0.787583	-0.730474	-0.796138	-0.669474	-0.590146	0.275305	0.376041	0.529695	0.515416	0.638077	0.561871	0.598662	0.699395	0.782807	0.87092	0.939414	1	0.981263	0.942071	0.203992	0.335059	0.437856	0.485529	0.491337	0.497616	0.461217	0.462532	0.541421	0.569281	0.677633	0.680664	0.696818	0.65998	0.2604	0.360878	0.474171	0.513376	0.546193	0.551937	0.517284
	0.217152	0.00444958	4.87505e-06	7.96913e-07	4.58516e-07	0.00134345	0.00069692	1.35971e-08	4.30167e-11	0	0	0	4.84057e-14	1.60672e-10	0.00607612	0.000135689	2.04263e-08	5.61379e-08	1.58562e-12	1.74884e-09	7.47669e-11	1.11022e-15	0	0	0	NA	0	0	0.0439316	0.000745177	6.52124e-06	4.03393e-07	2.79005e-07	1.85842e-07	1.75723e-06	1.62749e-06	8.59302e-09	9.56038e-10	1.82077e-14	1.24345e-14	1.55431e-15	1.45217e-13	0.00960896	0.000261737	8.13646e-07	6.46165e-08	5.98295e-09	3.84092e-09	4.9313e-08
NDVI_WW_250_15	-0.115487	-0.267414	-0.414032	-0.465858	-0.454614	-0.286229	-0.321071	-0.494401	-0.55823	-0.745549	-0.6987	-0.798786	-0.686092	-0.627354	0.255262	0.359221	0.50113	0.516795	0.624154	0.558368	0.596457	0.67615	0.741813	0.822546	0.899377	0.981263	1	0.962401	0.237114	0.358516	0.442745	0.488172	0.518238	0.536454	0.472154	0.458743	0.535882	0.575443	0.670755	0.69027	0.722416	0.703739	0.269394	0.367553	0.470974	0.518828	0.566557	0.580007	0.528753
	0.25747	0.00776879	2.25592e-05	1.33841e-06	2.57086e-06	0.00427397	0.00126657	2.2905e-07	2.34035e-09	0	1.33227e-15	0	6.43929e-15	4.77463e-12	0.0111898	0.000280674	1.4752e-07	5.10174e-08	6.58096e-12	2.31492e-09	9.13365e-11	2.17604e-14	0	0	0	0	NA	0	0.0187322	0.000289103	4.99587e-06	3.41369e-07	4.61402e-08	1.24503e-08	9.19195e-07	2.02843e-06	1.2988e-08	5.71998e-10	4.15223e-14	3.77476e-15	0	6.66134e-16	0.00730889	0.000196789	9.86826e-07	4.42749e-08	1.19584e-09	3.88268e-10	2.18665e-08
NDVI_WW_258_15	-0.139053	-0.296953	-0.393647	-0.494539	-0.478476	-0.313768	-0.373096	-0.48755	-0.516295	-0.677137	-0.664669	-0.775431	-0.621002	-0.667092	0.273879	0.384985	0.477227	0.54057	0.625682	0.589591	0.63458	0.641058	0.705016	0.769732	0.854841	0.942071	0.962401	1	0.274142	0.355532	0.423592	0.477049	0.49656	0.526676	0.46881	0.410174	0.475581	0.508814	0.610518	0.6686	0.706619	0.72392	0.302146	0.365021	0.446659	0.523046	0.552944	0.586988	0.539398
	0.172085	0.00298531	6.07027e-05	2.27019e-07	6.25491e-07	0.00165438	0.000154547	3.55081e-07	5.28199e-08	1.93179e-14	8.4821e-14	0	8.99458e-12	6.39488e-14	0.00635536	9.06851e-05	6.75319e-07	9.16045e-09	5.64881e-12	1.68761e-10	2.28217e-12	1.15818e-12	4.44089e-16	0	0	0	0	NA	0.00630309	0.000327459	1.38649e-05	6.82743e-07	1.99102e-07	2.53922e-08	1.12326e-06	2.73431e-05	7.46788e-07	8.82178e-08	2.48048e-11	5.37348e-14	4.44089e-16	0	0.00249684	0.000219432	4.02394e-06	3.28963e-08	3.55045e-09	2.12182e-10	1.00008e-08
CHT_WL_201_15	-0.287204	-0.384226	-0.427612	-0.474143	-0.280371	-0.223246	-0.149258	-0.018681	-0.0714291	-0.19274	-0.0573538	-0.0844924	0.0360634	-0.0773115	0.519291	0.53902	0.504631	0.568082	0.425511	0.442323	0.417058	0.247734	0.262121	0.230124	0.226644	0.203992	0.237114	0.274142	1	0.784318	0.705023	0.613633	0.562603	0.522983	0.485975	0.552384	0.602393	0.548823	0.504663	0.459458	0.496983	0.454974	0.877598	0.780939	0.710564	0.658923	0.564682	0.54477	0.515597
	0.0041391	9.38848e-05	1.12482e-05	8.15014e-07	0.00517022	0.0271304	0.142417	0.855131	0.484594	0.0572472	0.574831	0.408135	0.72443	0.449255	4.28639e-08	1.02871e-08	1.16892e-07	1.05531e-09	1.25519e-05	5.11293e-06	1.9369e-05	0.0139154	0.00912511	0.0226336	0.0248222	0.0439316	0.0187322	0.00630309	NA	0	4.44089e-16	1.84213e-11	1.64865e-09	3.30438e-08	3.92213e-07	3.70937e-09	5.30942e-11	4.88902e-09	1.16642e-07	1.94624e-06	1.93688e-07	2.5187e-06	0	0	2.22045e-16	1.63647e-13	1.39323e-09	6.66925e-09	5.54378e-08
CHT_WL_208_13	-0.244425	-0.372378	-0.497528	-0.487793	-0.33617	-0.213618	-0.151384	-0.0773226	-0.15655	-0.273619	-0.136637	-0.20419	-0.120317	-0.130689	0.464225	0.567095	0.570554	0.612664	0.502534	0.463134	0.454213	0.293324	0.352267	0.343405	0.353891	0.335059	0.358516	0.355532	0.784318	1	0.834736	0.768802	0.715937	0.663781	0.578196	0.594784	0.647392	0.646282	0.622822	0.580303	0.606913	0.557336	0.725106	0.887386	0.798473	0.767065	0.706246	0.644198	0.595976
	0.0152852	0.000159501	1.86919e-07	3.49668e-07	0.00071366	0.0346847	0.136755	0.449189	0.123709	0.00640736	0.17973	0.0437228	0.237965	0.199609	1.47367e-06	1.14433e-09	8.6054e-10	2.02154e-11	1.34418e-07	1.57108e-06	2.63039e-06	0.00337581	0.000374742	0.000536527	0.000350483	0.000745177	0.000289103	0.000327459	0	NA	0	0	0	9.39249e-14	4.53129e-10	1.06215e-10	5.87308e-13	6.62137e-13	7.5131e-12	3.78579e-10	3.48601e-11	2.51256e-09	0	0	0	0	4.44089e-16	8.2867e-13	9.5399e-11
CHT_WL_215_10	-0.103059	-0.301621	-0.490227	-0.507591	-0.355227	-0.172929	-0.126432	-0.0355872	-0.119898	-0.353732	-0.162431	-0.265512	-0.0922374	-0.15632	0.351114	0.487469	0.628851	0.657818	0.6125	0.543829	0.539603	0.32368	0.408181	0.401728	0.44091	0.437856	0.442745	0.423592	0.705023	0.834736	1	0.842854	0.834528	0.779224	0.704028	0.630497	0.715547	0.74554	0.735884	0.715948	0.742347	0.660737	0.610113	0.746196	0.932376	0.825348	0.82905	0.763856	0.725447
	0.312577	0.00254275	2.9953e-07	9.58171e-08	0.000331627	0.0886059	0.214776	0.727926	0.239614	0.000352802	0.110046	0.00823402	0.366359	0.124268	0.000392892	3.56915e-07	4.10427e-12	1.85407e-13	2.05347e-11	7.16339e-09	9.8489e-09	0.00114941	3.01708e-05	4.13164e-05	5.52388e-06	6.52124e-06	4.99587e-06	1.38649e-05	4.44089e-16	0	NA	0	0	0	6.66134e-16	3.47189e-12	0	0	0	0	0	1.33227e-13	2.57767e-11	0	0	0	0	0	0
CHT_WL_222_15	-0.122875	-0.261931	-0.465668	-0.532503	-0.447122	-0.303781	-0.219367	-0.0870822	-0.167624	-0.406355	-0.266628	-0.330966	-0.166451	-0.137225	0.310964	0.414504	0.622123	0.707298	0.699138	0.661301	0.604532	0.352083	0.445264	0.445356	0.507068	0.485529	0.488172	0.477049	0.613633	0.768802	0.842854	1	0.820205	0.799125	0.662988	0.561221	0.652606	0.690265	0.725768	0.699987	0.732271	0.656085	0.54854	0.696524	0.831106	0.935185	0.832793	0.807925	0.70309
	0.228061	0.00917754	1.35354e-06	1.66502e-08	3.9215e-06	0.00235875	0.0299869	0.393864	0.0989837	3.29996e-05	0.00795819	0.000872536	0.101403	0.177848	0.0018299	2.2031e-05	8.05178e-12	4.44089e-16	1.33227e-15	1.24789e-13	4.35458e-11	0.000377585	4.34774e-06	4.32582e-06	9.92623e-08	4.03393e-07	3.41369e-07	6.82743e-07	1.84213e-11	0	0	NA	0	0	1.03029e-13	1.84281e-09	3.31735e-13	3.77476e-15	0	1.11022e-15	0	2.25153e-13	4.99708e-09	1.77636e-15	0	0	0	0	6.66134e-16
CHT_WL_243_15	-0.0680914	-0.28534	-0.450878	-0.556562	-0.457006	-0.320049	-0.244847	0.00693453	-0.127106	-0.400332	-0.259752	-0.36854	-0.156411	-0.221949	0.227794	0.396818	0.553338	0.679748	0.675058	0.631341	0.613441	0.271185	0.393622	0.408583	0.472999	0.491337	0.518238	0.49656	0.562603	0.715937	0.834528	0.820205	1	0.888988	0.810109	0.469126	0.616275	0.688356	0.738556	0.757914	0.786876	0.754987	0.45318	0.61392	0.78498	0.822511	0.981719	0.879979	0.834386
	0.505286	0.0044004	3.17747e-06	2.67156e-09	2.24197e-06	0.00131531	0.0151044	0.94597	0.212323	4.4188e-05	0.00979687	0.000188561	0.124046	0.0280585	0.0240796	5.22579e-05	3.44279e-09	1.42109e-14	2.4869e-14	3.18501e-12	1.87645e-11	0.00691394	6.07738e-05	2.95795e-05	8.73452e-07	2.79005e-07	4.61402e-08	1.99102e-07	1.64865e-09	0	0	0	NA	0	0	1.10229e-06	1.4277e-11	4.88498e-15	0	0	0	0	2.78947e-06	1.79203e-11	0	0	0	0	0
CHT_WL_250_15	-0.0728564	-0.220572	-0.392001	-0.553282	-0.470155	-0.304358	-0.265245	-0.0316985	-0.113994	-0.355664	-0.261002	-0.448531	-0.23443	-0.298385	0.144632	0.301035	0.485878	0.641945	0.632701	0.618451	0.593107	0.238759	0.33989	0.359966	0.435236	0.497616	0.536454	0.526676	0.522983	0.663781	0.779224	0.799125	0.888988	1	0.76113	0.429052	0.54489	0.621388	0.672621	0.733461	0.773057	0.735707	0.390472	0.539425	0.730375	0.799899	0.888371	0.961256	0.787853
	0.475885	0.0290735	6.55689e-05	3.45789e-09	1.03649e-06	0.00231168	0.00830149	0.756675	0.263716	0.000325664	0.0094371	3.62506e-06	0.0201556	0.00284269	0.155347	0.00259485	3.94618e-07	1.05405e-12	2.77045e-12	1.15525e-11	1.23459e-10	0.017903	0.000616837	0.000272008	7.50972e-06	1.85842e-07	1.24503e-08	2.53922e-08	3.30438e-08	9.39249e-14	0	0	0	NA	0	1.04296e-05	6.60851e-09	8.65841e-12	3.33067e-14	0	0	0	7.04166e-05	9.98031e-09	0	0	0	0	0
CHT_WL_258_15	-0.0167444	-0.199889	-0.347636	-0.411739	-0.325228	-0.248369	-0.168602	0.0265437	-0.181989	-0.38562	-0.197718	-0.364127	-0.218761	-0.270717	0.139994	0.292098	0.424709	0.506772	0.534842	0.549823	0.54685	0.279579	0.359377	0.380939	0.425109	0.461217	0.472154	0.46881	0.485975	0.578196	0.704028	0.662988	0.810109	0.76113	1	0.456848	0.559381	0.610205	0.610235	0.674162	0.669203	0.650208	0.363644	0.481475	0.634476	0.642584	0.786485	0.755206	0.973809
	0.87001	0.048453	0.000452639	2.52987e-05	0.00108464	0.0136652	0.0970017	0.795293	0.0728935	8.8091e-05	0.0509969	0.000227985	0.0304549	0.00701522	0.169172	0.00351775	1.30855e-05	1.01255e-07	1.40243e-08	4.5258e-09	5.68995e-09	0.0053033	0.000278844	0.000108975	1.28171e-05	1.75723e-06	9.19195e-07	1.12326e-06	3.92213e-07	4.53129e-10	6.66134e-16	1.03029e-13	0	0	NA	2.26238e-06	2.1353e-09	2.55529e-11	2.5481e-11	2.75335e-14	4.996e-14	4.32099e-13	0.000232736	5.197e-07	2.30704e-12	9.84768e-13	0	0	0
CHT_WW_201_15	-0.0407112	-0.190569	-0.293686	-0.242861	-0.123633	-0.113491	0.0102302	-0.256221	-0.279731	-0.43923	-0.20346	-0.230477	-0.216581	-0.154879	0.262653	0.344367	0.406062	0.357013	0.332989	0.303188	0.268918	0.651384	0.601709	0.601644	0.544061	0.462532	0.458743	0.410174	0.552384	0.594784	0.630497	0.561221	0.469126	0.429052	0.456848	1	0.828822	0.754925	0.741192	0.622116	0.61441	0.548273	0.458181	0.512762	0.571615	0.503466	0.452729	0.418949	0.448954
	0.690619	0.0601626	0.00333485	0.0159722	0.225183	0.265844	0.920362	0.0108786	0.00527759	6.05327e-06	0.0444975	0.0224209	0.0321911	0.127819	0.00897989	0.000516286	3.34763e-05	0.000307875	0.000807315	0.002408	0.00741718	3.79696e-13	5.65517e-11	5.68896e-11	7.03823e-09	1.62749e-06	2.02843e-06	2.73431e-05	3.70937e-09	1.06215e-10	3.47189e-12	1.84281e-09	1.10229e-06	1.04296e-05	2.26238e-06	NA	0	0	0	8.05711e-12	1.70965e-11	5.10064e-09	2.09535e-06	6.74005e-08	7.87986e-10	1.26338e-07	2.86172e-06	1.75949e-05	3.54021e-06
CHT_WW_208_13	-0.0468261	-0.210822	-0.421298	-0.336317	-0.236378	-0.183727	-0.0892344	-0.180819	-0.301572	-0.53426	-0.213174	-0.325061	-0.225472	-0.240071	0.334532	0.422791	0.525779	0.482591	0.483294	0.45093	0.437177	0.558602	0.602183	0.619804	0.597277	0.541421	0.535882	0.475581	0.602393	0.647392	0.715547	0.652606	0.616275	0.54489	0.559381	0.828822	1	0.888931	0.883849	0.746072	0.7335	0.666738	0.541373	0.621366	0.701271	0.627779	0.611045	0.556116	0.576658
	0.647054	0.0371841	1.56038e-05	0.000709598	0.0191136	0.0701542	0.382235	0.0747868	0.00254705	1.46379e-08	0.0350718	0.00109146	0.0255989	0.0172647	0.000760566	1.44504e-05	2.70789e-08	4.84843e-07	4.64021e-07	3.16814e-06	6.76487e-06	2.27208e-09	5.41325e-11	1.01195e-11	8.48028e-11	8.59302e-09	1.2988e-08	7.46788e-07	5.30942e-11	5.87308e-13	0	3.31735e-13	1.4277e-11	6.60851e-09	2.1353e-09	0	NA	0	0	0	0	6.66134e-14	8.62399e-09	8.67706e-12	8.88178e-16	4.57412e-12	2.3594e-11	2.76731e-09	5.16222e-10
CHT_WW_215_10	0.0680601	-0.129125	-0.33118	-0.288398	-0.21669	-0.145481	-0.0614245	-0.100655	-0.263165	-0.560342	-0.264784	-0.383374	-0.246263	-0.240414	0.158002	0.278553	0.458193	0.454789	0.484088	0.449398	0.431154	0.44848	0.558791	0.568377	0.603709	0.569281	0.575443	0.508814	0.548823	0.646282	0.74554	0.690265	0.688356	0.621388	0.610205	0.754925	0.888931	1	0.917305	0.844345	0.819385	0.755611	0.417336	0.549956	0.701574	0.632578	0.664795	0.605606	0.61206
	0.505482	0.20509	0.000865436	0.00397903	0.0321029	0.152912	0.547948	0.324057	0.0088422	1.97742e-09	0.00841874	9.75956e-05	0.0145107	0.0171013	0.12022	0.00548053	2.09388e-06	2.54544e-06	4.41571e-07	3.45321e-06	9.33437e-06	3.6354e-06	2.23828e-09	1.02997e-09	4.70044e-11	9.56038e-10	5.71998e-10	8.82178e-08	4.88902e-09	6.62137e-13	0	3.77476e-15	4.88498e-15	8.65841e-12	2.55529e-11	0	0	NA	0	0	0	0	1.90983e-05	4.47958e-09	8.88178e-16	2.80553e-12	8.34888e-14	3.9396e-11	2.14166e-11
CHT_WW_222_15	0.00540147	-0.195707	-0.405038	-0.410267	-0.304083	-0.225677	-0.140537	-0.186921	-0.291213	-0.577029	-0.375079	-0.446779	-0.294874	-0.267265	0.245958	0.355748	0.535874	0.553679	0.592485	0.555275	0.526635	0.521986	0.602486	0.671001	0.706132	0.677633	0.670755	0.610518	0.504663	0.622822	0.735884	0.725768	0.738556	0.672621	0.610235	0.741192	0.883849	0.917305	1	0.892831	0.867382	0.799007	0.432082	0.564846	0.715457	0.693275	0.735914	0.681912	0.63661
	0.957902	0.0534502	3.51914e-05	2.72169e-05	0.00233399	0.0254613	0.167508	0.0653349	0.00362351	5.00266e-10	0.000141598	3.99721e-06	0.00320368	0.00780439	0.0146368	0.000324527	1.29962e-08	3.3522e-09	1.30518e-10	2.95707e-09	2.54671e-08	3.5461e-08	5.26401e-11	4.04121e-14	4.44089e-16	1.82077e-14	4.15223e-14	2.48048e-11	1.16642e-07	7.5131e-12	0	0	0	3.33067e-14	2.5481e-11	0	0	0	NA	0	0	0	8.88648e-06	1.37482e-09	0	2.66454e-15	0	1.06581e-14	1.8483e-12
CHT_WW_243_15	0.00342838	-0.216024	-0.381719	-0.435132	-0.353728	-0.242725	-0.166245	-0.103387	-0.26236	-0.513837	-0.352963	-0.523461	-0.306451	-0.372567	0.19374	0.335016	0.54294	0.584206	0.634519	0.596227	0.566814	0.401438	0.527614	0.569511	0.653068	0.680664	0.69027	0.6686	0.459458	0.580303	0.715948	0.699987	0.757914	0.733461	0.674162	0.622116	0.746072	0.844345	0.892831	1	0.922564	0.867657	0.381175	0.520954	0.707837	0.689969	0.767245	0.745039	0.700462
	0.973273	0.0326479	0.000105204	7.55168e-06	0.00035286	0.0160332	0.101832	0.311029	0.00905965	6.26002e-08	0.000364171	3.19429e-08	0.0021479	0.00015818	0.0559444	0.000746421	7.66218e-09	2.70427e-10	2.29683e-12	9.32592e-11	1.17089e-09	4.18992e-05	2.37376e-08	9.38123e-10	3.15303e-13	1.24345e-14	3.77476e-15	5.37348e-14	1.94624e-06	3.78579e-10	0	1.11022e-15	0	0	2.75335e-14	8.05711e-12	0	0	0	NA	0	0	0.000107822	3.81389e-08	4.44089e-16	3.9968e-15	0	0	8.88178e-16
CHT_WW_250_15	-0.0321668	-0.260377	-0.428681	-0.500071	-0.395002	-0.255332	-0.206422	-0.111927	-0.263826	-0.515809	-0.372218	-0.549874	-0.334279	-0.416387	0.195555	0.378221	0.526076	0.607498	0.636444	0.593021	0.591971	0.386187	0.516636	0.542221	0.633874	0.696818	0.722416	0.706619	0.496983	0.606913	0.742347	0.732271	0.786876	0.773057	0.669203	0.61441	0.7335	0.819385	0.867382	0.922564	1	0.878409	0.398663	0.52345	0.724453	0.733171	0.802749	0.778326	0.716123
	0.753194	0.00961549	1.06349e-05	1.58193e-07	5.69496e-05	0.0111669	0.0414224	0.272529	0.0086672	5.46296e-08	0.000160625	4.50795e-09	0.000768069	2.00381e-05	0.0536406	0.000123127	2.65087e-08	3.29972e-11	1.88072e-12	1.24416e-10	1.3664e-10	8.58318e-05	5.15859e-08	8.08979e-09	2.45493e-12	1.55431e-15	0	4.44089e-16	1.93688e-07	3.48601e-11	0	0	0	0	4.996e-14	1.70965e-11	0	0	0	0	NA	0	4.78632e-05	3.19672e-08	0	0	0	0	0
CHT_WW_258_15	0.0249154	-0.224328	-0.348772	-0.390933	-0.333295	-0.21	-0.211097	-0.174318	-0.278591	-0.490783	-0.367862	-0.565323	-0.341222	-0.470847	0.204123	0.344987	0.495727	0.539883	0.585117	0.578733	0.586329	0.419609	0.52565	0.532205	0.596485	0.65998	0.703739	0.72392	0.454974	0.557336	0.660737	0.656085	0.754987	0.735707	0.650208	0.548273	0.666738	0.755611	0.799007	0.867657	0.878409	1	0.376233	0.499129	0.643141	0.651789	0.755607	0.747892	0.694852
	0.807601	0.0263762	0.000432265	6.89206e-05	0.000797827	0.0379471	0.036932	0.0860364	0.00547385	2.89077e-07	0.000194173	1.32253e-09	0.000585192	9.94356e-07	0.0437926	0.000503632	2.10192e-07	9.64431e-09	2.49853e-10	4.32873e-10	2.24791e-10	1.70128e-05	2.73293e-08	1.70178e-08	9.11122e-11	1.45217e-13	6.66134e-16	0	2.5187e-06	2.51256e-09	1.33227e-13	2.25153e-13	0	0	4.32099e-13	5.10064e-09	6.66134e-14	0	0	0	0	NA	0.000134537	1.68304e-07	9.27924e-13	3.63265e-13	0	0	2.22045e-15
LAI_WL_201_15	-0.537761	-0.588446	-0.606499	-0.603211	-0.410078	-0.362042	-0.255019	-0.139262	-0.20532	-0.223621	-0.131878	-0.118483	0.00485172	-0.084645	0.849566	0.790058	0.718022	0.695533	0.567886	0.56814	0.545253	0.34364	0.353211	0.319831	0.314002	0.2604	0.269394	0.302146	0.877598	0.725106	0.610113	0.54854	0.45318	0.390472	0.363644	0.458181	0.541373	0.417336	0.432082	0.381175	0.398663	0.376233	1	0.893858	0.724459	0.676794	0.510045	0.488002	0.439741
	1.1299e-08	1.86698e-10	3.62408e-11	4.92246e-11	2.74735e-05	0.000249151	0.01127	0.171434	0.0425447	0.026867	0.195513	0.245246	0.962184	0.407285	0	0	0	1.77636e-15	1.07242e-09	1.05023e-09	6.42824e-09	0.00053153	0.000360459	0.00132594	0.00164047	0.00960896	0.00730889	0.00249684	0	0	2.57767e-11	4.99708e-09	2.78947e-06	7.04166e-05	0.000232736	2.09535e-06	8.62399e-09	1.90983e-05	8.88648e-06	0.000107822	4.78632e-05	0.000134537	NA	0	0	1.9984e-14	8.11479e-08	3.45062e-07	5.88723e-06
LAI_WL_208_13	-0.409433	-0.544036	-0.640134	-0.570762	-0.421812	-0.308133	-0.234288	-0.162521	-0.26104	-0.304522	-0.189761	-0.217803	-0.123976	-0.131742	0.756964	0.766454	0.79373	0.720226	0.640823	0.598804	0.589601	0.362442	0.430964	0.403229	0.407281	0.360878	0.367553	0.365021	0.780939	0.887386	0.746196	0.696524	0.61392	0.539425	0.481475	0.512762	0.621366	0.549956	0.564846	0.520954	0.52345	0.499129	0.893858	1	0.847957	0.778028	0.655728	0.602286	0.535941
	2.83644e-05	7.05169e-09	1.27698e-12	8.45808e-10	1.51973e-05	0.00202393	0.0202332	0.109847	0.00942653	0.00229839	0.0612791	0.0312077	0.22389	0.195981	0	0	0	0	1.18727e-12	7.38047e-11	1.68608e-10	0.000244958	9.42915e-06	3.84257e-05	3.15357e-05	0.000261737	0.000196789	0.000219432	0	0	0	1.77636e-15	1.79203e-11	9.98031e-09	5.197e-07	6.74005e-08	8.67706e-12	4.47958e-09	1.37482e-09	3.81389e-08	3.19672e-08	1.68304e-07	0	NA	0	0	2.34479e-13	5.36202e-11	1.29318e-08
LAI_WL_215_13	-0.207894	-0.441686	-0.641149	-0.594672	-0.453327	-0.275989	-0.22223	-0.111106	-0.22387	-0.4197	-0.228315	-0.317951	-0.15241	-0.174166	0.539714	0.626502	0.821351	0.750687	0.737263	0.654199	0.648644	0.37278	0.487049	0.46022	0.493558	0.474171	0.470974	0.446659	0.710564	0.798473	0.932376	0.831106	0.78498	0.730375	0.634476	0.571615	0.701271	0.701574	0.715457	0.707837	0.724453	0.643141	0.724459	0.847957	1	0.874446	0.821466	0.770516	0.689382
	0.0399618	5.29439e-06	1.14708e-12	1.07296e-10	2.76625e-06	0.00594608	0.0278551	0.276086	0.0266934	1.69342e-05	0.0237495	0.00142084	0.134084	0.0863135	9.76749e-09	5.20206e-12	0	0	0	2.78e-13	5.12479e-13	0.000156711	3.66521e-07	1.86209e-06	2.41869e-07	8.13646e-07	9.86826e-07	4.02394e-06	2.22045e-16	0	0	0	0	0	2.30704e-12	7.87986e-10	8.88178e-16	8.88178e-16	0	4.44089e-16	0	9.27924e-13	0	0	NA	0	0	0	4.21885e-15
LAI_WL_222_15	-0.300616	-0.456536	-0.593025	-0.73937	-0.607082	-0.471292	-0.340912	-0.116064	-0.209917	-0.41157	-0.329844	-0.40502	-0.167478	-0.214877	0.498654	0.589871	0.732303	0.887155	0.815245	0.793204	0.730137	0.35802	0.461002	0.458649	0.53368	0.513376	0.518828	0.523046	0.658923	0.767065	0.825348	0.935185	0.822511	0.799899	0.642584	0.503466	0.627779	0.632578	0.693275	0.689969	0.733171	0.651789	0.676794	0.778028	0.874446	1	0.875915	0.86612	0.725023
	0.00263272	2.30319e-06	1.24367e-10	0	3.43128e-11	9.68129e-07	0.000592427	0.255086	0.0380249	2.55122e-05	0.000910764	3.5223e-05	0.0992833	0.0336063	1.73632e-07	1.64633e-10	0	0	0	0	0	0.000295181	1.77934e-06	2.03949e-06	1.52758e-08	6.46165e-08	4.42749e-08	3.28963e-08	1.63647e-13	0	0	0	0	0	9.84768e-13	1.26338e-07	4.57412e-12	2.80553e-12	2.66454e-15	3.9968e-15	0	3.63265e-13	1.9984e-14	0	0	NA	0	0	0
LAI_WL_243_15	-0.152653	-0.376216	-0.543579	-0.661066	-0.575018	-0.414747	-0.34962	-0.038436	-0.182894	-0.440862	-0.318881	-0.439219	-0.199435	-0.278651	0.323909	0.48683	0.64292	0.773335	0.787879	0.737774	0.724079	0.306504	0.444252	0.454381	0.529047	0.546193	0.566557	0.552944	0.564682	0.706246	0.82905	0.832793	0.981719	0.888371	0.786485	0.452729	0.611045	0.664795	0.735914	0.767245	0.802749	0.755607	0.510045	0.655728	0.821466	0.875915	1	0.91965	0.843989
	0.133458	0.000134638	7.30051e-09	1.28342e-13	5.92847e-10	2.17642e-05	0.000417599	0.7071	0.0714559	5.53828e-06	0.00137313	6.05677e-06	0.0489756	0.0054633	0.0011396	3.71639e-07	9.49907e-13	0	0	0	0	0.0021439	4.59792e-06	2.60531e-06	2.1407e-08	5.98295e-09	1.19584e-09	3.55045e-09	1.39323e-09	4.44089e-16	0	0	0	0	0	2.86172e-06	2.3594e-11	8.34888e-14	0	0	0	0	8.11479e-08	2.34479e-13	0	0	NA	0	0
LAI_WL_250_15	-0.17037	-0.32853	-0.489858	-0.67292	-0.60707	-0.468377	-0.395241	-0.0611164	-0.176685	-0.409268	-0.319913	-0.506565	-0.245165	-0.338984	0.28869	0.420919	0.604392	0.772622	0.785003	0.800922	0.756856	0.282722	0.404557	0.421209	0.505511	0.551937	0.580007	0.586988	0.54477	0.644198	0.763856	0.807925	0.879979	0.961256	0.755206	0.418949	0.556116	0.605606	0.681912	0.745039	0.778326	0.747892	0.488002	0.602286	0.770516	0.86612	0.91965	1	0.82528
	0.0934992	0.000957476	3.06665e-07	3.19744e-14	3.43523e-11	1.15262e-06	5.63092e-05	0.549962	0.0817947	2.85958e-05	0.00132195	1.02678e-07	0.0149689	0.000639236	0.0039408	1.59106e-05	4.41167e-11	0	0	0	0	0.00479222	3.60267e-05	1.56754e-05	1.10203e-07	3.84092e-09	3.88268e-10	2.12182e-10	6.66925e-09	8.2867e-13	0	0	0	0	0	1.75949e-05	2.76731e-09	3.9396e-11	1.06581e-14	0	0	0	3.45062e-07	5.36202e-11	0	0	0	NA	0
LAI_WL_258_15	-0.101763	-0.305308	-0.458783	-0.542213	-0.456822	-0.35716	-0.305965	-0.00477294	-0.228248	-0.440251	-0.259676	-0.449678	-0.255406	-0.347467	0.240512	0.399902	0.518663	0.624298	0.665126	0.682961	0.690849	0.308162	0.417401	0.424495	0.481297	0.517284	0.528753	0.539398	0.515597	0.595976	0.725447	0.70309	0.834386	0.787853	0.973809	0.448954	0.576658	0.61206	0.63661	0.700462	0.716123	0.694852	0.439741	0.535941	0.689382	0.725023	0.843989	0.82528	1
	0.318733	0.00223594	2.02377e-06	8.09496e-09	2.26577e-06	0.000305994	0.00218492	0.962797	0.0237915	5.72622e-06	0.00981912	3.39932e-06	0.0111426	0.000455736	0.0170549	4.51086e-05	4.47896e-08	6.48681e-12	8.03801e-14	9.32587e-15	3.55271e-15	0.0020219	1.90355e-05	1.3232e-05	5.25469e-07	4.9313e-08	2.18665e-08	1.00008e-08	5.54378e-08	9.5399e-11	0	6.66134e-16	0	0	0	3.54021e-06	5.16222e-10	2.14166e-11	1.8483e-12	8.88178e-16	0	2.22045e-15	5.88723e-06	1.29318e-08	4.21885e-15	0	0	0	NA
LAI_WW_201_15	-0.0972043	-0.249632	-0.383331	-0.299758	-0.203124	-0.180419	-0.0812857	-0.475312	-0.423704	-0.575293	-0.335731	-0.337134	-0.335922	-0.268768	0.349207	0.416262	0.473132	0.375745	0.386881	0.33601	0.322111	0.867709	0.764667	0.78321	0.698885	0.613484	0.601272	0.55017	0.469038	0.514333	0.552654	0.512452	0.424238	0.382695	0.415493	0.931252	0.803885	0.689069	0.719407	0.580672	0.570372	0.54042	0.451769	0.49527	0.537266	0.478537	0.42803	0.393777	0.421742
	0.341004	0.0131786	9.77894e-05	0.0027117	0.0448579	0.0754439	0.426218	7.59116e-07	1.37849e-05	5.79256e-10	0.000725976	0.000687333	0.000720599	0.00745171	0.000424681	2.01647e-05	8.66474e-07	0.000137481	8.31359e-05	0.000718134	0.00121864	0	0	0	1.33227e-15	1.86875e-11	5.88731e-11	4.40596e-09	1.10811e-06	6.04964e-08	3.63193e-09	6.88493e-08	1.3409e-05	0.000100652	2.09623e-05	0	0	4.44089e-15	0	3.66775e-10	8.73653e-10	9.26361e-09	3.02167e-06	2.16523e-07	1.17224e-08	6.23169e-07	1.10045e-05	6.0332e-05	1.52524e-05
LAI_WW_208_13	-0.0782488	-0.258166	-0.46681	-0.364591	-0.276704	-0.213086	-0.125833	-0.436604	-0.465708	-0.662259	-0.390422	-0.436344	-0.386337	-0.321353	0.377197	0.465042	0.560605	0.472795	0.509449	0.452914	0.4466	0.793102	0.788104	0.822832	0.777638	0.703352	0.690512	0.630797	0.516698	0.575584	0.638755	0.609587	0.561397	0.499361	0.521421	0.840007	0.930612	0.826415	0.868586	0.721069	0.708036	0.665551	0.504939	0.5835	0.652465	0.590056	0.57081	0.521761	0.541156
	0.44376	0.0102705	1.26514e-06	0.00022351	0.00581288	0.035149	0.216973	6.97735e-06	1.35033e-06	1.1191e-13	7.05787e-05	7.07565e-06	8.52417e-05	0.00125338	0.000128883	1.40451e-06	1.9362e-09	8.84285e-07	8.44961e-08	2.83186e-06	4.03725e-06	0	0	0	0	6.66134e-16	3.55271e-15	3.36708e-12	5.13643e-08	5.65214e-10	1.4766e-12	2.70952e-11	1.8168e-09	1.65761e-07	3.69025e-08	0	0	0	0	0	4.44089e-16	7.63833e-14	1.14508e-07	2.87487e-10	3.37064e-13	1.61967e-10	8.42449e-10	3.60297e-08	8.76598e-09
LAI_WW_215_13	0.0429697	-0.165624	-0.374012	-0.308409	-0.225548	-0.161512	-0.0583716	-0.295168	-0.400783	-0.660361	-0.395761	-0.453354	-0.351229	-0.281419	0.220568	0.335796	0.497688	0.446564	0.497855	0.449675	0.429556	0.632666	0.697936	0.74745	0.752481	0.7001	0.691051	0.619612	0.489344	0.59055	0.686999	0.654543	0.63454	0.573751	0.573768	0.797995	0.897197	0.949461	0.941027	0.830971	0.811538	0.747923	0.409579	0.535603	0.668125	0.603155	0.623418	0.571217	0.578547
	0.674401	0.103137	0.000148433	0.00200423	0.0255477	0.112101	0.568052	0.00317198	4.32402e-05	1.39e-13	5.49422e-05	2.76209e-06	0.000391042	0.00499848	0.0290766	0.000724144	1.84967e-07	4.04526e-06	1.82966e-07	3.39987e-06	1.01564e-05	2.78044e-12	1.33227e-15	0	0	8.88178e-16	3.55271e-15	1.03118e-11	3.16862e-07	1.55022e-10	5.77316e-15	2.67564e-13	2.29172e-12	6.59334e-10	6.5842e-10	0	0	0	0	0	0	0	2.81601e-05	1.3259e-08	5.66214e-14	4.94813e-11	7.081e-12	8.14487e-10	4.39775e-10
LAI_WW_222_15	-0.0312586	-0.239632	-0.445222	-0.448013	-0.359415	-0.266067	-0.18069	-0.322477	-0.40989	-0.670549	-0.49822	-0.547033	-0.400142	-0.346959	0.291185	0.400733	0.572603	0.574299	0.632705	0.581655	0.562886	0.637806	0.714652	0.787458	0.821552	0.783881	0.770037	0.710596	0.456799	0.579914	0.695324	0.702338	0.70151	0.64317	0.585676	0.740183	0.861914	0.879183	0.98055	0.875926	0.856226	0.795003	0.425596	0.551475	0.693256	0.685909	0.715568	0.668837	0.622536
	0.759949	0.0174763	4.35805e-06	3.73143e-06	0.000278399	0.00809581	0.0749977	0.00120212	2.77306e-05	4.26326e-14	1.78646e-07	5.61034e-09	4.45928e-05	0.000465201	0.00362691	4.33441e-05	7.2576e-10	6.29714e-10	2.76912e-12	3.37105e-10	1.61143e-09	1.63114e-12	0	0	0	0	0	2.22045e-16	2.26881e-06	3.91378e-10	1.9984e-15	8.88178e-16	8.88178e-16	9.25038e-13	2.37971e-10	0	0	0	0	0	0	0	1.24964e-05	3.98149e-09	2.66454e-15	6.66134e-15	0	5.19584e-14	7.72848e-12
LAI_WW_243_15	-0.0232999	-0.248369	-0.417674	-0.469777	-0.397066	-0.265813	-0.207193	-0.181625	-0.34108	-0.584925	-0.432213	-0.604006	-0.384284	-0.438261	0.217631	0.363238	0.566762	0.603256	0.667764	0.620148	0.603195	0.463713	0.594283	0.641366	0.724343	0.76316	0.769631	0.744332	0.438375	0.565515	0.704341	0.697553	0.750458	0.731727	0.665746	0.622466	0.74724	0.832879	0.896807	0.991104	0.933905	0.875848	0.379613	0.518973	0.704404	0.698011	0.770912	0.752985	0.702593
	0.819858	0.0136649	1.87736e-05	1.06023e-06	5.16459e-05	0.00815892	0.0406525	0.0734789	0.000588495	2.54042e-10	8.82447e-06	4.57274e-11	9.36342e-05	6.37991e-06	0.0313452	0.000236798	1.17595e-09	4.90199e-11	5.90639e-14	9.78329e-12	4.92988e-11	1.51868e-06	1.11114e-10	1.12088e-12	0	0	0	0	6.34069e-06	1.30195e-09	4.44089e-16	1.33227e-15	0	0	7.4829e-14	7.78266e-12	0	0	0	0	0	0	0.00011568	4.38281e-08	4.44089e-16	1.33227e-15	0	0	8.88178e-16
LAI_WW_250_15	-0.0523952	-0.279306	-0.446363	-0.518915	-0.424551	-0.269876	-0.238735	-0.199209	-0.340494	-0.585149	-0.453628	-0.629308	-0.421581	-0.486849	0.214998	0.393373	0.539725	0.614668	0.659858	0.610035	0.618709	0.463611	0.58541	0.62362	0.712245	0.784758	0.811187	0.79143	0.461541	0.577611	0.709568	0.708441	0.763391	0.756476	0.650307	0.610284	0.725169	0.797391	0.863847	0.911434	0.988896	0.881115	0.386282	0.509498	0.700856	0.720208	0.788892	0.771791	0.704476
	0.608383	0.00535004	4.0908e-06	4.40083e-08	1.31936e-05	0.00720075	0.0179149	0.0492379	0.000602297	2.4915e-10	2.7194e-06	3.9182e-12	1.53788e-05	3.71188e-07	0.0335041	6.14878e-05	9.75926e-09	1.6676e-11	1.46994e-13	2.59694e-11	1.12648e-11	1.52782e-06	2.43559e-10	6.94023e-12	2.22045e-16	0	0	0	1.72444e-06	4.7621e-10	4.44089e-16	4.44089e-16	0	0	4.27214e-13	2.53619e-11	0	0	0	0	0	0	8.54555e-05	8.42176e-08	8.88178e-16	0	0	0	4.44089e-16
LAI_WW_258_15	-0.0148312	-0.261909	-0.387842	-0.443128	-0.391781	-0.25015	-0.270378	-0.237467	-0.342167	-0.554429	-0.444773	-0.638016	-0.409413	-0.536858	0.226656	0.373253	0.519026	0.57285	0.627444	0.615903	0.632452	0.468336	0.584525	0.594818	0.666445	0.735788	0.774858	0.803214	0.440622	0.543669	0.648142	0.656945	0.74214	0.729784	0.641787	0.539675	0.655737	0.737352	0.79496	0.865019	0.889009	0.990032	0.378871	0.496156	0.640917	0.666809	0.757293	0.756735	0.699785
	0.884754	0.0091837	7.95391e-05	4.89162e-06	6.62472e-05	0.0129836	0.00708964	0.0185511	0.000563651	3.16055e-09	4.46751e-06	1.59561e-12	2.83913e-05	1.2083e-08	0.0248139	0.000153482	4.36673e-08	7.10958e-10	4.73177e-12	1.48004e-11	2.84217e-12	1.15548e-06	2.63033e-10	1.05895e-10	6.88338e-14	0	0	0	5.61142e-06	7.25093e-09	5.41345e-13	2.04503e-13	0	0	1.07203e-12	9.79568e-09	2.34035e-13	0	0	0	0	0	0.000119593	2.04402e-07	1.1755e-12	6.61693e-14	0	0	1.11022e-15
[truncated: 7 more columns]

## Sheet: Year 2010 day 182
K	# pairwise comparisons	<0.05	<0.01	<0.001
13	78	0.000641026	0.000128205	1.28205e-05
	ABA_CONC_WL	ABA_CONC_WW	D13C_WL	D13C_WW	SUGAR_CONC_WL	SUGAR_CONC_WW	ELO_WL	ELO_WW	MIC_WL	MIC_WW	STR_WL	STR_WW	UI_WL	UI_WW	UHM_WL	UHM_WW	BOLL_SIZE_WL	BOLL_SIZE_WW	LINT_YIELD_WL	LINT_YIELD_WW	SEED_PER_BOLL_WL	SEED_PER_BOLL_WW
NDVI_WL_182_7	0.0516984	-0.109434	0.174271	0.152186	-0.0321577	-0.20353	-0.152747	-0.113819	0.107459	0.130353	0.0285829	0.0310666	-0.0117452	0.109454	0.045582	-0.00763423	0.23883	0.232867	0.239088	0.357199	0.307909	0.253712
	0.624544	0.301789	0.0966262	0.147558	0.760894	0.0516646	0.146055	0.280006	0.307932	0.21553	0.786803	0.768776	0.911522	0.298985	0.666139	0.942423	0.0226136	0.0254933	0.0232379	0.000509392	0.00298619	0.0146742
NDVI_WL_182_9	0.124016	-0.00280863	0.121043	0.156644	-0.0229118	-0.22098	-0.194347	-0.139555	0.130613	0.132689	0.0204106	0.0373643	-0.0136811	0.0504871	0.0909258	0.0312229	0.284383	0.278475	0.265684	0.417737	0.36491	0.34723
	0.236265	0.978802	0.247779	0.133752	0.827434	0.0332854	0.0619419	0.182153	0.212067	0.20483	0.846026	0.722156	0.896442	0.630799	0.386055	0.766388	0.00600737	0.00687418	0.010917	3.42632e-05	0.000348367	0.000649571
NDVI_WW_182_7	0.152319	-0.021749	0.133549	0.0838126	-0.127545	-0.165827	-0.142977	-0.10072	0.170411	0.116775	0.0226431	0.149742	0.0974948	0.166495	0.0648923	0.0127577	0.146514	0.172515	0.408642	0.492123	0.103152	0.149495
	0.144961	0.836962	0.201882	0.424444	0.223091	0.112158	0.17156	0.336744	0.102442	0.264968	0.829427	0.151966	0.352523	0.1107	0.536584	0.903397	0.163429	0.0982088	5.78648e-05	6.28323e-07	0.327836	0.152652
NDVI_WW_182_9	0.133372	0.00387633	0.0654681	0.102015	-0.0947199	-0.171936	-0.163388	-0.129848	0.171822	0.106112	-0.013386	0.136335	-0.000298565	0.0991962	0.0882015	0.0515637	0.133814	0.150893	0.43067	0.503336	0.17746	0.22112
	0.202485	0.970746	0.532968	0.330536	0.36646	0.0993596	0.117612	0.214777	0.0995873	0.311381	0.898664	0.192549	0.997734	0.344143	0.400505	0.623523	0.203486	0.148807	2.03309e-05	3.156e-07	0.0905848	0.0331709
PLHT_WL_208	0.12527	-0.131881	-0.00608783	0.175538	-0.0447102	-0.067162	0.0802028	0.0875761	0.201081	0.136991	-0.0117754	-0.0641286	-0.19877	-0.0239057	-0.143161	-0.132657	0.00422477	0.00950704	0.241322	0.271718	0.0721761	0.115924
	0.219055	0.19786	0.952559	0.0838277	0.662004	0.511128	0.432426	0.391177	0.047101	0.178595	0.908382	0.530435	0.0497513	0.815256	0.159638	0.192865	0.96724	0.925975	0.0178551	0.00709665	0.482334	0.255663
PLHT_WW_208	0.116452	0.0256604	-0.109244	0.0724717	0.0808077	0.0118674	0.00830039	0.0127117	0.122126	0.0362162	-0.0547235	-0.0628832	-0.217057	-0.107971	-0.0324129	-0.063337	-0.0256758	-0.0692508	0.0893355	0.0638803	0.00947395	0.0198379
	0.253489	0.802981	0.284261	0.478224	0.428952	0.90767	0.935349	0.901133	0.230931	0.72331	0.592521	0.538467	0.0318054	0.289946	0.751367	0.535533	0.802866	0.498047	0.386725	0.534187	0.926619	0.846266

## Sheet: Year 2010 day 217
K	# pairwise comparisons	<0.05	<0.01	<0.001
14	91	0.000549451	0.00010989	1.0989e-05
	ABA_CONC_WL	ABA_CONC_WW	D13C_WL	D13C_WW	SUGAR_CONC_WL	SUGAR_CONC_WW	ELO_WL	ELO_WW	MIC_WL	MIC_WW	STR_WL	STR_WW	UI_WL	UI_WW	UHM_WL	UHM_WW	BOLL_SIZE_WL	BOLL_SIZE_WW	LINT_YIELD_WL	LINT_YIELD_WW	SEED_PER_BOLL_WL	SEED_PER_BOLL_WW
CT_WL_217_7	-0.117882	0.185789	-0.107667	-0.195893	0.0669048	0.128845	-0.0400935	-0.0130266	-0.293024	-0.199011	-0.0284306	-0.0345282	0.000341131	-0.0354255	0.0576026	0.113154	-0.184625	-0.132753	-0.44945	-0.341944	-0.221374	-0.254018
	0.250156	0.0699371	0.293852	0.0544816	0.514967	0.208472	0.696601	0.899226	0.00358247	0.0506758	0.782214	0.737055	0.997354	0.730481	0.575186	0.269794	0.0717392	0.194886	4.90166e-06	0.000649958	0.0301915	0.01205
CT_WL_217_13	-0.225973	0.233672	0.0840917	-0.0143273	0.0627514	0.0959274	-0.0802319	-0.0704561	-0.309235	-0.159352	-0.0182914	-0.00699576	0.165109	0.150335	0.179336	0.23519	-0.138772	-0.0384949	-0.487573	-0.282966	-0.270378	-0.279216
	0.0260413	0.0219437	0.41283	0.889225	0.541451	0.34995	0.434679	0.492858	0.00205585	0.11898	0.858858	0.945779	0.106058	0.141615	0.0788101	0.0203975	0.177528	0.70814	5.40751e-07	0.005214	0.00771572	0.00561211
CT_WW_217_7	-0.0844895	0.109846	-0.100949	-0.15198	-0.201958	0.142647	0.0327056	0.0283893	-0.0454271	-0.069041	0.0224061	0.0902181	0.087349	0.0488737	0.0144781	0.0657277	-0.0289472	-0.0938689	-0.176533	-0.24173	-0.215534	-0.3182
	0.408151	0.284136	0.322636	0.135199	0.0461274	0.161157	0.749195	0.781404	0.656924	0.499353	0.826657	0.376989	0.392411	0.63272	0.88748	0.520212	0.778358	0.357905	0.0853331	0.0170611	0.0339866	0.00140792
CT_WW_217_13	-0.109606	0.266819	-0.0688181	0.0121623	-0.0879684	0.166141	-0.011941	-0.0131874	-0.152143	-0.0739426	-0.075072	-0.0743389	0.0619167	-0.020165	0.00512785	0.0126103	-0.0684359	-0.072146	-0.324353	-0.335687	-0.242993	-0.313136
	0.282658	0.00824488	0.500742	0.905386	0.389051	0.10205	0.9071	0.897453	0.134776	0.469315	0.462536	0.46693	0.54474	0.843763	0.960033	0.901918	0.505373	0.48021	0.00126414	0.000775567	0.0164742	0.00169254
NDVI_WL_217_7	0.0415187	-0.235278	0.0917137	0.105125	-0.0184015	-0.225723	0.139531	0.0846996	0.196842	0.123549	0.0766113	0.0363283	-0.049966	0.0270372	-0.0993008	-0.123845	-0.0187699	-0.0390601	0.388726	0.292472	0.0770234	0.143194
	0.684805	0.0203489	0.369098	0.302921	0.857275	0.0254303	0.1706	0.406982	0.0520537	0.225501	0.453384	0.722489	0.625127	0.791573	0.330642	0.224384	0.855204	0.702565	9.08097e-05	0.00364883	0.453331	0.159539
NDVI_WL_217_13	0.131864	-0.219816	0.0383391	0.0993935	-0.0460206	-0.194599	0.149975	0.120796	0.25486	0.154096	0.0308229	-0.00905264	-0.138166	-0.0697652	-0.160811	-0.172516	-0.0220397	-0.072623	0.447005	0.308743	0.105194	0.152023
	0.195562	0.03051	0.707805	0.330188	0.65273	0.0548433	0.140487	0.23609	0.0113224	0.129781	0.763195	0.929504	0.174864	0.494852	0.113687	0.0893822	0.830331	0.477304	4.98111e-06	0.00209173	0.305148	0.135086
NDVI_WW_217_7	0.00574327	-0.0714672	-0.0996132	-0.122368	0.0854147	-0.0360884	0.0649493	0.0890414	0.0955629	0.116577	0.0417354	0.120798	0.0949269	0.131426	0.00978819	0.0732256	-0.00927928	0.0743336	0.248294	0.233986	0.0849531	0.139009
	0.955241	0.486657	0.329115	0.23	0.403018	0.724247	0.525176	0.383269	0.349257	0.252978	0.683247	0.236082	0.352489	0.197063	0.923793	0.473647	0.928122	0.466962	0.0147186	0.0210694	0.408043	0.172223
NDVI_WW_217_13	0.0231628	-0.0717564	-0.140492	-0.143338	0.0532362	-0.0347555	0.0786198	0.103863	0.124438	0.160577	0.0373545	0.0766169	0.0691799	0.106937	-0.0169037	0.0446294	-0.0300996	0.0686713	0.285896	0.277435	0.0924902	0.174075
	0.8209	0.484891	0.167646	0.159117	0.602632	0.734045	0.441595	0.308794	0.222156	0.114222	0.714982	0.453351	0.498488	0.294618	0.868784	0.662577	0.769775	0.501658	0.00474734	0.00593733	0.367563	0.0864817
PLHT_WL_218	0.121199	-0.162098	-0.00436584	0.104524	0.0338149	-0.0271013	0.20884	0.161104	0.235397	0.159543	0.00426151	-0.0845624	-0.168348	-0.0805664	-0.182636	-0.2083	-0.0563347	-0.103278	0.207826	0.140838	-0.053712	0.00730199
	0.234519	0.112672	0.965968	0.305707	0.740984	0.79109	0.0390462	0.113021	0.0196323	0.116601	0.966781	0.407745	0.0975138	0.430336	0.0718638	0.0395666	0.58364	0.311543	0.0421703	0.168827	0.601308	0.943112
PLHT_WW_218	0.0725671	-0.0667047	-0.0664312	0.0984808	0.170059	-0.0724361	0.0212043	0.0131618	0.0235829	0.0213835	0.00249908	-0.0146119	-0.172238	0.039333	-0.0180495	0.0132647	-0.00652441	0.0253014	0.0100818	0.0900285	0.0397041	0.109292
	0.477644	0.516227	0.515746	0.33467	0.0941086	0.478441	0.835821	0.897651	0.817707	0.834453	0.980516	0.886447	0.089906	0.700586	0.859978	0.896856	0.949428	0.804678	0.922337	0.380505	0.699406	0.284051

## Sheet: Year 2010 day 224
K	# pairwise comparisons	<0.05	<0.01	<0.001
14	91	0.000549451	0.00010989	1.0989e-05
	ABA_CONC_WL	ABA_CONC_WW	D13C_WL	D13C_WW	SUGAR_CONC_WL	SUGAR_CONC_WW	ELO_WL	ELO_WW	MIC_WL	MIC_WW	STR_WL	STR_WW	UI_WL	UI_WW	UHM_WL	UHM_WW	BOLL_SIZE_WL	BOLL_SIZE_WW	LINT_YIELD_WL	LINT_YIELD_WW	SEED_PER_BOLL_WL	SEED_PER_BOLL_WW
CT_WL_224_7	0.0391881	0.0651624	0.0539789	0.00129192	0.145655	-0.00570213	0.0293694	0.115368	-0.209139	-0.0442138	-0.106877	-0.0918694	-0.135055	-0.0146794	-0.119158	-0.0405675	-0.137787	-0.0781056	-0.333199	-0.217549	-0.152375	-0.220585
	0.704629	0.530408	0.601437	0.990033	0.156778	0.956029	0.776371	0.263008	0.0408578	0.668841	0.300001	0.373344	0.189539	0.887118	0.247542	0.694738	0.183003	0.449405	0.00103232	0.0341947	0.140446	0.0307996
CT_WL_224_10	-0.160938	0.251538	0.0596253	0.021454	0.0798147	0.0177913	-0.0527622	-0.0247303	-0.28038	-0.124302	-0.0140193	-0.0540959	0.0678878	0.136863	0.106374	0.193196	-0.0355976	0.0151539	-0.433352	-0.221114	-0.188678	-0.238109
	0.117247	0.0139363	0.563894	0.835638	0.439515	0.8634	0.609669	0.810975	0.0056593	0.227573	0.892163	0.600647	0.511048	0.183626	0.302292	0.0593034	0.731992	0.883494	1.284e-05	0.0312913	0.0670783	0.0194847
CT_WL_224_13	-0.198712	0.257768	0.123221	0.0661389	0.027138	0.0229545	-0.141893	-0.128866	-0.273518	-0.103024	0.0564463	0.00230163	0.133585	0.18547	0.174059	0.252242	0.0773624	0.159781	-0.427656	-0.106891	-0.073981	-0.116799
	0.0510309	0.0112281	0.229192	0.5198	0.791886	0.8234	0.165628	0.2084	0.00671185	0.315287	0.582894	0.982149	0.192077	0.0689416	0.0881755	0.0126837	0.453744	0.117978	1.54173e-05	0.299939	0.473776	0.254566
CT_WW_224_7	0.0339223	0.31646	-0.218617	-0.0354733	-0.0422078	-0.00802554	0.115421	0.163674	-0.085248	-0.119377	-0.142338	-0.0210764	-0.169264	-0.0563688	-0.00425336	0.0303842	-0.0512954	-0.0823436	-0.0169029	-0.0845174	-0.10077	-0.11707
	0.740191	0.00158884	0.0305672	0.728763	0.679857	0.937486	0.257744	0.107315	0.40394	0.241678	0.162076	0.836798	0.0956791	0.581427	0.966845	0.766468	0.617793	0.420202	0.87016	0.410461	0.32605	0.250962
CT_WW_224_10	-0.138229	0.328991	-0.208266	-0.161803	-0.133711	0.0785762	-0.144058	-0.0886586	-0.193775	-0.145722	0.00112799	-0.0354295	-0.0577079	-0.0845833	0.0404249	0.0343434	-0.126745	-0.140236	-0.346532	-0.312785	-0.276124	-0.346277
	0.174664	0.00100089	0.0395994	0.111447	0.18932	0.441849	0.157011	0.385326	0.0558984	0.152225	0.991205	0.729085	0.572469	0.407629	0.692685	0.737083	0.216047	0.168428	0.000542894	0.00181281	0.00618718	0.00047817
CT_WW_224_13	-0.064871	0.351242	-0.050722	0.0371987	-0.0539411	0.0923331	-0.107107	-0.0772927	-0.132861	-0.141749	-0.121389	-0.0613452	-0.0817825	-0.121696	0.053428	0.0565144	0.0259078	-0.0150632	-0.0685543	-0.0803	-0.0425974	-0.127646
	0.525677	0.000419375	0.619895	0.71612	0.597831	0.365859	0.293846	0.449365	0.192173	0.163839	0.23378	0.548466	0.423386	0.232589	0.601324	0.58045	0.801121	0.882964	0.506898	0.434288	0.678665	0.210369
NDVI_WL_224_7	0.0299029	-0.282478	0.00557804	0.0631417	-0.00705705	-0.142827	0.126236	0.0748344	0.251163	0.124664	0.0406385	0.0303599	-0.0788101	-0.0130915	-0.123046	-0.131791	-0.0445488	-0.0723658	0.41461	0.250597	0.081092	0.153685
	0.770064	0.00505739	0.956527	0.536794	0.945017	0.160624	0.215492	0.463958	0.0126095	0.22131	0.691144	0.766649	0.440487	0.898195	0.227411	0.195814	0.66481	0.478869	2.67192e-05	0.0132961	0.429755	0.13082
NDVI_WL_224_10	0.105237	-0.293958	-0.0279929	0.050259	0.00844762	-0.118082	0.132764	0.0875755	0.280213	0.144672	0.0349936	0.0228869	-0.0870299	-0.0438504	-0.147452	-0.169935	-0.0819637	-0.121167	0.43463	0.242803	0.0694576	0.155881
	0.302402	0.00347259	0.784382	0.623097	0.934205	0.246858	0.192503	0.39118	0.00519647	0.155233	0.732292	0.822998	0.39415	0.668117	0.147364	0.0943507	0.424796	0.234641	9.6575e-06	0.0165612	0.499024	0.125343
NDVI_WL_224_13	0.191859	-0.216755	-0.0453736	0.0443557	0.021294	-0.121518	0.152877	0.120553	0.307321	0.181295	-0.0112839	0.00215719	-0.143504	-0.12072	-0.220717	-0.243663	-0.137679	-0.201932	0.398775	0.172439	0.048123	0.0956493
	0.0584169	0.0329624	0.657302	0.664522	0.835136	0.233277	0.132881	0.237038	0.00208293	0.0740127	0.912191	0.983181	0.158628	0.236384	0.0289647	0.0156169	0.178684	0.0461557	5.7154e-05	0.091221	0.639725	0.34882
NDVI_WW_224_7	-0.0523127	-0.0599912	-0.140127	-0.220918	0.0635785	0.0243162	0.0816892	0.106337	0.0462157	0.12034	-0.00502733	0.068969	0.0972917	0.0840985	-0.0167999	0.0394724	-0.108058	0.00474187	0.170946	0.111437	-0.0210687	0.0422464
	0.608949	0.559414	0.168762	0.0288154	0.533975	0.812141	0.423917	0.297349	0.651353	0.237873	0.960816	0.499801	0.340567	0.410331	0.869583	0.699575	0.292095	0.963039	0.0958605	0.277174	0.837701	0.67958
NDVI_WW_224_10	-0.0458751	-0.0694745	-0.187339	-0.259639	0.0767463	0.0491688	0.107768	0.128265	0.0685721	0.138378	0.0159593	0.0719898	0.115608	0.112515	-0.0180634	0.0405997	-0.116669	0.00314967	0.196954	0.133222	-0.00417298	0.0700205
	0.653757	0.498919	0.0647238	0.00983007	0.452586	0.630664	0.29086	0.208147	0.502278	0.174196	0.876055	0.481163	0.256971	0.270001	0.859871	0.691424	0.255099	0.975445	0.0544359	0.193299	0.967641	0.493271
NDVI_WW_224_13	0.0264782	-0.0815371	-0.198191	-0.242232	0.0850483	0.0401924	0.134485	0.147605	0.109753	0.17481	0.0298901	0.0862969	0.110449	0.105754	-0.0363811	0.0172742	-0.129239	-0.025901	0.215871	0.132395	-0.0178042	0.0725719
	0.795787	0.427219	0.0504336	0.0162561	0.405046	0.694365	0.18675	0.146939	0.282011	0.085141	0.77016	0.39816	0.278954	0.30002	0.722102	0.865935	0.207073	0.800145	0.0346552	0.196101	0.86258	0.477615
PLHT_WL_218	0.121199	-0.162098	-0.00436584	0.104524	0.0338149	-0.0271013	0.20884	0.161104	0.235397	0.159543	0.00426151	-0.0845624	-0.168348	-0.0805664	-0.182636	-0.2083	-0.0563347	-0.103278	0.207826	0.140838	-0.053712	0.00730199
	0.234519	0.112672	0.965968	0.305707	0.740984	0.79109	0.0390462	0.113021	0.0196323	0.116601	0.966781	0.407745	0.0975138	0.430336	0.0718638	0.0395666	0.58364	0.311543	0.0421703	0.168827	0.601308	0.943112
PLHT_WW_218	0.0725671	-0.0667047	-0.0664312	0.0984808	0.170059	-0.0724361	0.0212043	0.0131618	0.0235829	0.0213835	0.00249908	-0.0146119	-0.172238	0.039333	-0.0180495	0.0132647	-0.00652441	0.0253014	0.0100818	0.0900285	0.0397041	0.109292
	0.477644	0.516227	0.515746	0.33467	0.0941086	0.478441	0.835821	0.897651	0.817707	0.834453	0.980516	0.886447	0.089906	0.700586	0.859978	0.896856	0.949428	0.804678	0.922337	0.380505	0.699406	0.284051

## Sheet: Year 2010 day 231
K	# pairwise comparisons	<0.05	<0.01	<0.001
14	91	0.000549451	0.00010989	1.0989e-05
	ABA_CONC_WL	ABA_CONC_WW	D13C_WL	D13C_WW	SUGAR_CONC_WL	SUGAR_CONC_WW	ELO_WL	ELO_WW	MIC_WL	MIC_WW	STR_WL	STR_WW	UI_WL	UI_WW	UHM_WL	UHM_WW	BOLL_SIZE_WL	BOLL_SIZE_WW	LINT_YIELD_WL	LINT_YIELD_WW	SEED_PER_BOLL_WL	SEED_PER_BOLL_WW
CT_WL_231_7	-0.152915	0.0644095	-0.190478	-0.11984	-0.00498747	-0.143377	0.019634	0.0806923	-0.0927629	-0.0511426	-0.0991089	-0.00340893	-0.0638927	0.0565699	-0.0966261	0.0243958	-0.0768753	-0.0761891	-0.266605	-0.152149	-0.0810468	-0.185566
	0.132785	0.530798	0.0602881	0.239843	0.961126	0.159002	0.847828	0.429614	0.363623	0.616993	0.331582	0.973424	0.531952	0.580077	0.343897	0.811538	0.454203	0.455884	0.00864773	0.13682	0.430013	0.0673459
CT_WL_231_10	-0.0789142	0.137454	0.0276447	0.00674076	0.0398122	-0.0564194	-0.213437	-0.176458	-0.17513	-0.0926398	0.118134	0.00376623	0.0591687	0.0788882	0.191778	0.209686	0.207426	0.264899	-0.172084	0.00130985	0.0518177	0.0748676
	0.439882	0.179402	0.787	0.947478	0.697114	0.581088	0.0348422	0.0821935	0.084562	0.364262	0.246652	0.97064	0.56277	0.440033	0.0585254	0.0382426	0.0414848	0.00838923	0.0936371	0.989841	0.614213	0.463759
CT_WL_231_13	-0.170479	0.23474	-0.0752847	-0.0250113	0.0444585	0.044948	-0.170303	-0.131163	-0.195565	-0.0578857	0.01034	-0.0831243	-0.0464101	-0.0409058	0.00228748	0.0653652	0.0423488	0.0973537	-0.315075	-0.149509	-0.0655953	-0.107699
	0.0950187	0.0213287	0.463621	0.807868	0.665449	0.661989	0.0953653	0.200335	0.0548951	0.573306	0.919932	0.418246	0.651698	0.690764	0.982259	0.524706	0.68204	0.342799	0.00187128	0.145979	0.525451	0.29371
CT_WW_231_7	-0.0101207	0.107364	-0.316112	-0.354583	-0.0482931	0.0628509	0.132511	0.13643	0.00712357	-0.0984395	-0.101164	-0.011275	-0.181058	-0.115035	-0.127219	-0.0641491	-0.17219	-0.219147	0.0455534	-0.162297	-0.215889	-0.283027
	0.921212	0.295223	0.00151956	0.000340595	0.636771	0.538675	0.193359	0.180398	0.944499	0.334874	0.321602	0.91226	0.0743965	0.259353	0.211912	0.530304	0.0916967	0.0301557	0.659421	0.112226	0.0336865	0.00474491
CT_WW_231_10	-0.200186	-0.033145	-0.0662517	-0.0950957	-0.118245	-0.0537563	-0.140254	-0.147872	0.0776389	0.111255	0.0937202	0.0014203	-0.0790111	-0.013387	-0.0136462	0.0235827	0.0418057	0.0289724	-0.152798	-0.140204	-0.0866691	-0.143026
	0.0481131	0.747228	0.516884	0.351629	0.246202	0.599088	0.168373	0.146203	0.447331	0.275437	0.35867	0.988926	0.439319	0.89591	0.893906	0.817708	0.684318	0.77703	0.137216	0.170774	0.398605	0.160036
CT_WW_231_13	-0.0273061	0.341415	-0.233785	-0.210589	-0.0163063	0.205404	-0.138047	-0.0689934	-0.108078	-0.146752	-0.0763008	-0.0745561	-0.139848	-0.160971	-0.0065088	0.00615805	-0.12082	-0.133115	-0.142192	-0.143465	-0.175715	-0.214055
	0.789548	0.000620709	0.0205111	0.0373992	0.873383	0.0424587	0.175238	0.499649	0.289465	0.149316	0.455222	0.465626	0.169621	0.113324	0.949283	0.952012	0.238463	0.191318	0.166978	0.16094	0.085146	0.034307
NDVI_WL_231_7	0.103483	-0.232714	-0.0315736	0.0224631	0.00515964	-0.14398	0.0816657	0.064501	0.241389	0.127777	0.0371754	0.0601695	-0.0401413	-0.0427817	-0.059424	-0.0818521	-0.0174328	-0.0390969	0.46268	0.277322	0.114406	0.199428
	0.315697	0.0232412	0.760076	0.828024	0.960208	0.161652	0.428945	0.532398	0.0178223	0.214735	0.719149	0.560336	0.697789	0.678968	0.565213	0.427889	0.866837	0.705284	2.66428e-06	0.00651229	0.26961	0.0514138
NDVI_WL_231_10	0.116068	-0.259129	-0.0173836	0.0118325	-0.015074	-0.136054	0.10211	0.0838136	0.24329	0.120534	0.0687904	0.0571859	-0.0409615	-0.0389898	-0.0938444	-0.118494	-0.046146	-0.0680011	0.48514	0.27787	0.0924571	0.201395
	0.257574	0.0107916	0.865795	0.908421	0.883491	0.183917	0.319622	0.414383	0.0163383	0.239584	0.503166	0.577958	0.690364	0.70456	0.36056	0.247689	0.655271	0.508088	6.27491e-07	0.00612336	0.370282	0.0479159
NDVI_WL_231_13	0.0982122	-0.250165	-0.0437364	-0.0104144	0.0191886	-0.0908878	0.142107	0.122002	0.260493	0.126231	0.0374391	0.0402423	-0.0848113	-0.0840934	-0.10566	-0.118248	-0.0807666	-0.0925579	0.46895	0.2623	0.0798404	0.206574
	0.33854	0.0139628	0.670565	0.919357	0.852011	0.375956	0.164984	0.233867	0.00996749	0.21793	0.715798	0.69553	0.408829	0.412821	0.302999	0.24868	0.434062	0.367211	1.64088e-06	0.00983127	0.439368	0.042347
NDVI_WW_231_7	-0.000823215	0.0640714	-0.132032	-0.260551	-0.0287412	0.0682212	0.127616	0.136746	0.0570142	0.140072	0.020854	0.0693681	0.119201	0.0792071	-0.0144968	0.0314313	-0.0748146	0.00367306	0.113169	0.0274782	-0.0433632	-0.0321546
	0.993581	0.532962	0.194989	0.00956555	0.778764	0.504473	0.210477	0.17938	0.577101	0.168933	0.838496	0.497317	0.24238	0.438181	0.887335	0.758663	0.466425	0.971366	0.27228	0.789338	0.673215	0.753285
NDVI_WW_231_10	-0.0235484	0.0208462	-0.137514	-0.230496	0.00653711	0.092541	0.115723	0.13134	0.0695655	0.151681	0.00710867	0.0664884	0.146749	0.0810833	-0.0178746	0.0340142	-0.108308	-0.0266594	0.110966	0.0288775	-0.0871	-0.045452
	0.817969	0.839392	0.176927	0.0224096	0.949062	0.364776	0.256492	0.197361	0.496091	0.135978	0.944615	0.515384	0.149324	0.427374	0.861321	0.739513	0.290972	0.794421	0.281783	0.778878	0.396255	0.656747
NDVI_WW_231_13	-0.0456307	-0.0242382	-0.131178	-0.250656	-0.000507024	0.0672594	0.149112	0.163809	0.0776734	0.175724	0.0259444	0.0894726	0.167991	0.12779	-0.0342127	0.0229095	-0.129308	-0.0588483	0.0939807	0.00830188	-0.0918079	-0.0738839
	0.655483	0.813698	0.197917	0.0127957	0.996047	0.510514	0.142811	0.107022	0.447129	0.083496	0.799817	0.38096	0.0982379	0.20985	0.738047	0.822826	0.206829	0.564891	0.362414	0.935676	0.371123	0.469669
PLHT_WL_218	0.121199	-0.162098	-0.00436584	0.104524	0.0338149	-0.0271013	0.20884	0.161104	0.235397	0.159543	0.00426151	-0.0845624	-0.168348	-0.0805664	-0.182636	-0.2083	-0.0563347	-0.103278	0.207826	0.140838	-0.053712	0.00730199
	0.234519	0.112672	0.965968	0.305707	0.740984	0.79109	0.0390462	0.113021	0.0196323	0.116601	0.966781	0.407745	0.0975138	0.430336	0.0718638	0.0395666	0.58364	0.311543	0.0421703	0.168827	0.601308	0.943112
PLHT_WW_218	0.0725671	-0.0667047	-0.0664312	0.0984808	0.170059	-0.0724361	0.0212043	0.0131618	0.0235829	0.0213835	0.00249908	-0.0146119	-0.172238	0.039333	-0.0180495	0.0132647	-0.00652441	0.0253014	0.0100818	0.0900285	0.0397041	0.109292
	0.477644	0.516227	0.515746	0.33467	0.0941086	0.478441	0.835821	0.897651	0.817707	0.834453	0.980516	0.886447	0.089906	0.700586	0.859978	0.896856	0.949428	0.804678	0.922337	0.380505	0.699406	0.284051

## Sheet: Year 2011 day 188
K	# pairwise comparisons	<0.05	<0.01	<0.001
14	91	0.000549451	0.00010989	1.0989e-05
	ABA_CONC_WL	ABA_CONC_WW	D13C_WL	D13C_WW	SUGAR_CONC_WL	SUGAR_CONC_WW	ELO_WL	ELO_WW	MIC_WL	MIC_WW	STR_WL	STR_WW	UI_WL	UI_WW	UHM_WL	UHM_WW	BOLL_SIZE_WL	BOLL_SIZE_WW	LINT_YIELD_WL	LINT_YIELD_WW	SEED_PER_BOLL_WL	SEED_PER_BOLL_WW
CT_WL_188_7	0.0257106	0.152323	-0.116385	-0.0769459	-0.272797	0.0363172	-0.000656022	0.0183841	-0.217296	-0.141197	0.0555412	-0.0232708	0.00711505	-0.0814252	-0.0506423	-0.0921339	-0.386766	-0.311309	-0.615979	-0.570958	-0.398648	-0.322444
	0.806742	0.136364	0.256266	0.453787	0.00686371	0.723966	0.994966	0.858149	0.0344092	0.167735	0.58896	0.821007	0.944856	0.427855	0.62413	0.369419	9.10625e-05	0.0019105	1.8745e-11	1.24715e-09	5.24761e-05	0.00127733
CT_WL_188_13	0.00636003	0.188019	-0.0828521	-0.0447528	-0.240487	0.0164402	-0.0315294	-0.0322423	-0.223632	-0.153391	0.0271091	-0.0543601	-0.00270129	-0.0882536	-0.029293	-0.0751639	-0.314767	-0.240463	-0.582461	-0.541267	-0.357175	-0.282154
	0.951753	0.0651466	0.419777	0.663368	0.0176561	0.873016	0.761648	0.753889	0.0293684	0.133605	0.792103	0.596919	0.97905	0.390005	0.776937	0.464341	0.00168874	0.017668	3.88825e-10	1.24187e-08	0.000328918	0.00511035
CT_WW_188_7	0.0184441	0.125173	-0.0495613	-0.137481	-0.226905	0.00365191	-0.0457111	-0.0927942	-0.20571	-0.142669	0.0338449	0.00820986	0.0307442	-0.0601783	0.000801937	-0.0561455	-0.235487	-0.23161	-0.387711	-0.517209	-0.252309	-0.254136
	0.860704	0.221844	0.629742	0.179316	0.025416	0.97168	0.660032	0.365984	0.0455093	0.163302	0.742075	0.936388	0.764985	0.558188	0.993813	0.584906	0.0202348	0.0224509	8.72213e-05	6.83535e-08	0.0126592	0.0120087
CT_WW_188_13	-0.0776146	0.0745652	-0.0709868	-0.100602	-0.242722	-0.0150944	-0.040364	-0.025177	-0.220007	-0.152769	-0.042174	-0.0980882	-0.0354904	-0.12788	-0.0152698	-0.0757803	-0.218784	-0.161775	-0.393561	-0.468613	-0.259467	-0.208235
	0.459614	0.467916	0.489598	0.326861	0.0165985	0.883334	0.697742	0.80662	0.0321692	0.135207	0.681686	0.339153	0.730006	0.21193	0.88261	0.460675	0.0313188	0.1134	6.66144e-05	1.47076e-06	0.010275	0.0406795
NDVI_WL_188_7	-0.078374	-0.0111959	0.123414	0.142702	0.0279772	-0.0711039	-0.130518	-0.114041	-0.047648	-0.085461	0.00507628	0.034347	-0.0605098	-0.0653839	-0.0346019	-0.0480571	-0.0950644	-0.0478662	-0.041951	-0.0125652	-0.0719338	-0.0165036
	0.455221	0.913329	0.228457	0.163204	0.785603	0.48888	0.207419	0.266034	0.646573	0.405236	0.960642	0.738385	0.556018	0.524587	0.737861	0.640184	0.354322	0.641514	0.683279	0.903291	0.483809	0.87253
NDVI_WL_188_13	-0.0531482	-0.205406	0.117856	0.114939	0.159447	-0.106506	0.0198017	0.0167615	0.246052	0.170023	-0.0437685	0.0137864	0.00328516	0.0831615	0.0565299	0.0910383	0.306305	0.250789	0.586064	0.549761	0.348506	0.302028
	0.612879	0.0435533	0.250262	0.262262	0.118758	0.29912	0.848944	0.870556	0.0162368	0.0959187	0.670337	0.893382	0.974523	0.418037	0.584337	0.375163	0.00227822	0.0132233	2.85337e-10	6.58318e-09	0.000468346	0.00264173
NDVI_WW_188_7	-0.0637833	0.0660225	0.0434039	-0.0515003	-0.0530872	-0.0955966	-0.108078	-0.127576	-0.159025	-0.115505	0.195484	0.136552	0.0517616	-0.0135099	0.0923494	0.0403822	-0.0722534	-0.0204614	-0.129066	-0.178304	-0.0792304	-0.0804158
	0.543583	0.520537	0.672926	0.616388	0.605551	0.351622	0.297166	0.213028	0.123737	0.259902	0.0549975	0.182299	0.614598	0.895508	0.370842	0.694524	0.481864	0.842318	0.207686	0.0821952	0.440454	0.433624
NDVI_WW_188_13	0.0135022	-0.158902	0.093804	0.111044	0.201749	-0.107025	0.0433075	0.0265679	0.258905	0.183364	0.00897202	0.0459354	-0.0560495	0.0647572	0.0695707	0.123401	0.325318	0.265992	0.502088	0.611237	0.369264	0.318918
	0.897789	0.120039	0.360768	0.278883	0.047517	0.296756	0.676886	0.796162	0.0112948	0.072211	0.930496	0.655032	0.58555	0.528578	0.500605	0.228508	0.0011484	0.00845412	1.60884e-07	3.73612e-11	0.000197543	0.00145338
PLHT_WL_189	-0.0819165	-0.121615	-0.0386809	0.0439003	-0.0635617	-0.0736375	0.0685798	0.0462656	0.0833674	-0.00445231	-0.0121107	0.0212518	-0.0818218	0.014559	0.116912	0.0955712	0.050027	0.0665234	0.262122	0.243734	0.0361478	0.06438
	0.435036	0.235367	0.706795	0.669402	0.536232	0.473487	0.509021	0.652712	0.421855	0.965477	0.906278	0.83631	0.425601	0.887445	0.256633	0.351751	0.626523	0.517371	0.0094963	0.0167101	0.725203	0.530987
PLHT_WW_189	-0.163813	-0.105873	-0.0154408	0.08351	-0.0810991	-0.150733	0.0279816	0.0380455	0.0194374	-0.0611481	-0.0406678	-0.0844646	-0.142141	-0.0350433	0.0698487	0.0809557	0.0107462	0.0434508	0.123774	0.177412	0.00253373	0.0723696
	0.116645	0.30202	0.880676	0.416082	0.429714	0.140552	0.787797	0.711397	0.85169	0.551851	0.692472	0.410754	0.164882	0.733279	0.498891	0.430533	0.916797	0.672592	0.227094	0.083764	0.980349	0.481157

[truncated: 15 more sheets: Year 2011 day 195, Year 2011 day 202, Year 2011 day 216, Year 2011 day 223, Year 2011 day 230, Year 2011 day 237, Year 2011 day 244, Year 2011 day 251, Year 2012 day 201, Year 2012 day 208, Year 2012 day 215, Year 2012 day 222, Year 2012 day 243, Year 2012 day 250, Year 2012 day 258]
